# Supplementary material for: Unraveling gene content variation across eukaryotic giant viruses based on network analyses and host associations
Source: Virus Evol. 2021 Sep 16;7(2):veab081. doi: 10.1093/ve/veab081 (PMC8570155; doi:10.1093/ve/veab081)
Supplement: veab081_Supp [file veab081_supp.zip]

Archive with 10 entries (10 files):
- SupplementaryDatasetS1.List_of_NCLDV_protein_sequences.r1.tsv
- SupplementaryDatasetS2.List_of_NCLDV_protein_orthogroups.r1.txt
- SupplementaryDatasetS3.Figure1_sequence_alignment.fasta
- SupplementaryDatasetS4.Figure1_core_gene_phylogeny_v2.tre
- SupplementaryFigureS1.Uncollapsed_phylogeny_v2.pdf
- SupplementaryFigureS2.Figure2_strainID.pdf
- SupplementaryTableS1.List_NCLDV_genomes.v3.xlsx
- SupplementaryTableS2.Core_gene_orthogroups_for_phylogenetic_inference.r1.xlsx
- SupplementaryTableS3.Orthogroups_shared_by_vertebrateviruses_or_insectviruses_inIridoviridaePoxviridae.v2.TW.xlsx
- SupplementaryTableS4.Orthogroups_shared_by_algalviruses_inMimiviridaePhycodnaviridae.v3.TW.xlsx
