# Supplementary material for: Unraveling gene content variation across eukaryotic giant viruses based on network analyses and host associations
Source: Virus Evol. 2021 Sep 16;7(2):veab081. doi: 10.1093/ve/veab081 (PMC8570155; doi:10.1093/ve/veab081)
Supplement: veab081_Supp [file veab081_supp.zip › SupplementaryDatasetS1.List_of_NCLDV_protein_sequences.r1.tsv]

VirusID	Genome accession	Protein accession	Protein label	Sequence length	Virus	Family	Gene name	Protein description
P28	NC_001611.1	NP_042045.1	P28|NP_042045.1	153	Variola virus	Poxviridae	D1L	hypothetical protein
P28	NC_001611.1	NP_042046.1	P28|NP_042046.1	140	Variola virus	Poxviridae	D1L	epidermal growth factor-like protein (EGF-like protein)
P28	NC_001611.1	NP_042047.1	P28|NP_042047.1	330	Variola virus	Poxviridae	D3L	hypothetical protein
P28	NC_001611.1	NP_042048.1	P28|NP_042048.1	242	Variola virus	Poxviridae	D4R	zinc finger-like protein
P28	NC_001611.1	NP_042049.1	P28|NP_042049.1	126	Variola virus	Poxviridae	D5L	IL-18 binding protein
P28	NC_001611.1	NP_042050.1	P28|NP_042050.1	452	Variola virus	Poxviridae	D6L	hypothetical protein
P28	NC_001611.1	NP_042051.1	P28|NP_042051.1	153	Variola virus	Poxviridae	D7L	hypothetical protein
P28	NC_001611.1	NP_042052.1	P28|NP_042052.1	150	Variola virus	Poxviridae	D8L	host-range protein
P28	NC_001611.1	NP_042053.1	P28|NP_042053.1	156	Variola virus	Poxviridae	D9L	hypothetical protein
P28	NC_001611.1	NP_042054.1	P28|NP_042054.1	134	Variola virus	Poxviridae	D10L	hypothetical protein
P28	NC_001611.1	NP_042055.1	P28|NP_042055.1	316	Variola virus	Poxviridae	D11L	hypothetical protein
P28	NC_001611.1	NP_042056.1	P28|NP_042056.1	263	Variola virus	Poxviridae	D12L	secreted complement-binding protein
P28	NC_001611.1	NP_042057.1	P28|NP_042057.1	201	Variola virus	Poxviridae	D13L	hypothetical protein
P28	NC_001611.1	NP_042058.1	P28|NP_042058.1	79	Variola virus	Poxviridae	D13_5L	hypothetical protein
P28	NC_001611.1	NP_042059.1	P28|NP_042059.1	214	Variola virus	Poxviridae	D14L	hypothetical protein
P28	NC_001611.1	NP_042060.1	P28|NP_042060.1	117	Variola virus	Poxviridae	P1L	putative virulence factor
P28	NC_001611.1	NP_042061.1	P28|NP_042061.1	177	Variola virus	Poxviridae	P2L	putative alpha aminitin-sensitive protein
P28	NC_001611.1	NP_042062.1	P28|NP_042062.1	446	Variola virus	Poxviridae	O1L	ankyin-like protein
P28	NC_001611.1	NP_042063.1	P28|NP_042063.1	220	Variola virus	Poxviridae	O2L	hypothetical protein
P28	NC_001611.1	NP_042064.1	P28|NP_042064.1	70	Variola virus	Poxviridae	O3L	hypothetical protein
P28	NC_001611.1	NP_042065.1	P28|NP_042065.1	66	Variola virus	Poxviridae	C1L	hypothetical protein
P28	NC_001611.1	NP_042066.1	P28|NP_042066.1	373	Variola virus	Poxviridae	C2L	serine protease inhibitor-like protein
P28	NC_001611.1	NP_042067.1	P28|NP_042067.1	88	Variola virus	Poxviridae	C3L	interferon resistance protein
P28	NC_001611.1	NP_042068.1	P28|NP_042068.1	149	Variola virus	Poxviridae	C4R	unchracterized protein
P28	NC_001611.1	NP_042069.1	P28|NP_042069.1	251	Variola virus	Poxviridae	C5L	hypothetical protein
P28	NC_001611.1	NP_042070.1	P28|NP_042070.1	147	Variola virus	Poxviridae	C6L	dUTPase
P28	NC_001611.1	NP_042071.1	P28|NP_042071.1	179	Variola virus	Poxviridae	C7L	hypothetical protein
P28	NC_001611.1	NP_042072.2	P28|NP_042072.2	319	Variola virus	Poxviridae	C8L	Ribonucleoside-diphosphate reductase small chain
P28	NC_001611.1	NP_042073.2	P28|NP_042073.2	322	Variola virus	Poxviridae	C9L	36 kDa major membrane protein
P28	NC_001611.1	NP_042074.1	P28|NP_042074.1	72	Variola virus	Poxviridae	C10L	hypothetical protein
P28	NC_001611.1	NP_042075.1	P28|NP_042075.1	79	Variola virus	Poxviridae	C11L	hypothetical protein
P28	NC_001611.1	NP_042076.1	P28|NP_042076.1	65	Variola virus	Poxviridae	C12L	hypothetical protein
P28	NC_001611.1	NP_042077.1	P28|NP_042077.1	212	Variola virus	Poxviridae	C13L	S-S bond formation pathway protein
P28	NC_001611.1	NP_042078.1	P28|NP_042078.1	439	Variola virus	Poxviridae	C14L	Ser/Thr kinase
P28	NC_001611.1	NP_042079.1	P28|NP_042079.1	354	Variola virus	Poxviridae	C15L	hypothetical protein
P28	NC_001611.1	NP_042080.1	P28|NP_042080.1	635	Variola virus	Poxviridae	C16L	EEV maturation protein
P28	NC_001611.1	NP_042081.1	P28|NP_042081.1	372	Variola virus	Poxviridae	C17L	palmytilated EEV membrane glycoprotein
P28	NC_001611.1	NP_042082.1	P28|NP_042082.1	73	Variola virus	Poxviridae	C18L	hypothetical protein
P28	NC_001611.1	NP_042083.1	P28|NP_042083.1	161	Variola virus	Poxviridae	C19L	hypothetical protein
P28	NC_001611.1	NP_042084.1	P28|NP_042084.1	231	Variola virus	Poxviridae	C20L	hypothetical protein
P28	NC_001611.1	NP_042085.1	P28|NP_042085.1	101	Variola virus	Poxviridae	C21R	DNA-binding virion core protein
P28	NC_001611.1	NP_042086.1	P28|NP_042086.1	479	Variola virus	Poxviridae	E1L	poly(A) polymerase large subunit
P28	NC_001611.1	NP_042087.1	P28|NP_042087.1	737	Variola virus	Poxviridae	E2L	hypothetical protein
P28	NC_001611.1	NP_042088.1	P28|NP_042088.1	190	Variola virus	Poxviridae	E3L	double-strand RNA-binding protein
P28	NC_001611.1	NP_042089.1	P28|NP_042089.1	259	Variola virus	Poxviridae	E4L	RNA polymerase subunit
P28	NC_001611.1	NP_042090.1	P28|NP_042090.1	341	Variola virus	Poxviridae	E5R	hypothetical protein
P28	NC_001611.1	NP_042091.1	P28|NP_042091.1	567	Variola virus	Poxviridae	E6R	hypothetical protein
P28	NC_001611.1	NP_042092.1	P28|NP_042092.1	60	Variola virus	Poxviridae	E7R	hypothetical protein
P28	NC_001611.1	NP_042093.1	P28|NP_042093.1	273	Variola virus	Poxviridae	E8R	hypothetical protein
P28	NC_001611.1	NP_042094.1	P28|NP_042094.1	1005	Variola virus	Poxviridae	E9L	DNA polymerase
P28	NC_001611.1	NP_042095.1	P28|NP_042095.1	95	Variola virus	Poxviridae	E10R	sulfhydryl oxidase
P28	NC_001611.1	NP_042096.1	P28|NP_042096.1	129	Variola virus	Poxviridae	E11L	putative virion core protein
P28	NC_001611.1	NP_042097.1	P28|NP_042097.1	666	Variola virus	Poxviridae	Q1L	hypothetical protein
P28	NC_001611.1	NP_042098.1	P28|NP_042098.1	108	Variola virus	Poxviridae	Q2L	glutaredoxin
P28	NC_001611.1	NP_042099.1	P28|NP_042099.1	312	Variola virus	Poxviridae	K1L	putative DNA-binding virion core protein
P28	NC_001611.1	NP_042100.1	P28|NP_042100.1	73	Variola virus	Poxviridae	K2L	IMV membrane protein
P28	NC_001611.1	NP_042101.1	P28|NP_042101.1	269	Variola virus	Poxviridae	K3L	DNA-binding phosphoprotein
P28	NC_001611.1	NP_042102.1	P28|NP_042102.1	771	Variola virus	Poxviridae	K4L	hypothetical protein
P28	NC_001611.1	NP_042103.1	P28|NP_042103.1	79	Variola virus	Poxviridae	K5L	hypothetical protein
P28	NC_001611.1	NP_042104.1	P28|NP_042104.1	382	Variola virus	Poxviridae	K6L	hypothetical protein
P28	NC_001611.1	NP_042105.1	P28|NP_042105.1	423	Variola virus	Poxviridae	K7L	hypothetical protein
P28	NC_001611.1	NP_042106.1	P28|NP_042106.1	676	Variola virus	Poxviridae	K8R	RNA helicase NPH-II
P28	NC_001611.1	NP_042107.1	P28|NP_042107.1	591	Variola virus	Poxviridae	H1L	putative metalloprotease
P28	NC_001611.1	NP_042108.1	P28|NP_042108.1	111	Variola virus	Poxviridae	H2L	hypothetical protein
P28	NC_001611.1	NP_042109.1	P28|NP_042109.1	220	Variola virus	Poxviridae	H3R	transcriptional elongation factor
P28	NC_001611.1	NP_042110.1	P28|NP_042110.1	124	Variola virus	Poxviridae	H4L	glutaredoxin-like protein
P28	NC_001611.1	NP_042111.1	P28|NP_042111.1	434	Variola virus	Poxviridae	H5R	hypothetical protein
P28	NC_001611.1	NP_042112.1	P28|NP_042112.1	63	Variola virus	Poxviridae	H5_5R	RNA polymerase
P28	NC_001611.1	NP_042113.1	P28|NP_042113.1	165	Variola virus	Poxviridae	H6R	hypothetical protein
P28	NC_001611.1	NP_042114.1	P28|NP_042114.1	371	Variola virus	Poxviridae	H7L	putative virion core protein
P28	NC_001611.1	NP_042115.1	P28|NP_042115.1	260	Variola virus	Poxviridae	H8R	late transcription factor VLTF-1
P28	NC_001611.1	NP_042116.1	P28|NP_042116.1	340	Variola virus	Poxviridae	H9R	poxvirus myristoylprotein
P28	NC_001611.1	NP_042117.1	P28|NP_042117.1	250	Variola virus	Poxviridae	M1R	hypothetical protein
P28	NC_001611.1	NP_042118.1	P28|NP_042118.1	87	Variola virus	Poxviridae	M2R	hypothetical protein
P28	NC_001611.1	NP_042119.1	P28|NP_042119.1	349	Variola virus	Poxviridae	M3L	hypothetical protein
P28	NC_001611.1	NP_042120.1	P28|NP_042120.1	251	Variola virus	Poxviridae	M4R	DNA-binding virion core protein
P28	NC_001611.1	NP_042121.1	P28|NP_042121.1	128	Variola virus	Poxviridae	M5R	hypothetical protein
P28	NC_001611.1	NP_042122.1	P28|NP_042122.1	159	Variola virus	Poxviridae	L1R	hypothetical protein
P28	NC_001611.1	NP_042123.1	P28|NP_042123.1	177	Variola virus	Poxviridae	L2R	hypothetical protein
P28	NC_001611.1	NP_042124.1	P28|NP_042124.1	333	Variola virus	Poxviridae	L3R	poly(A) polymerase small subunit
P28	NC_001611.1	NP_042125.1	P28|NP_042125.1	185	Variola virus	Poxviridae	L4R	hypothetical protein
P28	NC_001611.1	NP_042126.1	P28|NP_042126.1	133	Variola virus	Poxviridae	L5L	hypothetical protein
P28	NC_001611.1	NP_042127.1	P28|NP_042127.1	1286	Variola virus	Poxviridae	L6R	hypothetical protein
P28	NC_001611.1	NP_042128.1	P28|NP_042128.1	171	Variola virus	Poxviridae	I1L	hypothetical protein
P28	NC_001611.1	NP_042129.1	P28|NP_042129.1	189	Variola virus	Poxviridae	I2R	putative viral membrane protein
P28	NC_001611.1	NP_042130.1	P28|NP_042130.1	325	Variola virus	Poxviridae	I3L	hypothetical protein
P28	NC_001611.1	NP_042131.1	P28|NP_042131.1	795	Variola virus	Poxviridae	I4L	hypothetical protein
P28	NC_001611.1	NP_042132.1	P28|NP_042132.1	221	Variola virus	Poxviridae	I5R	late transcription factor VLTF-4
P28	NC_001611.1	NP_042133.1	P28|NP_042133.1	314	Variola virus	Poxviridae	I6R	DNA topoisomerase type I
P28	NC_001611.1	NP_042134.1	P28|NP_042134.1	146	Variola virus	Poxviridae	I7R	hypothetical protein
P28	NC_001611.1	NP_042135.1	P28|NP_042135.1	844	Variola virus	Poxviridae	F1R	hypothetical protein
P28	NC_001611.1	NP_042136.1	P28|NP_042136.1	146	Variola virus	Poxviridae	F2L	hypothetical protein
P28	NC_001611.1	NP_042137.1	P28|NP_042137.1	237	Variola virus	Poxviridae	F3R	hypothetical protein
P28	NC_001611.1	NP_042138.1	P28|NP_042138.1	218	Variola virus	Poxviridae	F4R	hypothetical protein
P28	NC_001611.1	NP_042139.1	P28|NP_042139.1	785	Variola virus	Poxviridae	F5R	hypothetical protein
P28	NC_001611.1	NP_042140.1	P28|NP_042140.1	637	Variola virus	Poxviridae	F6R	hypothetical protein
P28	NC_001611.1	NP_042141.1	P28|NP_042141.1	161	Variola virus	Poxviridae	F7R	hypothetical protein
P28	NC_001611.1	NP_042142.1	P28|NP_042142.1	304	Variola virus	Poxviridae	F8L	hypothetical protein
P28	NC_001611.1	NP_042143.1	P28|NP_042143.1	213	Variola virus	Poxviridae	F9R	hypothetical protein
P28	NC_001611.1	NP_042144.1	P28|NP_042144.1	248	Variola virus	Poxviridae	F10R	hypothetical protein
P28	NC_001611.1	NP_042145.1	P28|NP_042145.1	631	Variola virus	Poxviridae	N1L	hypothetical protein
P28	NC_001611.1	NP_042146.1	P28|NP_042146.1	287	Variola virus	Poxviridae	N2L	hypothetical protein
P28	NC_001611.1	NP_042147.1	P28|NP_042147.1	551	Variola virus	Poxviridae	N3L	hypothetical protein
P28	NC_001611.1	NP_042148.1	P28|NP_042148.1	150	Variola virus	Poxviridae	A1L	late transcription factor VLTF-2
P28	NC_001611.1	NP_042149.1	P28|NP_042149.1	224	Variola virus	Poxviridae	A2L	late transcription factor VLTF-3
P28	NC_001611.1	NP_042150.1	P28|NP_042150.1	76	Variola virus	Poxviridae	A2_5L	hypothetical protein
P28	NC_001611.1	NP_042151.1	P28|NP_042151.1	644	Variola virus	Poxviridae	A3L	hypothetical protein
P28	NC_001611.1	NP_042152.1	P28|NP_042152.1	271	Variola virus	Poxviridae	A4L	hypothetical protein
P28	NC_001611.1	NP_042153.1	P28|NP_042153.1	164	Variola virus	Poxviridae	A5R	hypothetical protein
P28	NC_001611.1	NP_042154.1	P28|NP_042154.1	372	Variola virus	Poxviridae	A6L	hypothetical protein
P28	NC_001611.1	NP_042155.1	P28|NP_042155.1	710	Variola virus	Poxviridae	A7L	hypothetical protein
P28	NC_001611.1	NP_042156.1	P28|NP_042156.1	288	Variola virus	Poxviridae	A8R	hypothetical protein
P28	NC_001611.1	NP_042157.1	P28|NP_042157.1	95	Variola virus	Poxviridae	A9L	hypothetical protein
P28	NC_001611.1	NP_042158.1	P28|NP_042158.1	892	Variola virus	Poxviridae	A10L	hypothetical protein
P28	NC_001611.1	NP_042159.1	P28|NP_042159.1	319	Variola virus	Poxviridae	A11R	hypothetical protein
P28	NC_001611.1	NP_042160.1	P28|NP_042160.1	189	Variola virus	Poxviridae	A12L	hypothetical protein
P28	NC_001611.1	NP_042161.1	P28|NP_042161.1	68	Variola virus	Poxviridae	A13L	hypothetical protein
P28	NC_001611.1	NP_042162.1	P28|NP_042162.1	90	Variola virus	Poxviridae	A14L	hypothetical protein
P28	NC_001611.1	NP_042163.1	P28|NP_042163.1	94	Variola virus	Poxviridae	A15L	hypothetical protein
P28	NC_001611.1	NP_042164.1	P28|NP_042164.1	377	Variola virus	Poxviridae	A16L	hypothetical protein
P28	NC_001611.1	NP_042165.1	P28|NP_042165.1	203	Variola virus	Poxviridae	A17L	hypothetical protein
P28	NC_001611.1	NP_042166.1	P28|NP_042166.1	493	Variola virus	Poxviridae	A18R	hypothetical protein
P28	NC_001611.1	NP_042167.1	P28|NP_042167.1	76	Variola virus	Poxviridae	A19L	hypothetical protein
P28	NC_001611.1	NP_042168.1	P28|NP_042168.1	117	Variola virus	Poxviridae	A20L	IMV membrane protein
P28	NC_001611.1	NP_042169.1	P28|NP_042169.1	426	Variola virus	Poxviridae	A21R	hypothetical protein
P28	NC_001611.1	NP_042170.1	P28|NP_042170.1	187	Variola virus	Poxviridae	A22R	hypothetical protein
P28	NC_001611.1	NP_042171.1	P28|NP_042171.1	382	Variola virus	Poxviridae	A23R	hypothetical protein
P28	NC_001611.1	NP_042172.1	P28|NP_042172.1	1164	Variola virus	Poxviridae	A24R	hypothetical protein
P28	NC_001611.1	NP_042173.1	P28|NP_042173.1	96	Variola virus	Poxviridae	A25L	hypothetical protein
P28	NC_001611.1	NP_042174.1	P28|NP_042174.1	65	Variola virus	Poxviridae	A26L	A-type inclusion body protein
P28	NC_001611.1	NP_042175.1	P28|NP_042175.1	194	Variola virus	Poxviridae	A27L	hypothetical protein
P28	NC_001611.1	NP_042176.1	P28|NP_042176.1	702	Variola virus	Poxviridae	A28L	hypothetical protein
P28	NC_001611.1	NP_042177.1	P28|NP_042177.1	498	Variola virus	Poxviridae	A29L	hypothetical protein
P28	NC_001611.1	NP_042178.1	P28|NP_042178.1	110	Variola virus	Poxviridae	A30L	hypothetical protein
P28	NC_001611.1	NP_042179.1	P28|NP_042179.1	146	Variola virus	Poxviridae	A31L	hypothetical protein
P28	NC_001611.1	NP_042180.1	P28|NP_042180.1	305	Variola virus	Poxviridae	A32L	hypothetical protein
P28	NC_001611.1	NP_042181.1	P28|NP_042181.1	77	Variola virus	Poxviridae	A33L	hypothetical protein
P28	NC_001611.1	NP_042182.1	P28|NP_042182.1	140	Variola virus	Poxviridae	A34R	hypothetical protein
P28	NC_001611.1	NP_042183.1	P28|NP_042183.1	270	Variola virus	Poxviridae	A35L	hypothetical protein
P28	NC_001611.1	NP_042184.1	P28|NP_042184.1	184	Variola virus	Poxviridae	A36R	hypothetical protein
P28	NC_001611.1	NP_042185.1	P28|NP_042185.1	168	Variola virus	Poxviridae	A37R	IEV and EEV membrane glycoprotein
P28	NC_001611.1	NP_042186.1	P28|NP_042186.1	60	Variola virus	Poxviridae	A38R	hypothetical protein
P28	NC_001611.1	NP_042187.1	P28|NP_042187.1	216	Variola virus	Poxviridae	A39R	hypothetical protein
P28	NC_001611.1	NP_042188.1	P28|NP_042188.1	77	Variola virus	Poxviridae	A39_5L	hypothetical protein
P28	NC_001611.1	NP_042189.1	P28|NP_042189.1	68	Variola virus	Poxviridae	A40R	hypothetical protein
P28	NC_001611.1	NP_042190.1	P28|NP_042190.1	62	Variola virus	Poxviridae	A40_5R	hypothetical protein
P28	NC_001611.1	NP_042191.1	P28|NP_042191.1	277	Variola virus	Poxviridae	A41L	hypothetical protein
P28	NC_001611.1	NP_042192.1	P28|NP_042192.1	74	Variola virus	Poxviridae	A42R	semaphorin-like protein
P28	NC_001611.1	NP_042193.1	P28|NP_042193.1	122	Variola virus	Poxviridae	A43R	hypothetical protein
P28	NC_001611.1	NP_042194.1	P28|NP_042194.1	139	Variola virus	Poxviridae	A44R	semaphorin-like protein
P28	NC_001611.1	NP_042195.1	P28|NP_042195.1	61	Variola virus	Poxviridae	A45R	hypothetical protein
P28	NC_001611.1	NP_042196.1	P28|NP_042196.1	218	Variola virus	Poxviridae	A46L	hypothetical protein
P28	NC_001611.1	NP_042197.1	P28|NP_042197.1	133	Variola virus	Poxviridae	A47R	hypothetical protein
P28	NC_001611.1	NP_042198.1	P28|NP_042198.1	195	Variola virus	Poxviridae	A48R	hypothetical protein
P28	NC_001611.1	NP_042199.1	P28|NP_042199.1	210	Variola virus	Poxviridae	A49L	hypothetical protein
P28	NC_001611.1	NP_042200.1	P28|NP_042200.1	61	Variola virus	Poxviridae	A50L	hypothetical protein
P28	NC_001611.1	NP_042201.1	P28|NP_042201.1	125	Variola virus	Poxviridae	A51R	hypothetical protein
P28	NC_001611.1	NP_042202.1	P28|NP_042202.1	240	Variola virus	Poxviridae	A52R	hypothetical protein
P28	NC_001611.1	NP_042203.1	P28|NP_042203.1	244	Variola virus	Poxviridae	J1L	hypothetical protein
P28	NC_001611.1	NP_042204.1	P28|NP_042204.1	205	Variola virus	Poxviridae	J2R	hypothetical protein
P28	NC_001611.1	NP_042205.1	P28|NP_042205.1	162	Variola virus	Poxviridae	J3R	hypothetical protein
P28	NC_001611.1	NP_042206.1	P28|NP_042206.1	552	Variola virus	Poxviridae	J4R	hypothetical protein
P28	NC_001611.1	NP_042207.1	P28|NP_042207.1	334	Variola virus	Poxviridae	J5R	hypothetical protein
P28	NC_001611.1	NP_042208.1	P28|NP_042208.1	71	Variola virus	Poxviridae	J6R	hypothetical protein
P28	NC_001611.1	NP_042209.1	P28|NP_042209.1	71	Variola virus	Poxviridae	J7R	hypothetical protein
P28	NC_001611.1	NP_042210.1	P28|NP_042210.1	172	Variola virus	Poxviridae	J8R	hypothetical protein
P28	NC_001611.1	NP_042211.1	P28|NP_042211.1	313	Variola virus	Poxviridae	J9R	hypothetical protein
P28	NC_001611.1	NP_042212.1	P28|NP_042212.1	151	Variola virus	Poxviridae	J10R	hypothetical protein
P28	NC_001611.1	NP_042213.1	P28|NP_042213.1	300	Variola virus	Poxviridae	B1R	hypothetical protein
P28	NC_001611.1	NP_042214.1	P28|NP_042214.1	66	Variola virus	Poxviridae	B2L	hypothetical protein
P28	NC_001611.1	NP_042215.1	P28|NP_042215.1	65	Variola virus	Poxviridae	B3L	hypothetical protein
P28	NC_001611.1	NP_042216.1	P28|NP_042216.1	85	Variola virus	Poxviridae	B4L	hypothetical protein
P28	NC_001611.1	NP_042217.1	P28|NP_042217.1	63	Variola virus	Poxviridae	B5L	hypothetical protein
P28	NC_001611.1	NP_042218.1	P28|NP_042218.1	558	Variola virus	Poxviridae	B6R	hypothetical protein
P28	NC_001611.1	NP_042219.1	P28|NP_042219.1	317	Variola virus	Poxviridae	B7R	EEV membrane glycoprotein
P28	NC_001611.1	NP_042220.1	P28|NP_042220.1	56	Variola virus	Poxviridae	B8R	hypothetical protein
P28	NC_001611.1	NP_042221.1	P28|NP_042221.1	266	Variola virus	Poxviridae	B9R	hypothetical protein
P28	NC_001611.1	NP_042222.1	P28|NP_042222.1	97	Variola virus	Poxviridae	B10R	hypothetical protein
P28	NC_001611.1	NP_042223.1	P28|NP_042223.1	65	Variola virus	Poxviridae	B11R	hypothetical protein
P28	NC_001611.1	NP_042224.1	P28|NP_042224.1	134	Variola virus	Poxviridae	B12R	hypothetical protein
P28	NC_001611.1	NP_042225.1	P28|NP_042225.1	344	Variola virus	Poxviridae	B13R	hypothetical protein
P28	NC_001611.1	NP_042226.1	P28|NP_042226.1	149	Variola virus	Poxviridae	B14R	hypothetical protein
P28	NC_001611.1	NP_042227.1	P28|NP_042227.1	63	Variola virus	Poxviridae	B15R	hypothetical protein
P28	NC_001611.1	NP_042228.1	P28|NP_042228.1	86	Variola virus	Poxviridae	B16L	hypothetical protein
P28	NC_001611.1	NP_042229.1	P28|NP_042229.1	69	Variola virus	Poxviridae	B17R	hypothetical protein
P28	NC_001611.1	NP_042230.1	P28|NP_042230.1	340	Variola virus	Poxviridae	B18L	hypothetical protein
P28	NC_001611.1	NP_042231.1	P28|NP_042231.1	574	Variola virus	Poxviridae	B19R	hypothetical protein
P28	NC_001611.1	NP_042232.1	P28|NP_042232.1	354	Variola virus	Poxviridae	B20R	hypothetical protein
P28	NC_001611.1	NP_042233.1	P28|NP_042233.1	787	Variola virus	Poxviridae	B21R	hypothetical protein
P28	NC_001611.1	NP_042234.1	P28|NP_042234.1	70	Variola virus	Poxviridae	B22R	hypothetical protein
P28	NC_001611.1	NP_042235.1	P28|NP_042235.1	83	Variola virus	Poxviridae	B23R	hypothetical protein
P28	NC_001611.1	NP_042236.1	P28|NP_042236.1	88	Variola virus	Poxviridae	B24R	hypothetical protein
P28	NC_001611.1	NP_042237.1	P28|NP_042237.1	372	Variola virus	Poxviridae	B25R	hypothetical protein
P28	NC_001611.1	NP_042238.1	P28|NP_042238.1	1896	Variola virus	Poxviridae	B26R	hypothetical protein
P28	NC_001611.1	NP_042239.1	P28|NP_042239.1	585	Variola virus	Poxviridae	G3R	hypothetical protein
P28	NC_001611.1	NP_042240.1	P28|NP_042240.1	349	Variola virus	Poxviridae	G4R	hypothetical protein
P28	NC_001611.1	NP_042241.1	P28|NP_042241.1	253	Variola virus	Poxviridae	G5R	chemokine binding protein
P18	NC_001731.1	NP_043952.1	P18|NP_043952.1	488	Molluscum contagiosum virus subtype 1	Poxviridae	MC001R	MC001R
P18	NC_001731.1	NP_043953.1	P18|NP_043953.1	451	Molluscum contagiosum virus subtype 1	Poxviridae	MC002L	MC002L
P18	NC_001731.1	NP_043954.1	P18|NP_043954.1	445	Molluscum contagiosum virus subtype 1	Poxviridae	MC003L	MC003L
P18	NC_001731.1	NP_043955.1	P18|NP_043955.1	147	Molluscum contagiosum virus subtype 1	Poxviridae	MC004L	MC004L
P18	NC_001731.1	NP_043956.1	P18|NP_043956.1	85	Molluscum contagiosum virus subtype 1	Poxviridae	MC005L	MC005L
P18	NC_001731.1	NP_043957.1	P18|NP_043957.1	1173	Molluscum contagiosum virus subtype 1	Poxviridae	MC006L	MC006L
P18	NC_001731.1	NP_043958.1	P18|NP_043958.1	217	Molluscum contagiosum virus subtype 1	Poxviridae	MC007L	MC007L
P18	NC_001731.1	NP_043959.1	P18|NP_043959.1	176	Molluscum contagiosum virus subtype 1	Poxviridae	MC008L	MC008L
P18	NC_001731.1	NP_043960.1	P18|NP_043960.1	184	Molluscum contagiosum virus subtype 1	Poxviridae	MC009L	MC009L
P18	NC_001731.1	NP_043961.1	P18|NP_043961.1	73	Molluscum contagiosum virus subtype 1	Poxviridae	MC010R	MC010R
P18	NC_001731.1	NP_043962.1	P18|NP_043962.1	297	Molluscum contagiosum virus subtype 1	Poxviridae	MC011L	MC011L
P18	NC_001731.1	NP_043963.1	P18|NP_043963.1	63	Molluscum contagiosum virus subtype 1	Poxviridae	MC012L	MC012L
P18	NC_001731.1	NP_043964.1	P18|NP_043964.1	226	Molluscum contagiosum virus subtype 1	Poxviridae	MC013L	MC013L
P18	NC_001731.1	NP_043965.1	P18|NP_043965.1	147	Molluscum contagiosum virus subtype 1	Poxviridae	MC014R	MC014R
P18	NC_001731.1	NP_043966.1	P18|NP_043966.1	156	Molluscum contagiosum virus subtype 1	Poxviridae	MC015L	MC015L
P18	NC_001731.1	NP_043967.1	P18|NP_043967.1	213	Molluscum contagiosum virus subtype 1	Poxviridae	MC016L	MC016L
P18	NC_001731.1	NP_043968.1	P18|NP_043968.1	443	Molluscum contagiosum virus subtype 1	Poxviridae	MC017L	MC017L
P18	NC_001731.1	NP_043969.1	P18|NP_043969.1	680	Molluscum contagiosum virus subtype 1	Poxviridae	MC018L	MC018L
P18	NC_001731.1	NP_043970.1	P18|NP_043970.1	663	Molluscum contagiosum virus subtype 1	Poxviridae	MC019L	MC019L
P18	NC_001731.1	NP_043971.1	P18|NP_043971.1	139	Molluscum contagiosum virus subtype 1	Poxviridae	MC020L	MC020L
P18	NC_001731.1	NP_043972.1	P18|NP_043972.1	388	Molluscum contagiosum virus subtype 1	Poxviridae	MC021L	MC021L
P18	NC_001731.1	NP_043973.1	P18|NP_043973.1	255	Molluscum contagiosum virus subtype 1	Poxviridae	MC022L	MC022L
P18	NC_001731.1	NP_043974.1	P18|NP_043974.1	208	Molluscum contagiosum virus subtype 1	Poxviridae	MC023L	MC023L
P18	NC_001731.1	NP_043975.1	P18|NP_043975.1	88	Molluscum contagiosum virus subtype 1	Poxviridae	MC024L	MC024L
P18	NC_001731.1	NP_043976.1	P18|NP_043976.1	148	Molluscum contagiosum virus subtype 1	Poxviridae	MC025L	MC025L
P18	NC_001731.1	NP_043977.1	P18|NP_043977.1	83	Molluscum contagiosum virus subtype 1	Poxviridae	MC026L	MC026L
P18	NC_001731.1	NP_043978.1	P18|NP_043978.1	534	Molluscum contagiosum virus subtype 1	Poxviridae	MC027L	MC027L
P18	NC_001731.1	NP_043979.1	P18|NP_043979.1	268	Molluscum contagiosum virus subtype 1	Poxviridae	MC028L	MC028L
P18	NC_001731.1	NP_043980.1	P18|NP_043980.1	230	Molluscum contagiosum virus subtype 1	Poxviridae	MC029L	MC029L
P18	NC_001731.1	NP_043981.1	P18|NP_043981.1	92	Molluscum contagiosum virus subtype 1	Poxviridae	MC030R	MC030R
P18	NC_001731.1	NP_043982.1	P18|NP_043982.1	470	Molluscum contagiosum virus subtype 1	Poxviridae	MC031L	MC031L
P18	NC_001731.1	NP_043983.1	P18|NP_043983.1	748	Molluscum contagiosum virus subtype 1	Poxviridae	MC032L	MC032L
P18	NC_001731.1	NP_043984.1	P18|NP_043984.1	579	Molluscum contagiosum virus subtype 1	Poxviridae	MC033L	MC033L
P18	NC_001731.1	NP_043985.1	P18|NP_043985.1	444	Molluscum contagiosum virus subtype 1	Poxviridae	MC034L	MC034L
P18	NC_001731.1	NP_043986.1	P18|NP_043986.1	2133	Molluscum contagiosum virus subtype 1	Poxviridae	MC035R	MC035R
P18	NC_001731.1	NP_043987.1	P18|NP_043987.1	1057	Molluscum contagiosum virus subtype 1	Poxviridae	MC036R	MC036R
P18	NC_001731.1	NP_043988.1	P18|NP_043988.1	565	Molluscum contagiosum virus subtype 1	Poxviridae	MC037R	MC037R
P18	NC_001731.1	NP_043989.1	P18|NP_043989.1	276	Molluscum contagiosum virus subtype 1	Poxviridae	MC038R	MC038R
P18	NC_001731.1	NP_043990.1	P18|NP_043990.1	1004	Molluscum contagiosum virus subtype 1	Poxviridae	MC039L	MC039L
P18	NC_001731.1	NP_043991.1	P18|NP_043991.1	101	Molluscum contagiosum virus subtype 1	Poxviridae	MC040R	MC040R
P18	NC_001731.1	NP_043992.1	P18|NP_043992.1	132	Molluscum contagiosum virus subtype 1	Poxviridae	MC041L	MC041L
P18	NC_001731.1	NP_043993.1	P18|NP_043993.1	783	Molluscum contagiosum virus subtype 1	Poxviridae	MC042L	MC042L
P18	NC_001731.1	NP_043994.1	P18|NP_043994.1	772	Molluscum contagiosum virus subtype 1	Poxviridae	MC043L	MC043L
P18	NC_001731.1	NP_043995.1	P18|NP_043995.1	310	Molluscum contagiosum virus subtype 1	Poxviridae	MC044L	MC044L
P18	NC_001731.1	NP_043996.1	P18|NP_043996.1	72	Molluscum contagiosum virus subtype 1	Poxviridae	MC045L	MC045L
P18	NC_001731.1	NP_043997.1	P18|NP_043997.1	288	Molluscum contagiosum virus subtype 1	Poxviridae	MC046L	MC046L
P18	NC_001731.1	NP_043998.1	P18|NP_043998.1	82	Molluscum contagiosum virus subtype 1	Poxviridae	MC047L	MC047L
P18	NC_001731.1	NP_043999.1	P18|NP_043999.1	406	Molluscum contagiosum virus subtype 1	Poxviridae	MC048L	MC048L
P18	NC_001731.1	NP_044000.1	P18|NP_044000.1	515	Molluscum contagiosum virus subtype 1	Poxviridae	MC049L	MC049L
P18	NC_001731.1	NP_044001.1	P18|NP_044001.1	684	Molluscum contagiosum virus subtype 1	Poxviridae	NA	MC050R
P18	NC_001731.1	NP_044002.1	P18|NP_044002.1	120	Molluscum contagiosum virus subtype 1	Poxviridae	MC051L	MC051L
P18	NC_001731.1	NP_044003.1	P18|NP_044003.1	100	Molluscum contagiosum virus subtype 1	Poxviridae	MC052R	MC052R
P18	NC_001731.1	NP_044004.1	P18|NP_044004.1	133	Molluscum contagiosum virus subtype 1	Poxviridae	NA	MC053L
P18	NC_001731.1	NP_044005.1	P18|NP_044005.1	235	Molluscum contagiosum virus subtype 1	Poxviridae	MC054L	MC054L
P18	NC_001731.1	NP_044006.1	P18|NP_044006.1	216	Molluscum contagiosum virus subtype 1	Poxviridae	MC055R	MC055R
P18	NC_001731.1	NP_044007.1	P18|NP_044007.1	593	Molluscum contagiosum virus subtype 1	Poxviridae	MC056L	MC056L
P18	NC_001731.1	NP_044008.1	P18|NP_044008.1	108	Molluscum contagiosum virus subtype 1	Poxviridae	MC057L	MC057L
P18	NC_001731.1	NP_044009.1	P18|NP_044009.1	246	Molluscum contagiosum virus subtype 1	Poxviridae	MC058R	MC058R
P18	NC_001731.1	NP_044010.1	P18|NP_044010.1	126	Molluscum contagiosum virus subtype 1	Poxviridae	MC059L	MC059L
P18	NC_001731.1	NP_044011.1	P18|NP_044011.1	437	Molluscum contagiosum virus subtype 1	Poxviridae	MC60R	MC60R
P18	NC_001731.1	NP_044012.1	P18|NP_044012.1	63	Molluscum contagiosum virus subtype 1	Poxviridae	MC061R	MC061R
P18	NC_001731.1	NP_044013.1	P18|NP_044013.1	195	Molluscum contagiosum virus subtype 1	Poxviridae	MC062R	MC062R
P18	NC_001731.1	NP_044014.1	P18|NP_044014.1	83	Molluscum contagiosum virus subtype 1	Poxviridae	MC063L	MC063L
P18	NC_001731.1	NP_044015.1	P18|NP_044015.1	62	Molluscum contagiosum virus subtype 1	Poxviridae	MC064R	MC064R
P18	NC_001731.1	NP_044016.1	P18|NP_044016.1	402	Molluscum contagiosum virus subtype 1	Poxviridae	MC065L	MC065L
P18	NC_001731.1	NP_044017.2	P18|NP_044017.2	220	Molluscum contagiosum virus subtype 1	Poxviridae	MC066L	MC066L
P18	NC_001731.1	NP_044018.1	P18|NP_044018.1	260	Molluscum contagiosum virus subtype 1	Poxviridae	MC067R	MC067R
P18	NC_001731.1	NP_044019.1	P18|NP_044019.1	342	Molluscum contagiosum virus subtype 1	Poxviridae	MC068R	MC068R
P18	NC_001731.1	NP_044020.1	P18|NP_044020.1	243	Molluscum contagiosum virus subtype 1	Poxviridae	MC069R	MC069R
P18	NC_001731.1	NP_044021.1	P18|NP_044021.1	93	Molluscum contagiosum virus subtype 1	Poxviridae	MC070R	MC070R
P18	NC_001731.1	NP_044022.1	P18|NP_044022.1	100	Molluscum contagiosum virus subtype 1	Poxviridae	MC071R	MC071R
P18	NC_001731.1	NP_044023.1	P18|NP_044023.1	310	Molluscum contagiosum virus subtype 1	Poxviridae	MC072L	MC072L
P18	NC_001731.1	NP_044024.1	P18|NP_044024.1	254	Molluscum contagiosum virus subtype 1	Poxviridae	MC073R	MC073R
P18	NC_001731.1	NP_044025.1	P18|NP_044025.1	146	Molluscum contagiosum virus subtype 1	Poxviridae	MC074R	MC074R
P18	NC_001731.1	NP_044026.1	P18|NP_044026.1	183	Molluscum contagiosum virus subtype 1	Poxviridae	MC075R	MC075R
P18	NC_001731.1	NP_044027.1	P18|NP_044027.1	343	Molluscum contagiosum virus subtype 1	Poxviridae	MC076R	MC076R
P18	NC_001731.1	NP_044028.1	P18|NP_044028.1	187	Molluscum contagiosum virus subtype 1	Poxviridae	MC077R	MC077R
P18	NC_001731.1	NP_044029.1	P18|NP_044029.1	134	Molluscum contagiosum virus subtype 1	Poxviridae	MC078L	MC078L
P18	NC_001731.1	NP_044030.1	P18|NP_044030.1	1289	Molluscum contagiosum virus subtype 1	Poxviridae	MC079R	MC079R
P18	NC_001731.1	NP_044031.1	P18|NP_044031.1	395	Molluscum contagiosum virus subtype 1	Poxviridae	MC080R	MC080R
P18	NC_001731.1	NP_044032.1	P18|NP_044032.1	111	Molluscum contagiosum virus subtype 1	Poxviridae	MC081R	MC081R
P18	NC_001731.1	NP_044033.1	P18|NP_044033.1	169	Molluscum contagiosum virus subtype 1	Poxviridae	MC082L	MC082L
P18	NC_001731.1	NP_044034.1	P18|NP_044034.1	191	Molluscum contagiosum virus subtype 1	Poxviridae	MC083R	MC083R
P18	NC_001731.1	NP_044035.1	P18|NP_044035.1	298	Molluscum contagiosum virus subtype 1	Poxviridae	MC084L	MC084L
P18	NC_001731.1	NP_044036.1	P18|NP_044036.1	791	Molluscum contagiosum virus subtype 1	Poxviridae	MC085L	MC085L
P18	NC_001731.1	NP_044037.1	P18|NP_044037.1	220	Molluscum contagiosum virus subtype 1	Poxviridae	MC086R	MC086R
P18	NC_001731.1	NP_044038.1	P18|NP_044038.1	323	Molluscum contagiosum virus subtype 1	Poxviridae	MC087R	MC087R
P18	NC_001731.1	NP_044039.1	P18|NP_044039.1	143	Molluscum contagiosum virus subtype 1	Poxviridae	MC088R	MC088R
P18	NC_001731.1	NP_044040.1	P18|NP_044040.1	114	Molluscum contagiosum virus subtype 1	Poxviridae	MC089L	MC089L
P18	NC_001731.1	NP_044041.1	P18|NP_044041.1	950	Molluscum contagiosum virus subtype 1	Poxviridae	MC090R	MC090R
P18	NC_001731.1	NP_044042.1	P18|NP_044042.1	170	Molluscum contagiosum virus subtype 1	Poxviridae	MC091L	MC091L
P18	NC_001731.1	NP_044043.1	P18|NP_044043.1	268	Molluscum contagiosum virus subtype 1	Poxviridae	MC092R	MC092R
P18	NC_001731.1	NP_044044.1	P18|NP_044044.1	226	Molluscum contagiosum virus subtype 1	Poxviridae	MC093R	MC093R
P18	NC_001731.1	NP_044045.1	P18|NP_044045.1	791	Molluscum contagiosum virus subtype 1	Poxviridae	MC094R	MC094R
P18	NC_001731.1	NP_044046.1	P18|NP_044046.1	635	Molluscum contagiosum virus subtype 1	Poxviridae	MC095R	MC095R
P18	NC_001731.1	NP_044047.1	P18|NP_044047.1	209	Molluscum contagiosum virus subtype 1	Poxviridae	MC096L	MC096L
P18	NC_001731.1	NP_044048.1	P18|NP_044048.1	161	Molluscum contagiosum virus subtype 1	Poxviridae	MC097R	MC097R
P18	NC_001731.1	NP_044049.1	P18|NP_044049.1	212	Molluscum contagiosum virus subtype 1	Poxviridae	MC098R	MC098R
P18	NC_001731.1	NP_044050.1	P18|NP_044050.1	229	Molluscum contagiosum virus subtype 1	Poxviridae	MC099R	MC099R
P18	NC_001731.1	NP_044051.1	P18|NP_044051.1	634	Molluscum contagiosum virus subtype 1	Poxviridae	MC100L	MC100R
P18	NC_001731.1	NP_044052.1	P18|NP_044052.1	295	Molluscum contagiosum virus subtype 1	Poxviridae	MC101L	MC101L
P18	NC_001731.1	NP_044053.1	P18|NP_044053.1	547	Molluscum contagiosum virus subtype 1	Poxviridae	MC102L	MC102L
P18	NC_001731.1	NP_044054.1	P18|NP_044054.1	169	Molluscum contagiosum virus subtype 1	Poxviridae	MC103L	MC103L
P18	NC_001731.1	NP_044055.1	P18|NP_044055.1	228	Molluscum contagiosum virus subtype 1	Poxviridae	MC104L	MC104L
P18	NC_001731.1	NP_044056.1	P18|NP_044056.1	70	Molluscum contagiosum virus subtype 1	Poxviridae	MC105L	MC105L
P18	NC_001731.1	NP_044057.1	P18|NP_044057.1	675	Molluscum contagiosum virus subtype 1	Poxviridae	MC106L	MC106L
P18	NC_001731.1	NP_044058.1	P18|NP_044058.1	421	Molluscum contagiosum virus subtype 1	Poxviridae	MC107L	MC107L
P18	NC_001731.1	NP_044059.1	P18|NP_044059.1	165	Molluscum contagiosum virus subtype 1	Poxviridae	MC108R	MC108R
P18	NC_001731.1	NP_044060.1	P18|NP_044060.1	461	Molluscum contagiosum virus subtype 1	Poxviridae	MC109L	MC109L
P18	NC_001731.1	NP_044061.1	P18|NP_044061.1	707	Molluscum contagiosum virus subtype 1	Poxviridae	MC110L	MC110L
P18	NC_001731.1	NP_044062.1	P18|NP_044062.1	435	Molluscum contagiosum virus subtype 1	Poxviridae	MC111R	MC111R
P18	NC_001731.1	NP_044063.1	P18|NP_044063.1	128	Molluscum contagiosum virus subtype 1	Poxviridae	MC112L	MC112L
P18	NC_001731.1	NP_044064.1	P18|NP_044064.1	889	Molluscum contagiosum virus subtype 1	Poxviridae	MC113L	MC113L
P18	NC_001731.1	NP_044065.1	P18|NP_044065.1	304	Molluscum contagiosum virus subtype 1	Poxviridae	MC114R	MC114R
P18	NC_001731.1	NP_044066.1	P18|NP_044066.1	178	Molluscum contagiosum virus subtype 1	Poxviridae	MC115L	MC115L
P18	NC_001731.1	NP_044067.1	P18|NP_044067.1	67	Molluscum contagiosum virus subtype 1	Poxviridae	MC116R	MC116R
P18	NC_001731.1	NP_044068.1	P18|NP_044068.1	68	Molluscum contagiosum virus subtype 1	Poxviridae	MC117L	MC117L
P18	NC_001731.1	NP_044069.1	P18|NP_044069.1	94	Molluscum contagiosum virus subtype 1	Poxviridae	MC118L	MC118L
P18	NC_001731.1	NP_044070.1	P18|NP_044070.1	53	Molluscum contagiosum virus subtype 1	Poxviridae	MC119L	MC119L
P18	NC_001731.1	NP_044071.1	P18|NP_044071.1	96	Molluscum contagiosum virus subtype 1	Poxviridae	MC120L	MC120L
P18	NC_001731.1	NP_044072.1	P18|NP_044072.1	364	Molluscum contagiosum virus subtype 1	Poxviridae	MC121L	MC121L
P18	NC_001731.1	NP_044073.1	P18|NP_044073.1	179	Molluscum contagiosum virus subtype 1	Poxviridae	MC122L	MC122L
P18	NC_001731.1	NP_044074.1	P18|NP_044074.1	694	Molluscum contagiosum virus subtype 1	Poxviridae	MC123R	MC123R
P18	NC_001731.1	NP_044075.1	P18|NP_044075.1	78	Molluscum contagiosum virus subtype 1	Poxviridae	MC124L	MC124L
P18	NC_001731.1	NP_044076.1	P18|NP_044076.1	114	Molluscum contagiosum virus subtype 1	Poxviridae	MC125L	MC125L
P18	NC_001731.1	NP_044077.1	P18|NP_044077.1	476	Molluscum contagiosum virus subtype 1	Poxviridae	MC126R	MC126R
P18	NC_001731.1	NP_044078.1	P18|NP_044078.1	282	Molluscum contagiosum virus subtype 1	Poxviridae	MC127R	MC127R
P18	NC_001731.1	NP_044079.1	P18|NP_044079.1	383	Molluscum contagiosum virus subtype 1	Poxviridae	MC128R	MC128R
P18	NC_001731.1	NP_044080.1	P18|NP_044080.1	1165	Molluscum contagiosum virus subtype 1	Poxviridae	MC129R	MC129R
P18	NC_001731.1	NP_044081.1	P18|NP_044081.1	451	Molluscum contagiosum virus subtype 1	Poxviridae	MC130L	MC130L
P18	NC_001731.1	NP_044082.1	P18|NP_044082.1	513	Molluscum contagiosum virus subtype 1	Poxviridae	MC131L	MC131L
P18	NC_001731.1	NP_044083.1	P18|NP_044083.1	229	Molluscum contagiosum virus subtype 1	Poxviridae	MC132L	MC132L
P18	NC_001731.1	NP_044084.1	P18|NP_044084.1	546	Molluscum contagiosum virus subtype 1	Poxviridae	MC133L	MC133L
P18	NC_001731.1	NP_044085.1	P18|NP_044085.1	141	Molluscum contagiosum virus subtype 1	Poxviridae	MC134L	MC134L
P18	NC_001731.1	NP_044086.1	P18|NP_044086.1	303	Molluscum contagiosum virus subtype 1	Poxviridae	MC135L	MC135L
P18	NC_001731.1	NP_044087.1	P18|NP_044087.1	67	Molluscum contagiosum virus subtype 1	Poxviridae	MC136L	MC136L
P18	NC_001731.1	NP_044088.1	P18|NP_044088.1	56	Molluscum contagiosum virus subtype 1	Poxviridae	MC137L	MC137L
P18	NC_001731.1	NP_044089.1	P18|NP_044089.1	117	Molluscum contagiosum virus subtype 1	Poxviridae	MC138R	MC138R
P18	NC_001731.1	NP_044090.1	P18|NP_044090.1	117	Molluscum contagiosum virus subtype 1	Poxviridae	MC139R	MC139R
P18	NC_001731.1	NP_044091.1	P18|NP_044091.1	249	Molluscum contagiosum virus subtype 1	Poxviridae	MC140L	MC140L
P18	NC_001731.1	NP_044092.1	P18|NP_044092.1	361	Molluscum contagiosum virus subtype 1	Poxviridae	MC141R	MC141R
P18	NC_001731.1	NP_044093.1	P18|NP_044093.1	183	Molluscum contagiosum virus subtype 1	Poxviridae	MC142R	MC142R
P18	NC_001731.1	NP_044094.1	P18|NP_044094.1	159	Molluscum contagiosum virus subtype 1	Poxviridae	MC143R	MC143R
P18	NC_001731.1	NP_044095.1	P18|NP_044095.1	642	Molluscum contagiosum virus subtype 1	Poxviridae	MC144R	MC144R
P18	NC_001731.1	NP_044096.1	P18|NP_044096.1	233	Molluscum contagiosum virus subtype 1	Poxviridae	MC145R	MC145R
P18	NC_001731.1	NP_044097.1	P18|NP_044097.1	406	Molluscum contagiosum virus subtype 1	Poxviridae	MC146R	MC146R
P18	NC_001731.1	NP_044098.1	P18|NP_044098.1	98	Molluscum contagiosum virus subtype 1	Poxviridae	MC147R	MC147R
P18	NC_001731.1	NP_044099.1	P18|NP_044099.1	104	Molluscum contagiosum virus subtype 1	Poxviridae	MC148R	MC148R
P18	NC_001731.1	NP_044100.1	P18|NP_044100.1	308	Molluscum contagiosum virus subtype 1	Poxviridae	MC149R	MC149R
P18	NC_001731.1	NP_044101.1	P18|NP_044101.1	110	Molluscum contagiosum virus subtype 1	Poxviridae	MC150R	MC150R
P18	NC_001731.1	NP_044102.1	P18|NP_044102.1	152	Molluscum contagiosum virus subtype 1	Poxviridae	MC151L	MC151L
P18	NC_001731.1	NP_044103.1	P18|NP_044103.1	354	Molluscum contagiosum virus subtype 1	Poxviridae	MC152R	MC152R
P18	NC_001731.1	NP_044104.1	P18|NP_044104.1	431	Molluscum contagiosum virus subtype 1	Poxviridae	MC153R	MC153R
P18	NC_001731.1	NP_044105.1	P18|NP_044105.1	421	Molluscum contagiosum virus subtype 1	Poxviridae	MC154R	MC154R
P18	NC_001731.1	NP_044106.1	P18|NP_044106.1	336	Molluscum contagiosum virus subtype 1	Poxviridae	MC155R	MC155R
P18	NC_001731.1	NP_044107.1	P18|NP_044107.1	73	Molluscum contagiosum virus subtype 1	Poxviridae	MC156R	MC156R
P18	NC_001731.1	NP_044108.1	P18|NP_044108.1	452	Molluscum contagiosum virus subtype 1	Poxviridae	MC157R	MC157R
P18	NC_001731.1	NP_044109.1	P18|NP_044109.1	182	Molluscum contagiosum virus subtype 1	Poxviridae	MC158R	MC158R
P18	NC_001731.1	NP_044110.1	P18|NP_044110.1	241	Molluscum contagiosum virus subtype 1	Poxviridae	MC159L	MC159L
P18	NC_001731.1	NP_044111.1	P18|NP_044111.1	371	Molluscum contagiosum virus subtype 1	Poxviridae	MC160L	MC160L
P18	NC_001731.1	NP_044112.1	P18|NP_044112.1	478	Molluscum contagiosum virus subtype 1	Poxviridae	MC161R	MC161R
P18	NC_001731.1	NP_044113.1	P18|NP_044113.1	532	Molluscum contagiosum virus subtype 1	Poxviridae	MC162R	MC162R
P18	NC_001731.1	NP_044114.1	P18|NP_044114.1	620	Molluscum contagiosum virus subtype 1	Poxviridae	MC163R	MC163R
P49	NC_001993.1	NP_048072.1	P49|NP_048072.1	62	Melanoplus sanguinipes entomopoxvirus	Poxviridae	MSV001	ORF MSV001 62 amino acid repeat gene family protein
P49	NC_001993.1	NP_048073.1	P49|NP_048073.1	89	Melanoplus sanguinipes entomopoxvirus	Poxviridae	MSV002	ORF MSV002 89 amino acid repeat gene family protein
P49	NC_001993.1	NP_048074.1	P49|NP_048074.1	155	Melanoplus sanguinipes entomopoxvirus	Poxviridae	MSV004	ORF MSV004 155 amino acid repeat gene family protein
P49	NC_001993.1	NP_048075.1	P49|NP_048075.1	60	Melanoplus sanguinipes entomopoxvirus	Poxviridae	MSV003	ORF MSV003 60 amino acid repeat gene family protein
P49	NC_001993.1	NP_048076.1	P49|NP_048076.1	246	Melanoplus sanguinipes entomopoxvirus	Poxviridae	MSV005	ORF MSV005 hypothetical protein
P49	NC_001993.1	NP_048077.1	P49|NP_048077.1	75	Melanoplus sanguinipes entomopoxvirus	Poxviridae	MSV006	ORF MSV006 hypothetical protein
P49	NC_001993.1	NP_048078.1	P49|NP_048078.1	500	Melanoplus sanguinipes entomopoxvirus	Poxviridae	MSV008	ORF MSV008 leucine rich repeat gene family protein, similar to Amsacta moorei entomopoxvirus Q3 ORF SW:P28854
P49	NC_001993.1	NP_048079.1	P49|NP_048079.1	64	Melanoplus sanguinipes entomopoxvirus	Poxviridae	MSV007	ORF MSV007 hypothetical protein
P49	NC_001993.1	NP_048080.1	P49|NP_048080.1	254	Melanoplus sanguinipes entomopoxvirus	Poxviridae	MSV009	ORF MSV009 leucine rich repeat gene family protein, similar to Amsacta moorei entomopoxvirus Q3 ORF SW:P28854
P49	NC_001993.1	NP_048081.1	P49|NP_048081.1	611	Melanoplus sanguinipes entomopoxvirus	Poxviridae	MSV010	ORF MSV010 leucine rich repeat gene family protein, similar to Amsacta moorei entomopoxvirus Q3 ORF SW:P28854
P49	NC_001993.1	NP_048082.1	P49|NP_048082.1	505	Melanoplus sanguinipes entomopoxvirus	Poxviridae	MSV011	ORF MSV011 leucine rich repeat gene family protein, similar to Amsacta moorei entomopoxvirus Q3 ORF SW:P28854
P49	NC_001993.1	NP_048083.1	P49|NP_048083.1	130	Melanoplus sanguinipes entomopoxvirus	Poxviridae	MSV012	ORF MSV012 hypothetical protein
P49	NC_001993.1	NP_048084.1	P49|NP_048084.1	72	Melanoplus sanguinipes entomopoxvirus	Poxviridae	MSV013	ORF MSV013 leucine rich repeat gene family protein, similar to Amsacta moorei entomopoxvirus Q3 ORF SW:P28854
P49	NC_001993.1	NP_048085.1	P49|NP_048085.1	244	Melanoplus sanguinipes entomopoxvirus	Poxviridae	MSV014	ORF MSV014 leucine rich repeat gene family protein, similar to Amsacta moorei entomopoxvirus Q3 ORF SW:P28854
P49	NC_001993.1	NP_048086.1	P49|NP_048086.1	386	Melanoplus sanguinipes entomopoxvirus	Poxviridae	MSV015	ORF MSV015 leucine rich repeat gene family protein, similar to Amsacta moorei entomopoxvirus Q3 ORF SW:P28854
P49	NC_001993.1	NP_048087.1	P49|NP_048087.1	572	Melanoplus sanguinipes entomopoxvirus	Poxviridae	MSV016	ORF MSV016 leucine rich repeat gene family protein, similar to Amsacta moorei entomopoxvirus Q3 ORF SW:P28854
P49	NC_001993.1	NP_048088.1	P49|NP_048088.1	339	Melanoplus sanguinipes entomopoxvirus	Poxviridae	MSV018	ORF MSV018 leucine rich repeat gene family protein, similar to Amsacta moorei entomopoxvirus Q3 ORF SW:P28854
P49	NC_001993.1	NP_048089.1	P49|NP_048089.1	147	Melanoplus sanguinipes entomopoxvirus	Poxviridae	MSV017	ORF MSV017 hypothetical protein
P49	NC_001993.1	NP_048090.1	P49|NP_048090.1	437	Melanoplus sanguinipes entomopoxvirus	Poxviridae	MSV019	hypothetical protein
P49	NC_001993.1	NP_048091.1	P49|NP_048091.1	175	Melanoplus sanguinipes entomopoxvirus	Poxviridae	MSV020	ORF MSV020 hypothetical protein
P49	NC_001993.1	NP_048092.1	P49|NP_048092.1	260	Melanoplus sanguinipes entomopoxvirus	Poxviridae	MSV021	ORF MSV021 MTG motif gene family protein
P49	NC_001993.1	NP_048093.1	P49|NP_048093.1	73	Melanoplus sanguinipes entomopoxvirus	Poxviridae	MSV022	ORF MSV022 hypothetical protein
P49	NC_001993.1	NP_048094.1	P49|NP_048094.1	365	Melanoplus sanguinipes entomopoxvirus	Poxviridae	MSV023	ORF MSV023 ALI motif gene family protein
P49	NC_001993.1	NP_048095.1	P49|NP_048095.1	203	Melanoplus sanguinipes entomopoxvirus	Poxviridae	MSV024	ORF MSV024 ALI motif gene family protein
P49	NC_001993.1	NP_048096.1	P49|NP_048096.1	190	Melanoplus sanguinipes entomopoxvirus	Poxviridae	MSV026	ORF MSV026 ALI motif gene family protein
P49	NC_001993.1	NP_048097.1	P49|NP_048097.1	68	Melanoplus sanguinipes entomopoxvirus	Poxviridae	MSV025	ORF MSV025 hypothetical protein
P49	NC_001993.1	NP_048098.1	P49|NP_048098.1	297	Melanoplus sanguinipes entomopoxvirus	Poxviridae	MSV027	ORF MSV027 tryptophan repeat gene family protein
P49	NC_001993.1	NP_048099.1	P49|NP_048099.1	141	Melanoplus sanguinipes entomopoxvirus	Poxviridae	MSV028	ORF MSV028 hypothetical protein
P49	NC_001993.1	NP_048100.1	P49|NP_048100.1	322	Melanoplus sanguinipes entomopoxvirus	Poxviridae	MSV029	ORF MSV029 tryptophan repeat gene family protein
P49	NC_001993.1	NP_048101.1	P49|NP_048101.1	198	Melanoplus sanguinipes entomopoxvirus	Poxviridae	MSV030	ORF MSV030 hypothetical protein
P49	NC_001993.1	NP_048102.1	P49|NP_048102.1	141	Melanoplus sanguinipes entomopoxvirus	Poxviridae	MSV031	ORF MSV031 hypothetical protein
P49	NC_001993.1	NP_048103.1	P49|NP_048103.1	66	Melanoplus sanguinipes entomopoxvirus	Poxviridae	MSV033	ORF MSV033 hypothetical protein
P49	NC_001993.1	NP_048104.1	P49|NP_048104.1	252	Melanoplus sanguinipes entomopoxvirus	Poxviridae	MSV032	Hypothetical protein
P49	NC_001993.1	NP_048105.1	P49|NP_048105.1	314	Melanoplus sanguinipes entomopoxvirus	Poxviridae	MSV034	ORF MSV034 tryptophan repeat gene family protein
P49	NC_001993.1	NP_048106.1	P49|NP_048106.1	439	Melanoplus sanguinipes entomopoxvirus	Poxviridae	MSV035	ORF MSV035 hypothetical protein
P49	NC_001993.1	NP_048107.1	P49|NP_048107.1	1079	Melanoplus sanguinipes entomopoxvirus	Poxviridae	MSV036	DNA polymerase
P49	NC_001993.1	NP_048108.1	P49|NP_048108.1	129	Melanoplus sanguinipes entomopoxvirus	Poxviridae	MSV037	ORF MSV037 hypothetical protein
P49	NC_001993.1	NP_048109.1	P49|NP_048109.1	122	Melanoplus sanguinipes entomopoxvirus	Poxviridae	MSV038	ORF MSV038 hypothetical protein
P49	NC_001993.1	NP_048110.1	P49|NP_048110.1	193	Melanoplus sanguinipes entomopoxvirus	Poxviridae	MSV039	ORF MSV039 putative Molluscum contagiosum MCV062 homolog (vaccinia G6R), similar to GB:U60315
P49	NC_001993.1	NP_048111.1	P49|NP_048111.1	316	Melanoplus sanguinipes entomopoxvirus	Poxviridae	MSV040	ORF MSV040 hypothetical protein
P49	NC_001993.1	NP_048112.1	P49|NP_048112.1	295	Melanoplus sanguinipes entomopoxvirus	Poxviridae	MSV041	ORF MSV041 putative poly(A) polymerase small subunit PAP-S homolog (vaccinia J3R), similar to GB:L22579
P49	NC_001993.1	NP_048113.1	P49|NP_048113.1	1319	Melanoplus sanguinipes entomopoxvirus	Poxviridae	MSV043	ORF MSV043 putative RNA polymerase largest subunit RPO147 homolog (vaccinia J6R), similar to SW:P20504
P49	NC_001993.1	NP_048114.1	P49|NP_048114.1	87	Melanoplus sanguinipes entomopoxvirus	Poxviridae	MSV042	ORF MSV042 hypothetical protein
P49	NC_001993.1	NP_048115.1	P49|NP_048115.1	165	Melanoplus sanguinipes entomopoxvirus	Poxviridae	MSV044	hypothetical protein
P49	NC_001993.1	NP_048116.1	P49|NP_048116.1	233	Melanoplus sanguinipes entomopoxvirus	Poxviridae	MSV045	ORF MSV045 hypothetical protein
P49	NC_001993.1	NP_048117.1	P49|NP_048117.1	447	Melanoplus sanguinipes entomopoxvirus	Poxviridae	MSV046	ORF MSV046 hypothetical protein
P49	NC_001993.1	NP_048118.1	P49|NP_048118.1	331	Melanoplus sanguinipes entomopoxvirus	Poxviridae	MSV047	ORF MSV047 hypothetical protein
P49	NC_001993.1	NP_048119.1	P49|NP_048119.1	288	Melanoplus sanguinipes entomopoxvirus	Poxviridae	MSV048	ORF MSV048 putative lipase, similar to Rhizopus niveus lipase GB:D12680
P49	NC_001993.1	NP_048120.1	P49|NP_048120.1	116	Melanoplus sanguinipes entomopoxvirus	Poxviridae	MSV049	hypothetical protein
P49	NC_001993.1	NP_048121.1	P49|NP_048121.1	379	Melanoplus sanguinipes entomopoxvirus	Poxviridae	MSV050	ORF MSV050 hypothetical protein
P49	NC_001993.1	NP_048122.1	P49|NP_048122.1	65	Melanoplus sanguinipes entomopoxvirus	Poxviridae	MSV051	ORF MSV051 hypothetical protein
P49	NC_001993.1	NP_048123.1	P49|NP_048123.1	345	Melanoplus sanguinipes entomopoxvirus	Poxviridae	MSV052	ORF MSV052 putative vaccina A23R homolog, similar to SW:P20998
P49	NC_001993.1	NP_048124.1	P49|NP_048124.1	647	Melanoplus sanguinipes entomopoxvirus	Poxviridae	MSV053	ORF MSV053 putative nucleoside triphosphate phosphohydrolase, Choristoneura biennis entomopox virus NPH-1 (vaccinia D11L) homolog, similar to SW:P24486
P49	NC_001993.1	NP_048125.1	P49|NP_048125.1	82	Melanoplus sanguinipes entomopoxvirus	Poxviridae	MSV054	ORF MSV054 hypothetical protein
P49	NC_001993.1	NP_048126.1	P49|NP_048126.1	466	Melanoplus sanguinipes entomopoxvirus	Poxviridae	MSV055	ORF MSV055 hypothetical protein
P49	NC_001993.1	NP_048127.1	P49|NP_048127.1	629	Melanoplus sanguinipes entomopoxvirus	Poxviridae	MSV056	ORF MSV056 putative vaccinia G1L metaloprotease homolog, similar to GB:X76267
P49	NC_001993.1	NP_048128.1	P49|NP_048128.1	132	Melanoplus sanguinipes entomopoxvirus	Poxviridae	MSV057	ORF MSV057 hypothetical protein
P49	NC_001993.1	NP_048129.1	P49|NP_048129.1	87	Melanoplus sanguinipes entomopoxvirus	Poxviridae	MSV058	ORF MSV058 hypothetical protein
P49	NC_001993.1	NP_048130.1	P49|NP_048130.1	111	Melanoplus sanguinipes entomopoxvirus	Poxviridae	MSV059	ORF MSV059 hypothetical protein
P49	NC_001993.1	NP_048131.1	P49|NP_048131.1	194	Melanoplus sanguinipes entomopoxvirus	Poxviridae	MSV060	putative viral membrane protein
P49	NC_001993.1	NP_048132.1	P49|NP_048132.1	531	Melanoplus sanguinipes entomopoxvirus	Poxviridae	MSV061	ORF MSV061 putative LINE reverse transcriptase, similar to Caenorhabditis elegans GB:U00063
P49	NC_001993.1	NP_048133.1	P49|NP_048133.1	401	Melanoplus sanguinipes entomopoxvirus	Poxviridae	MSV062	ORF MSV062 SCG gene family protein
P49	NC_001993.1	NP_048134.1	P49|NP_048134.1	760	Melanoplus sanguinipes entomopoxvirus	Poxviridae	MSV063	ORF MSV063 putative early transcription factor large subunit homolog VETF-L (vaccinia A7L), similar to GB:X76265
P49	NC_001993.1	NP_048135.1	P49|NP_048135.1	280	Melanoplus sanguinipes entomopoxvirus	Poxviridae	MSV064	hypothetical protein
P49	NC_001993.1	NP_048136.1	P49|NP_048136.1	218	Melanoplus sanguinipes entomopoxvirus	Poxviridae	MSV065	late transcription factor VLTF-3
P49	NC_001993.1	NP_048137.1	P49|NP_048137.1	860	Melanoplus sanguinipes entomopoxvirus	Poxviridae	MSV067	ORF MSV067 putative mRNA capping enzyme large subunit homolog (vaccinia D1R), similar to SW:P20979
P49	NC_001993.1	NP_048138.1	P49|NP_048138.1	75	Melanoplus sanguinipes entomopoxvirus	Poxviridae	MSV066	ORF MSV066 hypothetical protein
P49	NC_001993.1	NP_048139.1	P49|NP_048139.1	160	Melanoplus sanguinipes entomopoxvirus	Poxviridae	MSV068	ORF MSV068 hypothetical protein
P49	NC_001993.1	NP_048140.1	P49|NP_048140.1	575	Melanoplus sanguinipes entomopoxvirus	Poxviridae	MSV069	ORF MSV069 putative rifampicin resistance (RIF) protein, Heliothis armigera entomopoxvirus RIF homolog (vaccinia D13L) similar to GB:U44841
P49	NC_001993.1	NP_048141.1	P49|NP_048141.1	112	Melanoplus sanguinipes entomopoxvirus	Poxviridae	MSV070	ORF MSV070 hypothetical protein
P49	NC_001993.1	NP_048142.1	P49|NP_048142.1	442	Melanoplus sanguinipes entomopoxvirus	Poxviridae	MSV071	ORF MSV071 hypothetical protein
P49	NC_001993.1	NP_048143.1	P49|NP_048143.1	298	Melanoplus sanguinipes entomopoxvirus	Poxviridae	MSV072	ORF MSV072 hypothetical protein
P49	NC_001993.1	NP_048144.1	P49|NP_048144.1	970	Melanoplus sanguinipes entomopoxvirus	Poxviridae	MSV076	ORF MSV076 putative spheroidin, similar to Amsacta moorei entomopoxvirus SW:P29815
P49	NC_001993.1	NP_048145.1	P49|NP_048145.1	66	Melanoplus sanguinipes entomopoxvirus	Poxviridae	MSV073	ORF MSV073 hypothetical protein
P49	NC_001993.1	NP_048146.1	P49|NP_048146.1	75	Melanoplus sanguinipes entomopoxvirus	Poxviridae	MSV074	ORF MSV074 hypothetical protein
P49	NC_001993.1	NP_048147.1	P49|NP_048147.1	63	Melanoplus sanguinipes entomopoxvirus	Poxviridae	MSV075	ORF MSV075 hypothetical protein
P49	NC_001993.1	NP_048148.1	P49|NP_048148.1	598	Melanoplus sanguinipes entomopoxvirus	Poxviridae	MSV077	ORF MSV077 hypothetical protein
P49	NC_001993.1	NP_048149.1	P49|NP_048149.1	67	Melanoplus sanguinipes entomopoxvirus	Poxviridae	MSV078	ORF MSV078 hypothetical protein
P49	NC_001993.1	NP_048150.1	P49|NP_048150.1	138	Melanoplus sanguinipes entomopoxvirus	Poxviridae	MSV079	ORF MSV079 hypothetical protein with C2H2 zinc finger
P49	NC_001993.1	NP_048151.1	P49|NP_048151.1	76	Melanoplus sanguinipes entomopoxvirus	Poxviridae	MSV080	ORF MSV080 hypothetical protein
P49	NC_001993.1	NP_048152.1	P49|NP_048152.1	357	Melanoplus sanguinipes entomopoxvirus	Poxviridae	MSV081	ORF MSV081 putative protein phosphatase 2C (PP2C), similar to Mus musculus SW:P36993
P49	NC_001993.1	NP_048153.1	P49|NP_048153.1	139	Melanoplus sanguinipes entomopoxvirus	Poxviridae	MSV082	ORF MSV082 hypothetical protein
P49	NC_001993.1	NP_048154.1	P49|NP_048154.1	61	Melanoplus sanguinipes entomopoxvirus	Poxviridae	MSV083	ORF MSV083 hypothetical protein
P49	NC_001993.1	NP_048155.1	P49|NP_048155.1	123	Melanoplus sanguinipes entomopoxvirus	Poxviridae	MSV084	ORF MSV084 hypothetical protein
P49	NC_001993.1	NP_048156.1	P49|NP_048156.1	118	Melanoplus sanguinipes entomopoxvirus	Poxviridae	MSV085	hypothetical protein
P49	NC_001993.1	NP_048157.1	P49|NP_048157.1	717	Melanoplus sanguinipes entomopoxvirus	Poxviridae	MSV086	RNA helicase NPH-II
P49	NC_001993.1	NP_048158.1	P49|NP_048158.1	76	Melanoplus sanguinipes entomopoxvirus	Poxviridae	MSV087	ORF MSV087 putative thioredoxin, similar to Neurospora crassa GB:D45892
P49	NC_001993.1	NP_048159.1	P49|NP_048159.1	205	Melanoplus sanguinipes entomopoxvirus	Poxviridae	MSV088	ORF MSV088 hypothetical protein
P49	NC_001993.1	NP_048160.1	P49|NP_048160.1	834	Melanoplus sanguinipes entomopoxvirus	Poxviridae	MSV089	ORF MSV089 Putative NTPase, Rabbit fibroma virus C5 (vaccinia D5R) homolog, similar to PIR:G41700
P49	NC_001993.1	NP_048161.1	P49|NP_048161.1	380	Melanoplus sanguinipes entomopoxvirus	Poxviridae	MSV090	ORF MSV090 putative Molluscum contagiosum virus MC121L (vaccinia A16L) homolog, similar to GB:U60315
P49	NC_001993.1	NP_048162.1	P49|NP_048162.1	73	Melanoplus sanguinipes entomopoxvirus	Poxviridae	MSV091	ORF MSV091 hypothetical protein
P49	NC_001993.1	NP_048163.1	P49|NP_048163.1	196	Melanoplus sanguinipes entomopoxvirus	Poxviridae	MSV092	ORF MSV092 hypothetical protein
P49	NC_001993.1	NP_048164.1	P49|NP_048164.1	107	Melanoplus sanguinipes entomopoxvirus	Poxviridae	MSV093	sulfhydryl oxidase
P49	NC_001993.1	NP_048165.1	P49|NP_048165.1	241	Melanoplus sanguinipes entomopoxvirus	Poxviridae	MSV094	ORF MSV094 putative membrane protein (vaccinia F9L), similar to SW:P24361
P49	NC_001993.1	NP_048166.1	P49|NP_048166.1	80	Melanoplus sanguinipes entomopoxvirus	Poxviridae	MSV095	ORF MSV095 hypothetical protein
P49	NC_001993.1	NP_048167.1	P49|NP_048167.1	151	Melanoplus sanguinipes entomopoxvirus	Poxviridae	MSV096	ORF MSV096 hypothetical protein
P49	NC_001993.1	NP_048168.1	P49|NP_048168.1	140	Melanoplus sanguinipes entomopoxvirus	Poxviridae	MSV097	ORF MSV097 putative calcium binding protein, similar to Atriplex numularia PRF:1906390A
P49	NC_001993.1	NP_048169.1	P49|NP_048169.1	108	Melanoplus sanguinipes entomopoxvirus	Poxviridae	MSV098	ORF MSV098 hypothetical protein
P49	NC_001993.1	NP_048170.1	P49|NP_048170.1	519	Melanoplus sanguinipes entomopoxvirus	Poxviridae	MSV099	hypothetical protein
P49	NC_001993.1	NP_048171.1	P49|NP_048171.1	68	Melanoplus sanguinipes entomopoxvirus	Poxviridae	MSV101	ORF MSV101 hypothetical protein
P49	NC_001993.1	NP_048172.1	P49|NP_048172.1	230	Melanoplus sanguinipes entomopoxvirus	Poxviridae	MSV100	ORF MSV100 putative RPO19 homolog (vaccinia A5R), similar to SW:P33813
P49	NC_001993.1	NP_048173.1	P49|NP_048173.1	177	Melanoplus sanguinipes entomopoxvirus	Poxviridae	MSV102	ORF MSV102 hypothetical protein
P49	NC_001993.1	NP_048174.1	P49|NP_048174.1	151	Melanoplus sanguinipes entomopoxvirus	Poxviridae	MSV103	ORF MSV103 hypothetical protein
P49	NC_001993.1	NP_048175.1	P49|NP_048175.1	105	Melanoplus sanguinipes entomopoxvirus	Poxviridae	MSV104	ORF MSV104 hypothetical protein
P49	NC_001993.1	NP_048176.1	P49|NP_048176.1	254	Melanoplus sanguinipes entomopoxvirus	Poxviridae	MSV105	ORF MSV105 hypothetical protein
P49	NC_001993.1	NP_048177.1	P49|NP_048177.1	163	Melanoplus sanguinipes entomopoxvirus	Poxviridae	MSV106	ORF MSV106 putative vaccinia A22R homolog, similar to SW:P20997
P49	NC_001993.1	NP_048178.1	P49|NP_048178.1	226	Melanoplus sanguinipes entomopoxvirus	Poxviridae	MSV107	ORF MSV107 hypothetical protein
P49	NC_001993.1	NP_048179.1	P49|NP_048179.1	76	Melanoplus sanguinipes entomopoxvirus	Poxviridae	MSV108	ORF MSV108 hypothetical protein
P49	NC_001993.1	NP_048180.1	P49|NP_048180.1	181	Melanoplus sanguinipes entomopoxvirus	Poxviridae	MSV110	ORF MSV110 hypothetical protein
P49	NC_001993.1	NP_048181.1	P49|NP_048181.1	71	Melanoplus sanguinipes entomopoxvirus	Poxviridae	MSV109	ORF MSV109 hypothetical protein
P49	NC_001993.1	NP_048182.1	P49|NP_048182.1	201	Melanoplus sanguinipes entomopoxvirus	Poxviridae	MSV111	ORF MSV111 hypothetical protein
P49	NC_001993.1	NP_048183.1	P49|NP_048183.1	130	Melanoplus sanguinipes entomopoxvirus	Poxviridae	MSV112	ORF MSV112 hypothetical protein
P49	NC_001993.1	NP_048184.1	P49|NP_048184.1	674	Melanoplus sanguinipes entomopoxvirus	Poxviridae	MSV113	ORF MSV113 putative early transcription factor small subunit VETF-S homolog (vaccinia D6R), similar to SW:P04308
P49	NC_001993.1	NP_048185.1	P49|NP_048185.1	91	Melanoplus sanguinipes entomopoxvirus	Poxviridae	MSV114	ORF MSV114 hypothetical protein
P49	NC_001993.1	NP_048186.1	P49|NP_048186.1	505	Melanoplus sanguinipes entomopoxvirus	Poxviridae	MSV115	ORF MSV115 putative vaccinia G5R homolog, similar to GB:J03399
P49	NC_001993.1	NP_048187.1	P49|NP_048187.1	317	Melanoplus sanguinipes entomopoxvirus	Poxviridae	MSV116	hypothetical protein
P49	NC_001993.1	NP_048188.1	P49|NP_048188.1	603	Melanoplus sanguinipes entomopoxvirus	Poxviridae	MSV117	ORF MSV117 putative DNA polymerase beta/AP endonuclease, similar to Rattus norvegicus GB:M13962 and Caenorhabditis elegans GB:Z47812
P49	NC_001993.1	NP_048189.1	P49|NP_048189.1	807	Melanoplus sanguinipes entomopoxvirus	Poxviridae	MSV119	ORF MSV119 putative RNA polymerase associated vaccinia RAP94 homolog (vaccinia H4L), similar to SW:P33067
P49	NC_001993.1	NP_048190.1	P49|NP_048190.1	95	Melanoplus sanguinipes entomopoxvirus	Poxviridae	MSV118	ORF MSV118 hypothetical protein
P49	NC_001993.1	NP_048191.1	P49|NP_048191.1	251	Melanoplus sanguinipes entomopoxvirus	Poxviridae	MSV120	ORF MSV120 hypothetical protein
P49	NC_001993.1	NP_048192.1	P49|NP_048192.1	333	Melanoplus sanguinipes entomopoxvirus	Poxviridae	MSV121	poxvirus myristoylprotein
P49	NC_001993.1	NP_048193.1	P49|NP_048193.1	71	Melanoplus sanguinipes entomopoxvirus	Poxviridae	MSV122	ORF MSV122 hypothetical protein
P49	NC_001993.1	NP_048194.1	P49|NP_048194.1	230	Melanoplus sanguinipes entomopoxvirus	Poxviridae	MSV123	hypothetical protein
P49	NC_001993.1	NP_048195.1	P49|NP_048195.1	267	Melanoplus sanguinipes entomopoxvirus	Poxviridae	MSV124	ORF MSV124 putative mRNA capping enzyme small subunit homolog (vaccinia D12L), similar to PIR:S42252
P49	NC_001993.1	NP_048196.1	P49|NP_048196.1	144	Melanoplus sanguinipes entomopoxvirus	Poxviridae	MSV125	ORF MSV125 hypothetical prtoein
P49	NC_001993.1	NP_048197.1	P49|NP_048197.1	148	Melanoplus sanguinipes entomopoxvirus	Poxviridae	MSV126	ORF MSV126 hypothetical protein
P49	NC_001993.1	NP_048198.1	P49|NP_048198.1	172	Melanoplus sanguinipes entomopoxvirus	Poxviridae	MSV127	ORF MSV127 hypothetical protein
P49	NC_001993.1	NP_048199.1	P49|NP_048199.1	422	Melanoplus sanguinipes entomopoxvirus	Poxviridae	MSV128	ORF MSV128 hypothetical protein
P49	NC_001993.1	NP_048200.1	P49|NP_048200.1	133	Melanoplus sanguinipes entomopoxvirus	Poxviridae	MSV129	ORF MSV129 putative membrane protein (vaccinia L5R), similar to SW:P07615
P49	NC_001993.1	NP_048201.1	P49|NP_048201.1	328	Melanoplus sanguinipes entomopoxvirus	Poxviridae	MSV130	DNA topoisomerase type I
P49	NC_001993.1	NP_048202.1	P49|NP_048202.1	85	Melanoplus sanguinipes entomopoxvirus	Poxviridae	MSV131	ORF MSV131 hypothetical protein
P49	NC_001993.1	NP_048203.1	P49|NP_048203.1	142	Melanoplus sanguinipes entomopoxvirus	Poxviridae	MSV132	ORF MSV132 putative Amsacta moorei entomopoxvirus G4R homolog (vaccinia A28L), similar to SW:P29816
P49	NC_001993.1	NP_048204.1	P49|NP_048204.1	128	Melanoplus sanguinipes entomopoxvirus	Poxviridae	MSV133	ORF MSV133 hypothetical protein
P49	NC_001993.1	NP_048205.1	P49|NP_048205.1	158	Melanoplus sanguinipes entomopoxvirus	Poxviridae	MSV134	ORF MSV134 hypothetical protein
P49	NC_001993.1	NP_048206.1	P49|NP_048206.1	239	Melanoplus sanguinipes entomopoxvirus	Poxviridae	MSV135	ORF MSV135 putative protein phosphatase 2C (PP2C), similar to Schizosaccharomyces pombe SW:P40371
P49	NC_001993.1	NP_048207.1	P49|NP_048207.1	150	Melanoplus sanguinipes entomopoxvirus	Poxviridae	MSV136	hypothetical protein
P49	NC_001993.1	NP_048208.1	P49|NP_048208.1	149	Melanoplus sanguinipes entomopoxvirus	Poxviridae	MSV137	hypothetical protein
P49	NC_001993.1	NP_048209.1	P49|NP_048209.1	190	Melanoplus sanguinipes entomopoxvirus	Poxviridae	MSV138	ORF MSV138 hypothetical protein
P49	NC_001993.1	NP_048210.1	P49|NP_048210.1	139	Melanoplus sanguinipes entomopoxvirus	Poxviridae	MSV139	hypothetical protein
P49	NC_001993.1	NP_048211.1	P49|NP_048211.1	608	Melanoplus sanguinipes entomopoxvirus	Poxviridae	MSV140	ORF MSV140 hypothetical protein
P49	NC_001993.1	NP_048212.1	P49|NP_048212.1	66	Melanoplus sanguinipes entomopoxvirus	Poxviridae	MSV141	ORF MSV141 hypothetical protein
P49	NC_001993.1	NP_048213.1	P49|NP_048213.1	139	Melanoplus sanguinipes entomopoxvirus	Poxviridae	MSV142	ORF MSV142 putative membrane protein, fowlpox virus 15.6kD homolog (vaccinia J5L), similar to GB:M17418
P49	NC_001993.1	NP_048214.1	P49|NP_048214.1	571	Melanoplus sanguinipes entomopoxvirus	Poxviridae	MSV143	ORF MSV143 putative poly(A) polymerase large subunit PAP-L homolog (vaccinia E1L), similar to SW:P33809
P49	NC_001993.1	NP_048215.1	P49|NP_048215.1	80	Melanoplus sanguinipes entomopoxvirus	Poxviridae	MSV144	ORF MSV144 putative ubiquitin, similar to Neurospora crassa GB:U01220
P49	NC_001993.1	NP_048216.1	P49|NP_048216.1	525	Melanoplus sanguinipes entomopoxvirus	Poxviridae	MSV145	hypothetical protein
P49	NC_001993.1	NP_048217.1	P49|NP_048217.1	244	Melanoplus sanguinipes entomopoxvirus	Poxviridae	MSV146	ORF MSV146 hypothetical protein
P49	NC_001993.1	NP_048218.1	P49|NP_048218.1	105	Melanoplus sanguinipes entomopoxvirus	Poxviridae	MSV147	ORF MSV147 hypothetical protein
P49	NC_001993.1	NP_048219.1	P49|NP_048219.1	471	Melanoplus sanguinipes entomopoxvirus	Poxviridae	MSV148	ORF MSV148 putative DNA helicase (vaccinia A18R), similar to SW:P20534
P49	NC_001993.1	NP_048220.1	P49|NP_048220.1	348	Melanoplus sanguinipes entomopoxvirus	Poxviridae	MSV149	ORF MSV149 putative RPO35 homolog (vaccinia A29L), similar to SW:P21087
P49	NC_001993.1	NP_048221.1	P49|NP_048221.1	289	Melanoplus sanguinipes entomopoxvirus	Poxviridae	MSV150	ORF MSV150 putative NTP pyrophosphohydrolase mutT motif homolog (vaccinia D10R), similar to SW:P32817
P49	NC_001993.1	NP_048222.1	P49|NP_048222.1	313	Melanoplus sanguinipes entomopoxvirus	Poxviridae	MSV151	hypothetical protein
P49	NC_001993.1	NP_048223.1	P49|NP_048223.1	1306	Melanoplus sanguinipes entomopoxvirus	Poxviridae	MSV152	ORF MSV152 putative core protein P4a homolog (vaccinia A10L), similar to SW:P33817
P49	NC_001993.1	NP_048224.1	P49|NP_048224.1	71	Melanoplus sanguinipes entomopoxvirus	Poxviridae	MSV153	ORF MSV153 hypothetical protein
P49	NC_001993.1	NP_048225.1	P49|NP_048225.1	252	Melanoplus sanguinipes entomopoxvirus	Poxviridae	MSV154	ORF MSV154 putative serine/threonine protein kinase VRK1 homolog (vaccinia B1R), similar to GB:AB000449
P49	NC_001993.1	NP_048226.1	P49|NP_048226.1	1190	Melanoplus sanguinipes entomopoxvirus	Poxviridae	MSV155	ORF MSV155 putative RNA polymerase second largest subunit cowpox RPO132 homolog (vaccinia A24R), similar to SW:P17474
P49	NC_001993.1	NP_048227.1	P49|NP_048227.1	1127	Melanoplus sanguinipes entomopoxvirus	Poxviridae	MSV156	ORF MSV156 hypothetical protein
P49	NC_001993.1	NP_048228.1	P49|NP_048228.1	430	Melanoplus sanguinipes entomopoxvirus	Poxviridae	MSV157	hypothetical protein
P49	NC_001993.1	NP_048229.1	P49|NP_048229.1	225	Melanoplus sanguinipes entomopoxvirus	Poxviridae	MSV158	ORF MSV158 putative core protein VP8 homolog (vaccinia L4R), similar to GB:X76267
P49	NC_001993.1	NP_048230.1	P49|NP_048230.1	225	Melanoplus sanguinipes entomopoxvirus	Poxviridae	MSV159	hypothetical protein
P49	NC_001993.1	NP_048231.1	P49|NP_048231.1	157	Melanoplus sanguinipes entomopoxvirus	Poxviridae	MSV160	hypothetical protein
P49	NC_001993.1	NP_048232.1	P49|NP_048232.1	93	Melanoplus sanguinipes entomopoxvirus	Poxviridae	MSV161	ORF MSV161 putative Helothis armigera EPV ORF F2 protein, similar to GB:AF019224
P49	NC_001993.1	NP_048233.1	P49|NP_048233.1	522	Melanoplus sanguinipes entomopoxvirus	Poxviridae	MSV162	ORF MSV162 putative NAD+ dependent DNA ligase, similar to Thermus thermophilus SW:P26996
P49	NC_001993.1	NP_048234.1	P49|NP_048234.1	72	Melanoplus sanguinipes entomopoxvirus	Poxviridae	MSV163	ORF MSV163 hypothetical protein
P49	NC_001993.1	NP_048235.1	P49|NP_048235.1	648	Melanoplus sanguinipes entomopoxvirus	Poxviridae	MSV164	ORF MSV164 putative core protein, fowlpox virus P4b homolog (vaccinia A3L), similar to SW:P17355
P49	NC_001993.1	NP_048236.1	P49|NP_048236.1	126	Melanoplus sanguinipes entomopoxvirus	Poxviridae	MSV165	hypothetical protein
P49	NC_001993.1	NP_048237.1	P49|NP_048237.1	96	Melanoplus sanguinipes entomopoxvirus	Poxviridae	MSV166	hypothetical protein
P49	NC_001993.1	NP_048238.1	P49|NP_048238.1	178	Melanoplus sanguinipes entomopoxvirus	Poxviridae	MSV167	hypothetical protein
P49	NC_001993.1	NP_048239.1	P49|NP_048239.1	72	Melanoplus sanguinipes entomopoxvirus	Poxviridae	MSV168	hypothetical protein
P49	NC_001993.1	NP_048240.1	P49|NP_048240.1	230	Melanoplus sanguinipes entomopoxvirus	Poxviridae	MSV169	ORF MSV169 hypothetical protein
P49	NC_001993.1	NP_048241.1	P49|NP_048241.1	324	Melanoplus sanguinipes entomopoxvirus	Poxviridae	MSV170	hypothetical protein
P49	NC_001993.1	NP_048242.1	P49|NP_048242.1	244	Melanoplus sanguinipes entomopoxvirus	Poxviridae	MSV171	ORF MSV171 ATP/GTP binding motif homolog (vaccinia A32L), similar to GB:D11079
P49	NC_001993.1	NP_048243.1	P49|NP_048243.1	184	Melanoplus sanguinipes entomopoxvirus	Poxviridae	MSV172	ORF MSV172 hypothetical protein
P49	NC_001993.1	NP_048244.1	P49|NP_048244.1	457	Melanoplus sanguinipes entomopoxvirus	Poxviridae	MSV173	ORF MSV173 putative serine/threonine protein kinase Swinepox virus C20L homolog (vaccinia F10L), similar to SW:P32216
P49	NC_001993.1	NP_048245.1	P49|NP_048245.1	221	Melanoplus sanguinipes entomopoxvirus	Poxviridae	MSV175	ORF MSV175 putative metalloprotease, similar to Bacteroides fragilis GB:U90931
P49	NC_001993.1	NP_048246.1	P49|NP_048246.1	61	Melanoplus sanguinipes entomopoxvirus	Poxviridae	MSV174	ORF MSV174 hypothetical protein
P49	NC_001993.1	NP_048247.1	P49|NP_048247.1	238	Melanoplus sanguinipes entomopoxvirus	Poxviridae	MSV176	ORF MSV176 putative metalloprotease, similar to Homo sapiens GB:X89576
P49	NC_001993.1	NP_048248.1	P49|NP_048248.1	210	Melanoplus sanguinipes entomopoxvirus	Poxviridae	MSV177	ORF MSV177 hypothetical protein
P49	NC_001993.1	NP_048249.1	P49|NP_048249.1	465	Melanoplus sanguinipes entomopoxvirus	Poxviridae	MSV179	ORF MSV179 putative metalloprotease, similar to Mus musculus GB:L36244
P49	NC_001993.1	NP_048250.1	P49|NP_048250.1	60	Melanoplus sanguinipes entomopoxvirus	Poxviridae	MSV178	ORF MSV178 hypothetical protein
P49	NC_001993.1	NP_048251.1	P49|NP_048251.1	343	Melanoplus sanguinipes entomopoxvirus	Poxviridae	MSV180	hypothetical protein
P49	NC_001993.1	NP_048252.1	P49|NP_048252.1	434	Melanoplus sanguinipes entomopoxvirus	Poxviridae	MSV181	ORF MSV181 hypothetical protein
P49	NC_001993.1	NP_048253.1	P49|NP_048253.1	217	Melanoplus sanguinipes entomopoxvirus	Poxviridae	MSV182	ORF MSV182 hypothetical protein
P49	NC_001993.1	NP_048254.1	P49|NP_048254.1	242	Melanoplus sanguinipes entomopoxvirus	Poxviridae	MSV183	ORF MSV183 putative myristylated membrane protein, Molluscum contagiosum virus MC069R (vaccinia L1R) homolog, similar to GB:U60315
P49	NC_001993.1	NP_048255.1	P49|NP_048255.1	415	Melanoplus sanguinipes entomopoxvirus	Poxviridae	MSV184	hypothetical protein
P49	NC_001993.1	NP_048256.1	P49|NP_048256.1	62	Melanoplus sanguinipes entomopoxvirus	Poxviridae	MSV185	ORF MSV185 hypothetical protein
P49	NC_001993.1	NP_048257.1	P49|NP_048257.1	340	Melanoplus sanguinipes entomopoxvirus	Poxviridae	MSV186	ORF MSV186 leucine rich repeat gene family protein, similar to Amsacta moorei entomopoxvirus Q3 ORF SW:P28854
P49	NC_001993.1	NP_048258.1	P49|NP_048258.1	261	Melanoplus sanguinipes entomopoxvirus	Poxviridae	MSV187	ORF MSV187 putative late transcription factor VLTF-2 homolog (vaccinia A1L), similar to SW:P33814
P49	NC_001993.1	NP_048259.1	P49|NP_048259.1	68	Melanoplus sanguinipes entomopoxvirus	Poxviridae	MSV188	hypothetical protein
P49	NC_001993.1	NP_048260.1	P49|NP_048260.1	443	Melanoplus sanguinipes entomopoxvirus	Poxviridae	MSV189	ORF MSV189 putative core protein, Amsacta moorei EPV entomopoxvirus G1L homolog (vaccinia I7L), similar to SW:P29817
P49	NC_001993.1	NP_048261.1	P49|NP_048261.1	227	Melanoplus sanguinipes entomopoxvirus	Poxviridae	MSV190	hypothetical protein
P49	NC_001993.1	NP_048262.1	P49|NP_048262.1	203	Melanoplus sanguinipes entomopoxvirus	Poxviridae	MSV191	ORF MSV191 MTG motif gene family protein
P49	NC_001993.1	NP_048263.1	P49|NP_048263.1	117	Melanoplus sanguinipes entomopoxvirus	Poxviridae	MSV192	ORF MSV192 hypothetical protein
P49	NC_001993.1	NP_048264.1	P49|NP_048264.1	103	Melanoplus sanguinipes entomopoxvirus	Poxviridae	MSV193	ORF MSV193 hypothetical protein
P49	NC_001993.1	NP_048265.1	P49|NP_048265.1	409	Melanoplus sanguinipes entomopoxvirus	Poxviridae	MSV194	ORF MSV194 ALI motif gene family protein
P49	NC_001993.1	NP_048266.1	P49|NP_048266.1	87	Melanoplus sanguinipes entomopoxvirus	Poxviridae	MSV195	ORF MSV195 ALI motif gene family protein
P49	NC_001993.1	NP_048267.1	P49|NP_048267.1	202	Melanoplus sanguinipes entomopoxvirus	Poxviridae	MSV196	ORF MSV196 ALI motif gene family protein
P49	NC_001993.1	NP_048268.1	P49|NP_048268.1	336	Melanoplus sanguinipes entomopoxvirus	Poxviridae	MSV197	ORF MSV197 tryptophan repeat gene family protein
P49	NC_001993.1	NP_048269.1	P49|NP_048269.1	399	Melanoplus sanguinipes entomopoxvirus	Poxviridae	MSV198	ORF MSV198 MTG motif gene family protein
P49	NC_001993.1	NP_048270.1	P49|NP_048270.1	158	Melanoplus sanguinipes entomopoxvirus	Poxviridae	MSV199	ORF MSV199 MTG motif gene family protein
P49	NC_001993.1	NP_048271.1	P49|NP_048271.1	63	Melanoplus sanguinipes entomopoxvirus	Poxviridae	MSV200	ORF MSV200 hypothetical protein
P49	NC_001993.1	NP_048272.1	P49|NP_048272.1	177	Melanoplus sanguinipes entomopoxvirus	Poxviridae	MSV201	ORF MSV201 hypothetical protein
P49	NC_001993.1	NP_048273.1	P49|NP_048273.1	328	Melanoplus sanguinipes entomopoxvirus	Poxviridae	MSV202	ORF MSV202 hypothetical protein
P49	NC_001993.1	NP_048274.1	P49|NP_048274.1	61	Melanoplus sanguinipes entomopoxvirus	Poxviridae	MSV203	ORF MSV203 hypothetical protein
P49	NC_001993.1	NP_048275.1	P49|NP_048275.1	222	Melanoplus sanguinipes entomopoxvirus	Poxviridae	MSV204	ORF MSV204 ALI motif gene family protein
P49	NC_001993.1	NP_048276.1	P49|NP_048276.1	530	Melanoplus sanguinipes entomopoxvirus	Poxviridae	MSV205	ORF MSV205 tryptophan repeat gene family protein
P49	NC_001993.1	NP_048277.1	P49|NP_048277.1	287	Melanoplus sanguinipes entomopoxvirus	Poxviridae	MSV206	ORF MSV206 putative glycosyl transferase, similar to Haemophilus somnus GB:U20824
P49	NC_001993.1	NP_048278.1	P49|NP_048278.1	78	Melanoplus sanguinipes entomopoxvirus	Poxviridae	MSV207	ORF MSV207 hypothetical protein
P49	NC_001993.1	NP_048279.1	P49|NP_048279.1	232	Melanoplus sanguinipes entomopoxvirus	Poxviridae	MSV208	ORF MSV208 putative uracil DNA glycosylase UNG (vaccinia D4R), similar to Equine herpesvirus GB:U20824
P49	NC_001993.1	NP_048280.1	P49|NP_048280.1	113	Melanoplus sanguinipes entomopoxvirus	Poxviridae	MSV209	hypothetical protein
P49	NC_001993.1	NP_048281.1	P49|NP_048281.1	111	Melanoplus sanguinipes entomopoxvirus	Poxviridae	MSV210	ORF MSV210 hypothetical protein
P49	NC_001993.1	NP_048282.1	P49|NP_048282.1	81	Melanoplus sanguinipes entomopoxvirus	Poxviridae	MSV211	ORF MSV211 hypothetical protein
P49	NC_001993.1	NP_048283.1	P49|NP_048283.1	133	Melanoplus sanguinipes entomopoxvirus	Poxviridae	MSV212	ORF MSV212 hypothetical protein
P49	NC_001993.1	NP_048284.1	P49|NP_048284.1	331	Melanoplus sanguinipes entomopoxvirus	Poxviridae	MSV213	hypothetical protein
P49	NC_001993.1	NP_048285.1	P49|NP_048285.1	386	Melanoplus sanguinipes entomopoxvirus	Poxviridae	MSV214	ORF MSV214 SCG gene family protein
P49	NC_001993.1	NP_048286.1	P49|NP_048286.1	370	Melanoplus sanguinipes entomopoxvirus	Poxviridae	MSV215	ORF MSV215 SCG gene family protein
P49	NC_001993.1	NP_048287.1	P49|NP_048287.1	370	Melanoplus sanguinipes entomopoxvirus	Poxviridae	MSV216	ORF MSV216 SCG gene family protein
P49	NC_001993.1	NP_048288.1	P49|NP_048288.1	381	Melanoplus sanguinipes entomopoxvirus	Poxviridae	MSV217	ORF MSV217 SCG gene family protein
P49	NC_001993.1	NP_048289.1	P49|NP_048289.1	320	Melanoplus sanguinipes entomopoxvirus	Poxviridae	MSV218	ORF MSV218 hypothetical protein
P49	NC_001993.1	NP_048290.1	P49|NP_048290.1	163	Melanoplus sanguinipes entomopoxvirus	Poxviridae	MSV219	ORF MSV219 hypothetical protein
P49	NC_001993.1	NP_048291.1	P49|NP_048291.1	120	Melanoplus sanguinipes entomopoxvirus	Poxviridae	MSV220	ORF MSV220 hypothetical protein
P49	NC_001993.1	NP_048292.1	P49|NP_048292.1	490	Melanoplus sanguinipes entomopoxvirus	Poxviridae	MSV221	ORF MSV221 hypothetical protein
P49	NC_001993.1	NP_048293.1	P49|NP_048293.1	157	Melanoplus sanguinipes entomopoxvirus	Poxviridae	MSV222	ORF MSV222 hypothetical protein
P49	NC_001993.1	NP_048294.1	P49|NP_048294.1	171	Melanoplus sanguinipes entomopoxvirus	Poxviridae	MSV223	ORF MSV223 hypothetical protein
P49	NC_001993.1	NP_048295.1	P49|NP_048295.1	833	Melanoplus sanguinipes entomopoxvirus	Poxviridae	MSV224	ORF MSV224 putative NTPase/helicase
P49	NC_001993.1	NP_048296.1	P49|NP_048296.1	142	Melanoplus sanguinipes entomopoxvirus	Poxviridae	MSV225	ORF MSV225 hypothetical protein
P49	NC_001993.1	NP_048297.1	P49|NP_048297.1	109	Melanoplus sanguinipes entomopoxvirus	Poxviridae	MSV226	ORF MSV226 hypothetical protein
P49	NC_001993.1	NP_048298.1	P49|NP_048298.1	306	Melanoplus sanguinipes entomopoxvirus	Poxviridae	MSV227	ORF MSV227 leucine rich repeat gene family protein, similar to Amsacta moorei entomopoxvirus Q3 ORF SW:P28854
P49	NC_001993.1	NP_048299.1	P49|NP_048299.1	279	Melanoplus sanguinipes entomopoxvirus	Poxviridae	MSV228	ORF MSV228 leucine rich repeat gene family protein, similar to Amsacta moorei entomopoxvirus Q3 ORF SW:P28854
P49	NC_001993.1	NP_048300.1	P49|NP_048300.1	182	Melanoplus sanguinipes entomopoxvirus	Poxviridae	MSV229	ORF MSV229 leucine rich repeat gene family protein, similar to Amsacta moorei entomopoxvirus Q3 ORF SW:P28854
P49	NC_001993.1	NP_048301.1	P49|NP_048301.1	670	Melanoplus sanguinipes entomopoxvirus	Poxviridae	MSV230	ORF MSV230 hypothetical protein
P49	NC_001993.1	NP_048302.1	P49|NP_048302.1	67	Melanoplus sanguinipes entomopoxvirus	Poxviridae	MSV231	ORF MSV231 hypothetical protein
P49	NC_001993.1	NP_048303.1	P49|NP_048303.1	94	Melanoplus sanguinipes entomopoxvirus	Poxviridae	MSV232	ORF MSV232 hypothetical protein
P49	NC_001993.1	NP_048304.1	P49|NP_048304.1	117	Melanoplus sanguinipes entomopoxvirus	Poxviridae	MSV234	ORF MSV234 hypthetical protein
P49	NC_001993.1	NP_048305.1	P49|NP_048305.1	92	Melanoplus sanguinipes entomopoxvirus	Poxviridae	MSV233	ORF MSV233 hypothetical protein
P49	NC_001993.1	NP_048306.1	P49|NP_048306.1	466	Melanoplus sanguinipes entomopoxvirus	Poxviridae	MSV235	ORF MSV235 putative CPD photolyase, similar to Monodelphis domestica GB:D31902
P49	NC_001993.1	NP_048307.1	P49|NP_048307.1	133	Melanoplus sanguinipes entomopoxvirus	Poxviridae	MSV236	ORF MSV236 hypothetical protein
P49	NC_001993.1	NP_048308.1	P49|NP_048308.1	192	Melanoplus sanguinipes entomopoxvirus	Poxviridae	MSV237	ORF MSV237 putative vaccinia B2R homolog, similar to SW:P20999
P49	NC_001993.1	NP_048309.1	P49|NP_048309.1	292	Melanoplus sanguinipes entomopoxvirus	Poxviridae	MSV238	ORF MSV238 putative thymidylate synthase, similar to Arabidopsis thaliana GB:L08594
P49	NC_001993.1	NP_048310.1	P49|NP_048310.1	429	Melanoplus sanguinipes entomopoxvirus	Poxviridae	MSV239	ORF MSV239 leucine rich repeat gene family protein, similar to Amsacta moorei entomopoxvirus Q3 ORF SW:P28854
P49	NC_001993.1	NP_048311.1	P49|NP_048311.1	527	Melanoplus sanguinipes entomopoxvirus	Poxviridae	MSV240	ORF MSV240 leucine rich repeat gene family protein, similar to Amsacta moorei entomopoxvirus Q3 ORF SW:P28854
P49	NC_001993.1	NP_048312.1	P49|NP_048312.1	387	Melanoplus sanguinipes entomopoxvirus	Poxviridae	MSV241	ORF MSV241 leucine rich repeat gene family protein, similar to Amsacta moorei entomopoxvirus Q3 ORF SW:P28854
P49	NC_001993.1	NP_048313.1	P49|NP_048313.1	329	Melanoplus sanguinipes entomopoxvirus	Poxviridae	MSV242	ORF MSV242 putative inhibitor of apoptosis protein (IAP), similar to Autographa californica NPV GB:D36828
P49	NC_001993.1	NP_048314.1	P49|NP_048314.1	63	Melanoplus sanguinipes entomopoxvirus	Poxviridae	MSV243	ORF MSV243 hypothetical protein
P49	NC_001993.1	NP_048315.1	P49|NP_048315.1	215	Melanoplus sanguinipes entomopoxvirus	Poxviridae	MSV244	ORF MSV244 hypothetical protein
P49	NC_001993.1	NP_048316.1	P49|NP_048316.1	186	Melanoplus sanguinipes entomopoxvirus	Poxviridae	MSV245	ORF MSV245 putative RNA polymerase subunit RPO18 homolog (vaccinia D7R), similar to SW:P33058
P49	NC_001993.1	NP_048317.1	P49|NP_048317.1	143	Melanoplus sanguinipes entomopoxvirus	Poxviridae	MSV247	ORF MSV247 hypothetical protein
P49	NC_001993.1	NP_048318.1	P49|NP_048318.1	68	Melanoplus sanguinipes entomopoxvirus	Poxviridae	MSV246	ORF MSV246 hypothetical protein
P49	NC_001993.1	NP_048319.1	P49|NP_048319.1	150	Melanoplus sanguinipes entomopoxvirus	Poxviridae	MSV248	ORF MSV248 putative inhibitor of apoptosis protein (IAP), similar to Orgyia pseudotsugata NPV GB:U75930
P49	NC_001993.1	NP_048320.1	P49|NP_048320.1	63	Melanoplus sanguinipes entomopoxvirus	Poxviridae	MSV249	ORF MSV249 hypotehtical protein
P49	NC_001993.1	NP_048321.1	P49|NP_048321.1	441	Melanoplus sanguinipes entomopoxvirus	Poxviridae	MSV250	ORF MSV250 hypothetical protein
P49	NC_001993.1	NP_048322.1	P49|NP_048322.1	329	Melanoplus sanguinipes entomopoxvirus	Poxviridae	MSV251	ORF MSV251 hypothetical protein containing C3H2C3 RING finger
P49	NC_001993.1	NP_048323.1	P49|NP_048323.1	161	Melanoplus sanguinipes entomopoxvirus	Poxviridae	MSV252	ORF MSV252 tryptophan repeat gene family protein
P49	NC_001993.1	NP_048324.1	P49|NP_048324.1	400	Melanoplus sanguinipes entomopoxvirus	Poxviridae	MSV253	ORF MSV253 leucine rich repeat gene family protein, similar to Amsacta moorei entomopoxvirus Q3 ORF SW:P28854
P49	NC_001993.1	NP_048325.1	P49|NP_048325.1	333	Melanoplus sanguinipes entomopoxvirus	Poxviridae	MSV254	ORF MSV254 leucine rich repeat gene family protein, similar to Amsacta moorei entomopoxvirus Q3 ORF SW:P28854
P49	NC_001993.1	NP_048326.1	P49|NP_048326.1	403	Melanoplus sanguinipes entomopoxvirus	Poxviridae	MSV255	ORF MSV255 leucine rich repeat gene family protein, similar to Amsacta moorei entomopoxvirus Q3 ORF SW:P28854
P49	NC_001993.1	NP_048327.1	P49|NP_048327.1	134	Melanoplus sanguinipes entomopoxvirus	Poxviridae	MSV256	ORF MSV256 hypothetical protein
P49	NC_001993.1	NP_048328.1	P49|NP_048328.1	707	Melanoplus sanguinipes entomopoxvirus	Poxviridae	MSV257	ORF MSV257 leucine rich repeat gene family protein, similar to Amsacta moorei entomopoxvirus Q3 ORF SW:P28854
P49	NC_001993.1	NP_048329.1	P49|NP_048329.1	65	Melanoplus sanguinipes entomopoxvirus	Poxviridae	MSV258	ORF MSV258 hypothetical protein
P49	NC_001993.1	NP_048330.1	P49|NP_048330.1	89	Melanoplus sanguinipes entomopoxvirus	Poxviridae	MSV259	ORF MSV259 hypothetical protein
P49	NC_001993.1	NP_048331.1	P49|NP_048331.1	93	Melanoplus sanguinipes entomopoxvirus	Poxviridae	MSV260	ORF MSV260 leucine rich repeat gene family protein, similar to Amsacta moorei entomopoxvirus Q3 ORF SW:P28854
P49	NC_001993.1	NP_048332.1	P49|NP_048332.1	624	Melanoplus sanguinipes entomopoxvirus	Poxviridae	MSV261	ORF MSV261 leucine rich repeat gene family protein, similar to Amsacta moorei entomopoxvirus Q3 ORF SW:P28854
P49	NC_001993.1	NP_048333.1	P49|NP_048333.1	155	Melanoplus sanguinipes entomopoxvirus	Poxviridae	MSV262	ORF MSV262 155 amino acid repeat gene family protein
P49	NC_001993.1	NP_048334.1	P49|NP_048334.1	60	Melanoplus sanguinipes entomopoxvirus	Poxviridae	MSV263	ORF MSV263 60 amino acid repeat gene family protein
P49	NC_001993.1	NP_048335.1	P49|NP_048335.1	89	Melanoplus sanguinipes entomopoxvirus	Poxviridae	MSV264	ORF MSV264 89 amino acid repeat gene family protein
P49	NC_001993.1	NP_048336.1	P49|NP_048336.1	62	Melanoplus sanguinipes entomopoxvirus	Poxviridae	MSV265	ORF MSV265 62 amino acid repeat gene family protein
P49	NC_001993.1	NP_048337.1	P49|NP_048337.1	62	Melanoplus sanguinipes entomopoxvirus	Poxviridae	MSV266	ORF MSV266 62 amino acid repeat gene family protein
P49	NC_001993.1	NP_048338.1	P49|NP_048338.1	62	Melanoplus sanguinipes entomopoxvirus	Poxviridae	MSV267	ORF MSV267 62 amino acid repeat gene family protein
P17	NC_001266.1	NP_051886.1	P17|NP_051886.1	258	Rabbit fibroma virus	Poxviridae	NA	chemokine binding protein
P17	NC_001266.1	NP_051887.1	P17|NP_051887.1	325	Rabbit fibroma virus	Poxviridae	NA	gp002L
P17	NC_001266.1	NP_051888.1	P17|NP_051888.1	151	Rabbit fibroma virus	Poxviridae	NA	gp003.1L
P17	NC_001266.1	NP_051889.1	P17|NP_051889.1	125	Rabbit fibroma virus	Poxviridae	NA	Hypothetical protein
P17	NC_001266.1	NP_051890.1	P17|NP_051890.1	225	Rabbit fibroma virus	Poxviridae	NA	gp004L
P17	NC_001266.1	NP_051891.1	P17|NP_051891.1	80	Rabbit fibroma virus	Poxviridae	NA	gp004.1L
P17	NC_001266.1	NP_051892.1	P17|NP_051892.1	484	Rabbit fibroma virus	Poxviridae	NA	gp005L
P17	NC_001266.1	NP_051893.1	P17|NP_051893.1	508	Rabbit fibroma virus	Poxviridae	NA	gp006L
P17	NC_001266.1	NP_051894.1	P17|NP_051894.1	262	Rabbit fibroma virus	Poxviridae	NA	gp007L
P17	NC_001266.1	NP_051895.1	P17|NP_051895.1	514	Rabbit fibroma virus	Poxviridae	NA	gp008L
P17	NC_001266.1	NP_051896.1	P17|NP_051896.1	56	Rabbit fibroma virus	Poxviridae	NA	gp008.1L
P17	NC_001266.1	NP_051897.1	P17|NP_051897.1	78	Rabbit fibroma virus	Poxviridae	NA	gp008.2L
P17	NC_001266.1	NP_051898.1	P17|NP_051898.1	510	Rabbit fibroma virus	Poxviridae	NA	gp009L
P17	NC_001266.1	NP_051899.1	P17|NP_051899.1	80	Rabbit fibroma virus	Poxviridae	NA	gp010L
P17	NC_001266.1	NP_051900.1	P17|NP_051900.1	163	Rabbit fibroma virus	Poxviridae	NA	gp011L
P17	NC_001266.1	NP_051901.1	P17|NP_051901.1	143	Rabbit fibroma virus	Poxviridae	NA	gp012L
P17	NC_001266.1	NP_051902.1	P17|NP_051902.1	107	Rabbit fibroma virus	Poxviridae	NA	Hypothetical protein
P17	NC_001266.1	NP_051903.1	P17|NP_051903.1	516	Rabbit fibroma virus	Poxviridae	NA	kelch-like protein
P17	NC_001266.1	NP_051904.1	P17|NP_051904.1	322	Rabbit fibroma virus	Poxviridae	NA	gp015L
P17	NC_001266.1	NP_051905.1	P17|NP_051905.1	82	Rabbit fibroma virus	Poxviridae	NA	gp016L
P17	NC_001266.1	NP_051906.1	P17|NP_051906.1	77	Rabbit fibroma virus	Poxviridae	NA	gp017L
P17	NC_001266.1	NP_051907.1	P17|NP_051907.1	66	Rabbit fibroma virus	Poxviridae	NA	Hypothetical protein
P17	NC_001266.1	NP_051908.1	P17|NP_051908.1	215	Rabbit fibroma virus	Poxviridae	NA	S-S bond formation pathway protein
P17	NC_001266.1	NP_051909.1	P17|NP_051909.1	445	Rabbit fibroma virus	Poxviridae	NA	Ser/Thr kinase
P17	NC_001266.1	NP_051910.1	P17|NP_051910.1	627	Rabbit fibroma virus	Poxviridae	NA	EEV maturation protein
P17	NC_001266.1	NP_051911.1	P17|NP_051911.1	370	Rabbit fibroma virus	Poxviridae	NA	palmytilated EEV membrane glycoprotein
P17	NC_001266.1	NP_051912.1	P17|NP_051912.1	35	Rabbit fibroma virus	Poxviridae	NA	gp023R
P17	NC_001266.1	NP_051913.1	P17|NP_051913.1	148	Rabbit fibroma virus	Poxviridae	NA	hypothetical protein
P17	NC_001266.1	NP_051914.1	P17|NP_051914.1	209	Rabbit fibroma virus	Poxviridae	NA	hypothetical protein
P17	NC_001266.1	NP_051915.1	P17|NP_051915.1	101	Rabbit fibroma virus	Poxviridae	NA	DNA-binding virion core protein
P17	NC_001266.1	NP_051916.1	P17|NP_051916.1	470	Rabbit fibroma virus	Poxviridae	NA	poly(A) polymerase large subunit
P17	NC_001266.1	NP_051917.1	P17|NP_051917.1	721	Rabbit fibroma virus	Poxviridae	NA	hypothetical protein
P17	NC_001266.1	NP_051918.1	P17|NP_051918.1	116	Rabbit fibroma virus	Poxviridae	NA	gp029L
P17	NC_001266.1	NP_051919.1	P17|NP_051919.1	222	Rabbit fibroma virus	Poxviridae	NA	RNA polymerase subunit
P17	NC_001266.1	NP_051920.1	P17|NP_051920.1	392	Rabbit fibroma virus	Poxviridae	NA	Hypothetical protein
P17	NC_001266.1	NP_051921.1	P17|NP_051921.1	565	Rabbit fibroma virus	Poxviridae	NA	Hypothetical protein
P17	NC_001266.1	NP_051922.1	P17|NP_051922.1	274	Rabbit fibroma virus	Poxviridae	NA	hypothetical protein
P17	NC_001266.1	NP_051923.1	P17|NP_051923.1	1005	Rabbit fibroma virus	Poxviridae	NA	DNA polymerase
P17	NC_001266.1	NP_051924.1	P17|NP_051924.1	96	Rabbit fibroma virus	Poxviridae	NA	sulfhydryl oxidase
P17	NC_001266.1	NP_051925.1	P17|NP_051925.1	681	Rabbit fibroma virus	Poxviridae	NA	Hypothetical protein
P17	NC_001266.1	NP_051926.1	P17|NP_051926.1	32	Rabbit fibroma virus	Poxviridae	NA	gp037L
P17	NC_001266.1	NP_051927.1	P17|NP_051927.1	313	Rabbit fibroma virus	Poxviridae	NA	putative DNA-binding virion core protein
P17	NC_001266.1	NP_051928.1	P17|NP_051928.1	74	Rabbit fibroma virus	Poxviridae	NA	gp039L
P17	NC_001266.1	NP_051929.1	P17|NP_051929.1	270	Rabbit fibroma virus	Poxviridae	NA	DNA-binding phosphoprotein
P17	NC_001266.1	NP_051930.1	P17|NP_051930.1	78	Rabbit fibroma virus	Poxviridae	NA	putative IMV membrane protein
P17	NC_001266.1	NP_051931.1	P17|NP_051931.1	386	Rabbit fibroma virus	Poxviridae	NA	hypothetical protein
P17	NC_001266.1	NP_051932.1	P17|NP_051932.1	429	Rabbit fibroma virus	Poxviridae	NA	gp043L
P17	NC_001266.1	NP_051933.1	P17|NP_051933.1	678	Rabbit fibroma virus	Poxviridae	NA	RNA helicase NPH-II
P17	NC_001266.1	NP_051934.1	P17|NP_051934.1	590	Rabbit fibroma virus	Poxviridae	NA	putative metalloprotease
P17	NC_001266.1	NP_051935.1	P17|NP_051935.1	111	Rabbit fibroma virus	Poxviridae	NA	Hypothetical protein
P17	NC_001266.1	NP_051936.1	P17|NP_051936.1	225	Rabbit fibroma virus	Poxviridae	NA	transcriptional elongation factor
P17	NC_001266.1	NP_051937.1	P17|NP_051937.1	128	Rabbit fibroma virus	Poxviridae	NA	glutaredoxin-like protein
P17	NC_001266.1	NP_051938.1	P17|NP_051938.1	432	Rabbit fibroma virus	Poxviridae	NA	Hypothetical protein
P17	NC_001266.1	NP_051939.1	P17|NP_051939.1	63	Rabbit fibroma virus	Poxviridae	NA	RNA polymerase
P17	NC_001266.1	NP_051940.1	P17|NP_051940.1	174	Rabbit fibroma virus	Poxviridae	NA	gp051R
P17	NC_001266.1	NP_051941.1	P17|NP_051941.1	350	Rabbit fibroma virus	Poxviridae	NA	putative virion core protein
P17	NC_001266.1	NP_051942.1	P17|NP_051942.1	260	Rabbit fibroma virus	Poxviridae	NA	late transcription factor VLTF-1
P17	NC_001266.1	NP_051943.1	P17|NP_051943.1	332	Rabbit fibroma virus	Poxviridae	NA	poxvirus myristoylprotein
P17	NC_001266.1	NP_051944.1	P17|NP_051944.1	242	Rabbit fibroma virus	Poxviridae	NA	gp055R
P17	NC_001266.1	NP_051945.1	P17|NP_051945.1	99	Rabbit fibroma virus	Poxviridae	NA	gp056R
P17	NC_001266.1	NP_051946.1	P17|NP_051946.1	320	Rabbit fibroma virus	Poxviridae	NA	gp057L
P17	NC_001266.1	NP_051947.1	P17|NP_051947.1	251	Rabbit fibroma virus	Poxviridae	NA	DNA-binding virion core protein
P17	NC_001266.1	NP_051948.1	P17|NP_051948.1	129	Rabbit fibroma virus	Poxviridae	NA	gp059R
P17	NC_001266.1	NP_051949.1	P17|NP_051949.1	148	Rabbit fibroma virus	Poxviridae	NA	gp060R
P17	NC_001266.1	NP_051950.1	P17|NP_051950.1	178	Rabbit fibroma virus	Poxviridae	NA	gp061R
P17	NC_001266.1	NP_051951.1	P17|NP_051951.1	158	Rabbit fibroma virus	Poxviridae	NA	gp062R
P17	NC_001266.1	NP_051952.1	P17|NP_051952.1	202	Rabbit fibroma virus	Poxviridae	NA	gp063R
P17	NC_001266.1	NP_051953.1	P17|NP_051953.1	198	Rabbit fibroma virus	Poxviridae	NA	gp064R
P17	NC_001266.1	NP_051954.1	P17|NP_051954.1	338	Rabbit fibroma virus	Poxviridae	NA	poly(A) polymerase small subunit
P17	NC_001266.1	NP_051955.1	P17|NP_051955.1	185	Rabbit fibroma virus	Poxviridae	NA	gp066R
P17	NC_001266.1	NP_051956.1	P17|NP_051956.1	133	Rabbit fibroma virus	Poxviridae	NA	gp067L
P17	NC_001266.1	NP_051957.1	P17|NP_051957.1	1286	Rabbit fibroma virus	Poxviridae	NA	gp068R
P17	NC_001266.1	NP_051958.1	P17|NP_051958.1	173	Rabbit fibroma virus	Poxviridae	NA	gp069L
P17	NC_001266.1	NP_051959.1	P17|NP_051959.1	190	Rabbit fibroma virus	Poxviridae	NA	putative viral membrane protein
P17	NC_001266.1	NP_051960.1	P17|NP_051960.1	324	Rabbit fibroma virus	Poxviridae	NA	gp071L
P17	NC_001266.1	NP_051961.1	P17|NP_051961.1	798	Rabbit fibroma virus	Poxviridae	NA	gp072L
P17	NC_001266.1	NP_051962.1	P17|NP_051962.1	198	Rabbit fibroma virus	Poxviridae	NA	late transcription factor VLTF-4
P17	NC_001266.1	NP_051963.1	P17|NP_051963.1	314	Rabbit fibroma virus	Poxviridae	NA	DNA topoisomerase type I
P17	NC_001266.1	NP_051964.1	P17|NP_051964.1	150	Rabbit fibroma virus	Poxviridae	NA	gp075R
P17	NC_001266.1	NP_051965.1	P17|NP_051965.1	836	Rabbit fibroma virus	Poxviridae	NA	gp076R
P17	NC_001266.1	NP_051966.1	P17|NP_051966.1	143	Rabbit fibroma virus	Poxviridae	NA	gp077L
P17	NC_001266.1	NP_051967.1	P17|NP_051967.1	241	Rabbit fibroma virus	Poxviridae	NA	gp078R
P17	NC_001266.1	NP_051968.1	P17|NP_051968.1	218	Rabbit fibroma virus	Poxviridae	NA	gp079R
P17	NC_001266.1	NP_051969.1	P17|NP_051969.1	786	Rabbit fibroma virus	Poxviridae	NA	gp080R
P17	NC_001266.1	NP_051970.1	P17|NP_051970.1	635	Rabbit fibroma virus	Poxviridae	NA	gp081R
P17	NC_001266.1	NP_051971.1	P17|NP_051971.1	163	Rabbit fibroma virus	Poxviridae	NA	gp082R
P17	NC_001266.1	NP_051972.1	P17|NP_051972.1	285	Rabbit fibroma virus	Poxviridae	NA	gp083L
P17	NC_001266.1	NP_051973.1	P17|NP_051973.1	206	Rabbit fibroma virus	Poxviridae	NA	gp084R
P17	NC_001266.1	NP_051974.1	P17|NP_051974.1	260	Rabbit fibroma virus	Poxviridae	NA	gp085R
P17	NC_001266.1	NP_051975.1	P17|NP_051975.1	632	Rabbit fibroma virus	Poxviridae	NA	gp086L
P17	NC_001266.1	NP_051976.1	P17|NP_051976.1	287	Rabbit fibroma virus	Poxviridae	NA	gp087L
P17	NC_001266.1	NP_051977.1	P17|NP_051977.1	552	Rabbit fibroma virus	Poxviridae	NA	gp088L
P17	NC_001266.1	NP_051978.1	P17|NP_051978.1	149	Rabbit fibroma virus	Poxviridae	NA	late transcription factor VLTF-2
P17	NC_001266.1	NP_051979.1	P17|NP_051979.1	224	Rabbit fibroma virus	Poxviridae	NA	late transcription factor VLTF-3
P17	NC_001266.1	NP_051980.1	P17|NP_051980.1	75	Rabbit fibroma virus	Poxviridae	NA	gp091L
P17	NC_001266.1	NP_051981.1	P17|NP_051981.1	653	Rabbit fibroma virus	Poxviridae	NA	gp092L
P17	NC_001266.1	NP_051982.1	P17|NP_051982.1	153	Rabbit fibroma virus	Poxviridae	NA	virion core protein
P17	NC_001266.1	NP_051983.1	P17|NP_051983.1	164	Rabbit fibroma virus	Poxviridae	NA	gp094R
P17	NC_001266.1	NP_051984.1	P17|NP_051984.1	373	Rabbit fibroma virus	Poxviridae	NA	gp095L
P17	NC_001266.1	NP_051985.1	P17|NP_051985.1	711	Rabbit fibroma virus	Poxviridae	NA	gp096L
P17	NC_001266.1	NP_051986.1	P17|NP_051986.1	286	Rabbit fibroma virus	Poxviridae	NA	gp097R
P17	NC_001266.1	NP_051987.1	P17|NP_051987.1	77	Rabbit fibroma virus	Poxviridae	NA	gp098L
P17	NC_001266.1	NP_051988.1	P17|NP_051988.1	902	Rabbit fibroma virus	Poxviridae	NA	gp099L
P17	NC_001266.1	NP_051989.1	P17|NP_051989.1	314	Rabbit fibroma virus	Poxviridae	NA	gp100R
P17	NC_001266.1	NP_051990.1	P17|NP_051990.1	156	Rabbit fibroma virus	Poxviridae	NA	gp101L
P17	NC_001266.1	NP_051991.1	P17|NP_051991.1	68	Rabbit fibroma virus	Poxviridae	NA	IMV membrane protein
P17	NC_001266.1	NP_051992.1	P17|NP_051992.1	95	Rabbit fibroma virus	Poxviridae	NA	IMV membrane protein
P17	NC_001266.1	NP_051993.1	P17|NP_051993.1	53	Rabbit fibroma virus	Poxviridae	NA	IMV membrane receptor-like protein
P17	NC_001266.1	NP_051994.1	P17|NP_051994.1	94	Rabbit fibroma virus	Poxviridae	NA	gp105L
P17	NC_001266.1	NP_051995.1	P17|NP_051995.1	376	Rabbit fibroma virus	Poxviridae	NA	gp106L
P17	NC_001266.1	NP_051996.1	P17|NP_051996.1	199	Rabbit fibroma virus	Poxviridae	NA	gp107L
P17	NC_001266.1	NP_051997.1	P17|NP_051997.1	478	Rabbit fibroma virus	Poxviridae	NA	gp108R
P17	NC_001266.1	NP_051998.1	P17|NP_051998.1	73	Rabbit fibroma virus	Poxviridae	NA	gp109L
P17	NC_001266.1	NP_051999.1	P17|NP_051999.1	113	Rabbit fibroma virus	Poxviridae	NA	IMV membrane protein
P17	NC_001266.1	NP_052000.1	P17|NP_052000.1	432	Rabbit fibroma virus	Poxviridae	NA	gp111R
P17	NC_001266.1	NP_052001.1	P17|NP_052001.1	160	Rabbit fibroma virus	Poxviridae	NA	gp112R
P17	NC_001266.1	NP_052002.1	P17|NP_052002.1	385	Rabbit fibroma virus	Poxviridae	NA	gp113R
P17	NC_001266.1	NP_052003.1	P17|NP_052003.1	1155	Rabbit fibroma virus	Poxviridae	NA	gp114R
P17	NC_001266.1	NP_052004.1	P17|NP_052004.1	179	Rabbit fibroma virus	Poxviridae	NA	Hypothetical protein
P17	NC_001266.1	NP_052005.1	P17|NP_052005.1	140	Rabbit fibroma virus	Poxviridae	NA	gp116L
P17	NC_001266.1	NP_052006.1	P17|NP_052006.1	302	Rabbit fibroma virus	Poxviridae	NA	gp117L
P17	NC_001266.1	NP_052007.1	P17|NP_052007.1	76	Rabbit fibroma virus	Poxviridae	NA	IMV membrane protein
P17	NC_001266.1	NP_052008.1	P17|NP_052008.1	39	Rabbit fibroma virus	Poxviridae	NA	gp119L
P17	NC_001266.1	NP_052009.1	P17|NP_052009.1	255	Rabbit fibroma virus	Poxviridae	NA	gp120L
P17	NC_001266.1	NP_052010.1	P17|NP_052010.1	172	Rabbit fibroma virus	Poxviridae	NA	gp121R
P17	NC_001266.1	NP_052011.1	P17|NP_052011.1	171	Rabbit fibroma virus	Poxviridae	NA	IEV and EEV membrane glycoprotein
P17	NC_001266.1	NP_052012.1	P17|NP_052012.1	179	Rabbit fibroma virus	Poxviridae	NA	hypothetical protein
P17	NC_001266.1	NP_052013.1	P17|NP_052013.1	286	Rabbit fibroma virus	Poxviridae	NA	hypothetical protein
P17	NC_001266.1	NP_052014.1	P17|NP_052014.1	164	Rabbit fibroma virus	Poxviridae	NA	gp125R
P17	NC_001266.1	NP_052015.1	P17|NP_052015.1	271	Rabbit fibroma virus	Poxviridae	NA	hypothetical protein
P17	NC_001266.1	NP_052016.1	P17|NP_052016.1	445	Rabbit fibroma virus	Poxviridae	NA	gp127L
P17	NC_001266.1	NP_052017.1	P17|NP_052017.1	290	Rabbit fibroma virus	Poxviridae	NA	CD47-like protein
P17	NC_001266.1	NP_052018.1	P17|NP_052018.1	78	Rabbit fibroma virus	Poxviridae	NA	gp129R
P17	NC_001266.1	NP_052019.1	P17|NP_052019.1	104	Rabbit fibroma virus	Poxviridae	NA	gp130R
P17	NC_001266.1	NP_052020.1	P17|NP_052020.1	163	Rabbit fibroma virus	Poxviridae	NA	gp131R
P17	NC_001266.1	NP_052021.1	P17|NP_052021.1	175	Rabbit fibroma virus	Poxviridae	NA	gp132L
P17	NC_001266.1	NP_052022.1	P17|NP_052022.1	559	Rabbit fibroma virus	Poxviridae	NA	gp133R
P17	NC_001266.1	NP_052023.1	P17|NP_052023.1	1939	Rabbit fibroma virus	Poxviridae	NA	gp134R
P17	NC_001266.1	NP_052024.1	P17|NP_052024.1	309	Rabbit fibroma virus	Poxviridae	NA	gp137R
P17	NC_001266.1	NP_052025.1	P17|NP_052025.1	290	Rabbit fibroma virus	Poxviridae	NA	gp138L
P17	NC_001266.1	NP_052026.1	P17|NP_052026.1	553	Rabbit fibroma virus	Poxviridae	NA	gp140R
P17	NC_001266.1	NP_052027.1	P17|NP_052027.1	223	Rabbit fibroma virus	Poxviridae	NA	Ig domain OX-2-like protein
P17	NC_001266.1	NP_052028.1	P17|NP_052028.1	306	Rabbit fibroma virus	Poxviridae	NA	gp142R
P17	NC_001266.1	NP_052029.1	P17|NP_052029.1	234	Rabbit fibroma virus	Poxviridae	NA	N1R/p28-like protein
P17	NC_001266.1	NP_052030.1	P17|NP_052030.1	299	Rabbit fibroma virus	Poxviridae	NA	gp144R
P17	NC_001266.1	NP_052031.1	P17|NP_052031.1	108	Rabbit fibroma virus	Poxviridae	NA	hypothetical protein
P17	NC_001266.1	NP_052032.1	P17|NP_052032.1	287	Rabbit fibroma virus	Poxviridae	NA	hypothetical protein
P17	NC_001266.1	NP_052033.1	P17|NP_052033.1	673	Rabbit fibroma virus	Poxviridae	NA	ankyrin repeat protein
P17	NC_001266.1	NP_052034.1	P17|NP_052034.1	490	Rabbit fibroma virus	Poxviridae	NA	ankyrin repeat protein
P17	NC_001266.1	NP_052035.1	P17|NP_052035.1	333	Rabbit fibroma virus	Poxviridae	NA	gp151R
P17	NC_001266.1	NP_052036.1	P17|NP_052036.1	201	Rabbit fibroma virus	Poxviridae	NA	gp153R
P17	NC_001266.1	NP_052037.1	P17|NP_052037.1	214	Rabbit fibroma virus	Poxviridae	NA	hypothetical protein
P17	NC_001266.1	NP_052038.1	P17|NP_052038.1	443	Rabbit fibroma virus	Poxviridae	NA	gp155R
P17	NC_001266.1	NP_052039.1	P17|NP_052039.1	78	Rabbit fibroma virus	Poxviridae	NA	gp008.2R
P17	NC_001266.1	NP_052040.1	P17|NP_052040.1	56	Rabbit fibroma virus	Poxviridae	NA	gp008.1R
P17	NC_001266.1	NP_052041.1	P17|NP_052041.1	514	Rabbit fibroma virus	Poxviridae	NA	gp008R
P17	NC_001266.1	NP_052042.1	P17|NP_052042.1	262	Rabbit fibroma virus	Poxviridae	NA	gp007R
P17	NC_001266.1	NP_052043.1	P17|NP_052043.1	508	Rabbit fibroma virus	Poxviridae	NA	gp006R
P17	NC_001266.1	NP_052044.1	P17|NP_052044.1	484	Rabbit fibroma virus	Poxviridae	NA	gp005R
P17	NC_001266.1	NP_052045.1	P17|NP_052045.1	80	Rabbit fibroma virus	Poxviridae	NA	gp004.1R
P17	NC_001266.1	NP_052046.1	P17|NP_052046.1	225	Rabbit fibroma virus	Poxviridae	NA	gp004R
P17	NC_001266.1	NP_052047.1	P17|NP_052047.1	125	Rabbit fibroma virus	Poxviridae	NA	Hypothetical protein
P17	NC_001266.1	NP_052048.1	P17|NP_052048.1	151	Rabbit fibroma virus	Poxviridae	NA	gp003.1R
P17	NC_001266.1	NP_052049.1	P17|NP_052049.1	325	Rabbit fibroma virus	Poxviridae	NA	s002R
P17	NC_001266.1	NP_052050.1	P17|NP_052050.1	258	Rabbit fibroma virus	Poxviridae	NA	chemokine binding protein
P03	NC_002188.1	NP_038964.1	P03|NP_038964.1	205	Fowlpox virus	Poxviridae	NA	hypothetical protein
P03	NC_002188.1	NP_038965.1	P03|NP_038965.1	222	Fowlpox virus	Poxviridae	NA	hypothetical protein
P03	NC_002188.1	NP_038966.1	P03|NP_038966.1	123	Fowlpox virus	Poxviridae	NA	C-type lectin-like protein
P03	NC_002188.1	NP_038967.1	P03|NP_038967.1	101	Fowlpox virus	Poxviridae	NA	hypothetical protein
P03	NC_002188.1	NP_038968.1	P03|NP_038968.1	122	Fowlpox virus	Poxviridae	NA	EFc gene family protein
P03	NC_002188.1	NP_038969.1	P03|NP_038969.1	418	Fowlpox virus	Poxviridae	NA	C4L/C10L-like gene family protein
P03	NC_002188.1	NP_038970.1	P03|NP_038970.1	72	Fowlpox virus	Poxviridae	NA	hypothetical protein
P03	NC_002188.1	NP_038971.1	P03|NP_038971.1	167	Fowlpox virus	Poxviridae	NA	C-type lectin protein
P03	NC_002188.1	NP_038972.1	P03|NP_038972.1	66	Fowlpox virus	Poxviridae	NA	hypothetical protein
P03	NC_002188.1	NP_038973.1	P03|NP_038973.1	355	Fowlpox virus	Poxviridae	NA	Serpin gene family protein
P03	NC_002188.1	NP_038974.1	P03|NP_038974.1	278	Fowlpox virus	Poxviridae	NA	alpha-SNAP
P03	NC_002188.1	NP_038975.1	P03|NP_038975.1	331	Fowlpox virus	Poxviridae	NA	Ankyrin repeat gene family protein
P03	NC_002188.1	NP_038976.1	P03|NP_038976.1	60	Fowlpox virus	Poxviridae	NA	hypothetical protein
P03	NC_002188.1	NP_038977.1	P03|NP_038977.1	437	Fowlpox virus	Poxviridae	NA	Ankyrin repeat gene family protein
P03	NC_002188.1	NP_038978.1	P03|NP_038978.1	177	Fowlpox virus	Poxviridae	NA	hypothetical protein
P03	NC_002188.1	NP_038979.1	P03|NP_038979.1	238	Fowlpox virus	Poxviridae	NA	hypothetical protein
P03	NC_002188.1	NP_038980.1	P03|NP_038980.1	245	Fowlpox virus	Poxviridae	NA	V-type Ig domain
P03	NC_002188.1	NP_038981.1	P03|NP_038981.1	700	Fowlpox virus	Poxviridae	NA	Ankyrin repeat gene family protein
P03	NC_002188.1	NP_038982.1	P03|NP_038982.1	104	Fowlpox virus	Poxviridae	NA	hypothetical protein
P03	NC_002188.1	NP_038983.1	P03|NP_038983.1	426	Fowlpox virus	Poxviridae	NA	C4L/C10L-like gene family protein (vaccinia C10L)
P03	NC_002188.1	NP_038984.1	P03|NP_038984.1	320	Fowlpox virus	Poxviridae	NA	G protein-coupled receptor gene family protein
P03	NC_002188.1	NP_038985.1	P03|NP_038985.1	578	Fowlpox virus	Poxviridae	NA	Ankyrin repeat gene family protein
P03	NC_002188.1	NP_038986.1	P03|NP_038986.1	434	Fowlpox virus	Poxviridae	NA	Ankyrin repeat gene family protein
P03	NC_002188.1	NP_038987.1	P03|NP_038987.1	596	Fowlpox virus	Poxviridae	NA	Ankyrin repeat gene family protein
P03	NC_002188.1	NP_038988.1	P03|NP_038988.1	203	Fowlpox virus	Poxviridae	NA	hypothetical protein
P03	NC_002188.1	NP_038989.1	P03|NP_038989.1	436	Fowlpox virus	Poxviridae	NA	Ankyrin repeat gene family protein
P03	NC_002188.1	NP_038990.1	P03|NP_038990.1	336	Fowlpox virus	Poxviridae	NA	G protein-coupled receptor gene family protein
P03	NC_002188.1	NP_038991.1	P03|NP_038991.1	180	Fowlpox virus	Poxviridae	NA	hypothetical protein
P03	NC_002188.1	NP_038992.1	P03|NP_038992.1	124	Fowlpox virus	Poxviridae	NA	hypothetical protein
P03	NC_002188.1	NP_038993.1	P03|NP_038993.1	817	Fowlpox virus	Poxviridae	NA	Alkaline phosphodiesterase
P03	NC_002188.1	NP_038994.1	P03|NP_038994.1	341	Fowlpox virus	Poxviridae	NA	Ankyrin repeat gene family protein
P03	NC_002188.1	NP_038995.1	P03|NP_038995.1	232	Fowlpox virus	Poxviridae	NA	DNase II
P03	NC_002188.1	NP_038996.1	P03|NP_038996.1	287	Fowlpox virus	Poxviridae	NA	alpha-SNAP
P03	NC_002188.1	NP_038997.1	P03|NP_038997.1	415	Fowlpox virus	Poxviridae	NA	Ankyrin repeat gene family protein
P03	NC_002188.1	NP_038998.1	P03|NP_038998.1	135	Fowlpox virus	Poxviridae	NA	hypothetical protein
P03	NC_002188.1	NP_038999.1	P03|NP_038999.1	153	Fowlpox virus	Poxviridae	NA	hypothetical protein
P03	NC_002188.1	NP_039000.1	P03|NP_039000.1	162	Fowlpox virus	Poxviridae	NA	hypothetical protein
P03	NC_002188.1	NP_039001.1	P03|NP_039001.1	145	Fowlpox virus	Poxviridae	NA	dUTP pyrophosphatase vaccinia F2L homolog
P03	NC_002188.1	NP_039002.1	P03|NP_039002.1	175	Fowlpox virus	Poxviridae	NA	Bcl-2 protein
P03	NC_002188.1	NP_039003.1	P03|NP_039003.1	337	Fowlpox virus	Poxviridae	NA	Serpin gene family protein
P03	NC_002188.1	NP_039004.1	P03|NP_039004.1	206	Fowlpox virus	Poxviridae	NA	hypothetical protein
P03	NC_002188.1	NP_039005.1	P03|NP_039005.1	85	Fowlpox virus	Poxviridae	NA	hypothetical protein
P03	NC_002188.1	NP_039006.1	P03|NP_039006.1	564	Fowlpox virus	Poxviridae	NA	DNA ligase
P03	NC_002188.1	NP_039007.1	P03|NP_039007.1	358	Fowlpox virus	Poxviridae	NA	Serpin gene family protein
P03	NC_002188.1	NP_039008.1	P03|NP_039008.1	370	Fowlpox virus	Poxviridae	NA	Hydroxysteroid dehydrogenase
P03	NC_002188.1	NP_039009.1	P03|NP_039009.1	73	Fowlpox virus	Poxviridae	NA	hypothetical protein
P03	NC_002188.1	NP_039010.1	P03|NP_039010.1	612	Fowlpox virus	Poxviridae	NA	Semaphorin vaccinia A39R homolog
P03	NC_002188.1	NP_039011.1	P03|NP_039011.1	261	Fowlpox virus	Poxviridae	NA	GNS1/SUR4 protein
P03	NC_002188.1	NP_039012.1	P03|NP_039012.1	154	Fowlpox virus	Poxviridae	NA	late transcription factor VLTF-2
P03	NC_002188.1	NP_039013.1	P03|NP_039013.1	69	Fowlpox virus	Poxviridae	NA	Rifampicin resistance protein
P03	NC_002188.1	NP_597675.1	P03|NP_597675.1	552	Fowlpox virus	Poxviridae	NA	Rifampicin resistance N3L protein
P03	NC_002188.1	NP_039014.1	P03|NP_039014.1	289	Fowlpox virus	Poxviridae	NA	mRNA capping enzyme, small subunit
P03	NC_002188.1	NP_039015.1	P03|NP_039015.1	637	Fowlpox virus	Poxviridae	NA	NPH-I, trancription termination factor
P03	NC_002188.1	NP_039016.1	P03|NP_039016.1	225	Fowlpox virus	Poxviridae	NA	mutT motif, gene expression regulator
P03	NC_002188.1	NP_039017.1	P03|NP_039017.1	231	Fowlpox virus	Poxviridae	NA	mutT motif
P03	NC_002188.1	NP_039018.1	P03|NP_039018.1	275	Fowlpox virus	Poxviridae	NA	V-type Ig domain
P03	NC_002188.1	NP_039019.1	P03|NP_039019.1	161	Fowlpox virus	Poxviridae	NA	RNA polymerase subunit
P03	NC_002188.1	NP_039020.1	P03|NP_039020.1	633	Fowlpox virus	Poxviridae	NA	Early transcription factor small subunit
P03	NC_002188.1	NP_039021.1	P03|NP_039021.1	791	Fowlpox virus	Poxviridae	NA	NTPase, DNA replication
P03	NC_002188.1	NP_039022.1	P03|NP_039022.1	219	Fowlpox virus	Poxviridae	NA	Deoxycytidine kinase
P03	NC_002188.1	NP_039023.1	P03|NP_039023.1	188	Fowlpox virus	Poxviridae	NA	CC chemokine gene family protein
P03	NC_002188.1	NP_039024.1	P03|NP_039024.1	129	Fowlpox virus	Poxviridae	NA	CC chemokine gene family protein
P03	NC_002188.1	NP_039025.1	P03|NP_039025.1	218	Fowlpox virus	Poxviridae	NA	Uracil DNA glycosylase
P03	NC_002188.1	NP_039026.1	P03|NP_039026.1	400	Fowlpox virus	Poxviridae	NA	hypothetical protein
P03	NC_002188.1	NP_039027.1	P03|NP_039027.1	200	Fowlpox virus	Poxviridae	NA	Glutathione peroxidase
P03	NC_002188.1	NP_039028.1	P03|NP_039028.1	111	Fowlpox virus	Poxviridae	NA	hypothetical protein
P03	NC_002188.1	NP_039029.1	P03|NP_039029.1	122	Fowlpox virus	Poxviridae	NA	hypothetical protein
P03	NC_002188.1	NP_039030.1	P03|NP_039030.1	90	Fowlpox virus	Poxviridae	NA	HT motif gene family protein
P03	NC_002188.1	NP_039031.1	P03|NP_039031.1	133	Fowlpox virus	Poxviridae	NA	hypothetical protein
P03	NC_002188.1	NP_039032.1	P03|NP_039032.1	270	Fowlpox virus	Poxviridae	NA	Virion protein
P03	NC_002188.1	NP_039033.1	P03|NP_039033.1	273	Fowlpox virus	Poxviridae	NA	T10 gene product
P03	NC_002188.1	NP_039034.1	P03|NP_039034.1	289	Fowlpox virus	Poxviridae	NA	hypothetical protein
P03	NC_002188.1	NP_039035.1	P03|NP_039035.1	186	Fowlpox virus	Poxviridae	NA	beta-Nerve growth factor
P03	NC_002188.1	NP_039036.1	P03|NP_039036.1	174	Fowlpox virus	Poxviridae	NA	Interleukin binding protein
P03	NC_002188.1	NP_039037.1	P03|NP_039037.1	104	Fowlpox virus	Poxviridae	NA	hypothetical protein
P03	NC_002188.1	NP_039038.1	P03|NP_039038.1	199	Fowlpox virus	Poxviridae	NA	N1R/p28 gene family protein
P03	NC_002188.1	NP_039039.1	P03|NP_039039.1	144	Fowlpox virus	Poxviridae	NA	beta-Nerve growth factor
P03	NC_002188.1	NP_039040.1	P03|NP_039040.1	125	Fowlpox virus	Poxviridae	NA	glutaredoxin-like protein
P03	NC_002188.1	NP_039041.1	P03|NP_039041.1	225	Fowlpox virus	Poxviridae	NA	transcriptional elongation factor
P03	NC_002188.1	NP_039042.1	P03|NP_039042.1	103	Fowlpox virus	Poxviridae	NA	hypothetical protein
P03	NC_002188.1	NP_039043.1	P03|NP_039043.1	363	Fowlpox virus	Poxviridae	NA	Transforming growth factor-beta
P03	NC_002188.1	NP_039044.1	P03|NP_039044.1	626	Fowlpox virus	Poxviridae	NA	putative metalloprotease
P03	NC_002188.1	NP_039045.1	P03|NP_039045.1	682	Fowlpox virus	Poxviridae	NA	RNA helicase NPH-II
P03	NC_002188.1	NP_039046.1	P03|NP_039046.1	421	Fowlpox virus	Poxviridae	NA	Virion core protein
P03	NC_002188.1	NP_039047.1	P03|NP_039047.1	390	Fowlpox virus	Poxviridae	NA	hypothetical protein
P03	NC_002188.1	NP_039048.1	P03|NP_039048.1	81	Fowlpox virus	Poxviridae	NA	putative IMV membrane protein
P03	NC_002188.1	NP_039049.1	P03|NP_039049.1	183	Fowlpox virus	Poxviridae	NA	Thymidine kinase
P03	NC_002188.1	NP_039050.1	P03|NP_039050.1	91	Fowlpox virus	Poxviridae	NA	HT motif gene family protein
P03	NC_002188.1	NP_039051.1	P03|NP_039051.1	290	Fowlpox virus	Poxviridae	NA	DNA-binding phosphoprotein
P03	NC_002188.1	NP_039052.1	P03|NP_039052.1	65	Fowlpox virus	Poxviridae	NA	hypothetical protein
P03	NC_002188.1	NP_039053.1	P03|NP_039053.1	311	Fowlpox virus	Poxviridae	NA	putative DNA-binding virion core protein
P03	NC_002188.1	NP_039054.1	P03|NP_039054.1	656	Fowlpox virus	Poxviridae	NA	hypothetical protein
P03	NC_002188.1	NP_039055.1	P03|NP_039055.1	131	Fowlpox virus	Poxviridae	NA	putative virion core protein
P03	NC_002188.1	NP_039056.1	P03|NP_039056.1	94	Fowlpox virus	Poxviridae	NA	sulfhydryl oxidase
P03	NC_002188.1	NP_039057.1	P03|NP_039057.1	988	Fowlpox virus	Poxviridae	NA	DNA polymerase
P03	NC_002188.1	NP_039058.1	P03|NP_039058.1	272	Fowlpox virus	Poxviridae	NA	hypothetical protein
P03	NC_002188.1	NP_039059.1	P03|NP_039059.1	571	Fowlpox virus	Poxviridae	NA	Hypothetical protein
P03	NC_002188.1	NP_039060.1	P03|NP_039060.1	1912	Fowlpox virus	Poxviridae	NA	variola B22R gene family protein
P03	NC_002188.1	NP_039061.1	P03|NP_039061.1	1802	Fowlpox virus	Poxviridae	NA	variola B22R gene family protein
P03	NC_002188.1	NP_039062.1	P03|NP_039062.1	1949	Fowlpox virus	Poxviridae	NA	variola B22R gene family protein
P03	NC_002188.1	NP_039063.1	P03|NP_039063.1	182	Fowlpox virus	Poxviridae	NA	RNA polymerase subunit
P03	NC_002188.1	NP_039064.1	P03|NP_039064.1	717	Fowlpox virus	Poxviridae	NA	hypothetical protein
P03	NC_002188.1	NP_039065.1	P03|NP_039065.1	472	Fowlpox virus	Poxviridae	NA	poly(A) polymerase large subunit
P03	NC_002188.1	NP_039066.1	P03|NP_039066.1	114	Fowlpox virus	Poxviridae	NA	DNA-binding protein
P03	NC_002188.1	NP_039067.1	P03|NP_039067.1	210	Fowlpox virus	Poxviridae	NA	hypothetical protein
P03	NC_002188.1	NP_039068.1	P03|NP_039068.1	148	Fowlpox virus	Poxviridae	NA	hypothetical protein
P03	NC_002188.1	NP_039069.1	P03|NP_039069.1	71	Fowlpox virus	Poxviridae	NA	hypothetical protein
P03	NC_002188.1	NP_039070.1	P03|NP_039070.1	1777	Fowlpox virus	Poxviridae	NA	variola B22R gene family protein
P03	NC_002188.1	NP_039071.1	P03|NP_039071.1	377	Fowlpox virus	Poxviridae	NA	palmytilated EEV membrane glycoprotein
P03	NC_002188.1	NP_039072.1	P03|NP_039072.1	630	Fowlpox virus	Poxviridae	NA	EEV maturation protein
P03	NC_002188.1	NP_039073.1	P03|NP_039073.1	451	Fowlpox virus	Poxviridae	NA	hypothetical protein
P03	NC_002188.1	NP_039074.1	P03|NP_039074.1	444	Fowlpox virus	Poxviridae	NA	Ser/Thr kinase
P03	NC_002188.1	NP_039075.1	P03|NP_039075.1	213	Fowlpox virus	Poxviridae	NA	hypothetical protein
P03	NC_002188.1	NP_039076.1	P03|NP_039076.1	66	Fowlpox virus	Poxviridae	NA	hypothetical protein
P03	NC_002188.1	NP_039077.1	P03|NP_039077.1	183	Fowlpox virus	Poxviridae	NA	HAL3 domain
P03	NC_002188.1	NP_039078.1	P03|NP_039078.1	542	Fowlpox virus	Poxviridae	NA	Ankyrin repeat gene family protein
P03	NC_002188.1	NP_039079.1	P03|NP_039079.1	120	Fowlpox virus	Poxviridae	NA	CC chemokine gene family protein
P03	NC_002188.1	NP_039080.1	P03|NP_039080.1	440	Fowlpox virus	Poxviridae	NA	Hypothetical protein
P03	NC_002188.1	NP_039081.1	P03|NP_039081.1	63	Fowlpox virus	Poxviridae	NA	RNA polymerase
P03	NC_002188.1	NP_039082.1	P03|NP_039082.1	188	Fowlpox virus	Poxviridae	NA	hypothetical protein
P03	NC_002188.1	NP_039083.1	P03|NP_039083.1	343	Fowlpox virus	Poxviridae	NA	putative virion core protein
P03	NC_002188.1	NP_039084.1	P03|NP_039084.1	121	Fowlpox virus	Poxviridae	NA	CC chemokine gene family protein
P03	NC_002188.1	NP_039085.1	P03|NP_039085.1	1870	Fowlpox virus	Poxviridae	NA	variola B22R gene family protein
P03	NC_002188.1	NP_039086.1	P03|NP_039086.1	1766	Fowlpox virus	Poxviridae	NA	variola B22R gene family protein
P03	NC_002188.1	NP_039087.1	P03|NP_039087.1	289	Fowlpox virus	Poxviridae	NA	N1R/p28 gene family protein
P03	NC_002188.1	NP_039088.1	P03|NP_039088.1	345	Fowlpox virus	Poxviridae	NA	V-type Ig domain
P03	NC_002188.1	NP_039089.1	P03|NP_039089.1	260	Fowlpox virus	Poxviridae	NA	late transcription factor VLTF-1
P03	NC_002188.1	NP_039090.1	P03|NP_039090.1	336	Fowlpox virus	Poxviridae	NA	poxvirus myristoylprotein
P03	NC_002188.1	NP_039091.1	P03|NP_039091.1	243	Fowlpox virus	Poxviridae	NA	Myristylated membrane protein
P03	NC_002188.1	NP_039092.1	P03|NP_039092.1	96	Fowlpox virus	Poxviridae	NA	hypothetical protein
P03	NC_002188.1	NP_039093.1	P03|NP_039093.1	301	Fowlpox virus	Poxviridae	NA	hypothetical protein
P03	NC_002188.1	NP_039094.1	P03|NP_039094.1	253	Fowlpox virus	Poxviridae	NA	DNA-binding virion core protein
P03	NC_002188.1	NP_039095.1	P03|NP_039095.1	129	Fowlpox virus	Poxviridae	NA	hypothetical protein
P03	NC_002188.1	NP_039096.1	P03|NP_039096.1	148	Fowlpox virus	Poxviridae	NA	hypothetical protein
P03	NC_002188.1	NP_039097.1	P03|NP_039097.1	308	Fowlpox virus	Poxviridae	NA	poly(A) polymerase small subunit
P03	NC_002188.1	NP_039098.1	P03|NP_039098.1	186	Fowlpox virus	Poxviridae	NA	RNA polymerase subunit RP022
P03	NC_002188.1	NP_039099.1	P03|NP_039099.1	137	Fowlpox virus	Poxviridae	NA	Membrane protein
P03	NC_002188.1	NP_039100.1	P03|NP_039100.1	1287	Fowlpox virus	Poxviridae	NA	RNA polymerase subunit, RPO147
P03	NC_002188.1	NP_039101.1	P03|NP_039101.1	166	Fowlpox virus	Poxviridae	NA	Protein-tyrosine phosphatase
P03	NC_002188.1	NP_039102.1	P03|NP_039102.1	190	Fowlpox virus	Poxviridae	NA	putative viral membrane protein
P03	NC_002188.1	NP_039103.1	P03|NP_039103.1	327	Fowlpox virus	Poxviridae	NA	Virion envelope protein, p35
P03	NC_002188.1	NP_039104.1	P03|NP_039104.1	798	Fowlpox virus	Poxviridae	NA	RNA polymerase associated protein RAP94
P03	NC_002188.1	NP_039105.1	P03|NP_039105.1	174	Fowlpox virus	Poxviridae	NA	late transcription factor VLTF-4
P03	NC_002188.1	NP_039106.1	P03|NP_039106.1	316	Fowlpox virus	Poxviridae	NA	DNA topoisomerase type I
P03	NC_002188.1	NP_039107.1	P03|NP_039107.1	152	Fowlpox virus	Poxviridae	NA	Putative 17 kDa protein
P03	NC_002188.1	NP_039108.1	P03|NP_039108.1	103	Fowlpox virus	Poxviridae	NA	Molluscum contagiosum virus MC089L homolog
P03	NC_002188.1	NP_039109.1	P03|NP_039109.1	851	Fowlpox virus	Poxviridae	NA	mRNA Capping enzyme, large subunit
P03	NC_002188.1	NP_039110.1	P03|NP_039110.1	104	Fowlpox virus	Poxviridae	NA	HT motif gene family protein
P03	NC_002188.1	NP_039111.1	P03|NP_039111.1	139	Fowlpox virus	Poxviridae	NA	Virion protein
P03	NC_002188.1	NP_039112.1	P03|NP_039112.1	186	Fowlpox virus	Poxviridae	NA	hypothetical protein
P03	NC_002188.1	NP_039113.1	P03|NP_039113.1	276	Fowlpox virus	Poxviridae	NA	p28-like protein
P03	NC_002188.1	NP_039114.1	P03|NP_039114.1	235	Fowlpox virus	Poxviridae	NA	Deoxycytidine kinase
P03	NC_002188.1	NP_039115.1	P03|NP_039115.1	127	Fowlpox virus	Poxviridae	NA	HT motif gene family protein
P03	NC_002188.1	NP_039116.1	P03|NP_039116.1	208	Fowlpox virus	Poxviridae	NA	hypothetical protein
P03	NC_002188.1	NP_039117.1	P03|NP_039117.1	150	Fowlpox virus	Poxviridae	NA	hypothetical protein
P03	NC_002188.1	NP_039118.1	P03|NP_039118.1	408	Fowlpox virus	Poxviridae	NA	p28-like protein
P03	NC_002188.1	NP_039119.1	P03|NP_039119.1	132	Fowlpox virus	Poxviridae	NA	HT motif gene family protein
P03	NC_002188.1	NP_039120.1	P03|NP_039120.1	311	Fowlpox virus	Poxviridae	NA	p28-like protein
P03	NC_002188.1	NP_039121.1	P03|NP_039121.1	464	Fowlpox virus	Poxviridae	NA	Photolyase
P03	NC_002188.1	NP_039122.1	P03|NP_039122.1	241	Fowlpox virus	Poxviridae	NA	p28-like protein
P03	NC_002188.1	NP_039123.1	P03|NP_039123.1	156	Fowlpox virus	Poxviridae	NA	hypothetical protein
P03	NC_002188.1	NP_039124.1	P03|NP_039124.1	157	Fowlpox virus	Poxviridae	NA	N1R/p28 gene family protein
P03	NC_002188.1	NP_039125.1	P03|NP_039125.1	603	Fowlpox virus	Poxviridae	NA	ankyrin repeat protein
P03	NC_002188.1	NP_039126.1	P03|NP_039126.1	263	Fowlpox virus	Poxviridae	NA	N1R/p28 gene family protein
P03	NC_002188.1	NP_039127.1	P03|NP_039127.1	383	Fowlpox virus	Poxviridae	NA	hypothetical protein
P03	NC_002188.1	NP_039128.1	P03|NP_039128.1	225	Fowlpox virus	Poxviridae	NA	late transcription factor VLTF-3
P03	NC_002188.1	NP_039129.1	P03|NP_039129.1	72	Fowlpox virus	Poxviridae	NA	virus redox protein
P03	NC_002188.1	NP_039130.1	P03|NP_039130.1	657	Fowlpox virus	Poxviridae	NA	Virion core protein P4b
P03	NC_002188.1	NP_039131.1	P03|NP_039131.1	288	Fowlpox virus	Poxviridae	NA	immunodominant virion protein
P03	NC_002188.1	NP_039132.1	P03|NP_039132.1	167	Fowlpox virus	Poxviridae	NA	RNA polymerase subunit RPO19
P03	NC_002188.1	NP_039133.1	P03|NP_039133.1	374	Fowlpox virus	Poxviridae	NA	hypothetical protein
P03	NC_002188.1	NP_039134.1	P03|NP_039134.1	709	Fowlpox virus	Poxviridae	NA	Early transcription factor large subunit, VETF-L
P03	NC_002188.1	NP_039135.1	P03|NP_039135.1	301	Fowlpox virus	Poxviridae	NA	Intermediate transcription factor, VITF-3
P03	NC_002188.1	NP_039136.1	P03|NP_039136.1	76	Fowlpox virus	Poxviridae	NA	hypothetical protein
P03	NC_002188.1	NP_039137.1	P03|NP_039137.1	891	Fowlpox virus	Poxviridae	NA	Virion core protein P4a
P03	NC_002188.1	NP_039138.1	P03|NP_039138.1	274	Fowlpox virus	Poxviridae	NA	hypothetical protein
P03	NC_002188.1	NP_039139.1	P03|NP_039139.1	171	Fowlpox virus	Poxviridae	NA	Virion protein
P03	NC_002188.1	NP_039140.1	P03|NP_039140.1	68	Fowlpox virus	Poxviridae	NA	hypothetical protein
P03	NC_002188.1	NP_039141.1	P03|NP_039141.1	71	Fowlpox virus	Poxviridae	NA	putative IMV membrane protein
P03	NC_002188.1	NP_039142.1	P03|NP_039142.1	91	Fowlpox virus	Poxviridae	NA	virion envelope protein
P03	NC_002188.1	NP_039143.1	P03|NP_039143.1	97	Fowlpox virus	Poxviridae	NA	hypothetical protein
P03	NC_002188.1	NP_039144.1	P03|NP_039144.1	369	Fowlpox virus	Poxviridae	NA	Putative myristylated membrane protein
P03	NC_002188.1	NP_039145.1	P03|NP_039145.1	198	Fowlpox virus	Poxviridae	NA	Phosphorylated virion membrane protein
P03	NC_002188.1	NP_039146.1	P03|NP_039146.1	462	Fowlpox virus	Poxviridae	NA	DNA helicase, transcriptional elongation
P03	NC_002188.1	NP_039147.1	P03|NP_039147.1	88	Fowlpox virus	Poxviridae	NA	hypothetical protein
P03	NC_002188.1	NP_039148.1	P03|NP_039148.1	113	Fowlpox virus	Poxviridae	NA	hypothetical protein
P03	NC_002188.1	NP_039149.1	P03|NP_039149.1	433	Fowlpox virus	Poxviridae	NA	Processivity factor
P03	NC_002188.1	NP_039150.1	P03|NP_039150.1	156	Fowlpox virus	Poxviridae	NA	hypothetical protein
P03	NC_002188.1	NP_039151.1	P03|NP_039151.1	383	Fowlpox virus	Poxviridae	NA	Intermediate transcription factor, VITF-3
P03	NC_002188.1	NP_039152.1	P03|NP_039152.1	1161	Fowlpox virus	Poxviridae	NA	RNA polymerase subunit, RPO132
P03	NC_002188.1	NP_039153.1	P03|NP_039153.1	620	Fowlpox virus	Poxviridae	NA	A-type inclusion like protein
P03	NC_002188.1	NP_039154.1	P03|NP_039154.1	474	Fowlpox virus	Poxviridae	NA	A type inclusion protein
P03	NC_002188.1	NP_039155.1	P03|NP_039155.1	141	Fowlpox virus	Poxviridae	NA	hypothetical protein
P03	NC_002188.1	NP_039156.1	P03|NP_039156.1	302	Fowlpox virus	Poxviridae	NA	RNA polymerase subunit, RP035
P03	NC_002188.1	NP_039157.1	P03|NP_039157.1	74	Fowlpox virus	Poxviridae	NA	hypothetical protein
P03	NC_002188.1	NP_039158.1	P03|NP_039158.1	113	Fowlpox virus	Poxviridae	NA	hypothetical protein
P03	NC_002188.1	NP_039159.1	P03|NP_039159.1	120	Fowlpox virus	Poxviridae	NA	hypothetical protein
P03	NC_002188.1	NP_039160.1	P03|NP_039160.1	301	Fowlpox virus	Poxviridae	NA	Virion assembly protein
P03	NC_002188.1	NP_039161.1	P03|NP_039161.1	173	Fowlpox virus	Poxviridae	NA	C-type lectin-like protein
P03	NC_002188.1	NP_039162.1	P03|NP_039162.1	219	Fowlpox virus	Poxviridae	NA	V-type Ig domain
P03	NC_002188.1	NP_039163.1	P03|NP_039163.1	265	Fowlpox virus	Poxviridae	NA	V-type Ig domain
P03	NC_002188.1	NP_039164.1	P03|NP_039164.1	283	Fowlpox virus	Poxviridae	NA	hypothetical protein
P03	NC_002188.1	NP_039165.1	P03|NP_039165.1	100	Fowlpox virus	Poxviridae	NA	hypothetical protein
P03	NC_002188.1	NP_039166.1	P03|NP_039166.1	285	Fowlpox virus	Poxviridae	NA	hypothetical protein
P03	NC_002188.1	NP_039167.1	P03|NP_039167.1	342	Fowlpox virus	Poxviridae	NA	Serpin gene family protein
P03	NC_002188.1	NP_039168.1	P03|NP_039168.1	218	Fowlpox virus	Poxviridae	NA	hypothetical protein
P03	NC_002188.1	NP_039169.1	P03|NP_039169.1	308	Fowlpox virus	Poxviridae	NA	G protein-coupled chemokine receptor-like protein
P03	NC_002188.1	NP_039170.1	P03|NP_039170.1	100	Fowlpox virus	Poxviridae	NA	hypothetical protein
P03	NC_002188.1	NP_039171.1	P03|NP_039171.1	67	Fowlpox virus	Poxviridae	NA	hypothetical protein
P03	NC_002188.1	NP_039172.1	P03|NP_039172.1	130	Fowlpox virus	Poxviridae	NA	HT motif gene family protein
P03	NC_002188.1	NP_039173.1	P03|NP_039173.1	66	Fowlpox virus	Poxviridae	NA	hypothetical protein
P03	NC_002188.1	NP_039174.1	P03|NP_039174.1	125	Fowlpox virus	Poxviridae	NA	EGF-like protein
P03	NC_002188.1	NP_039175.1	P03|NP_039175.1	303	Fowlpox virus	Poxviridae	NA	serine/threonine protein kinase
P03	NC_002188.1	NP_039176.1	P03|NP_039176.1	162	Fowlpox virus	Poxviridae	NA	hypothetical protein
P03	NC_002188.1	NP_039177.1	P03|NP_039177.1	124	Fowlpox virus	Poxviridae	NA	putative interleukin binding protein
P03	NC_002188.1	NP_039178.1	P03|NP_039178.1	74	Fowlpox virus	Poxviridae	NA	hypothetical protein
P03	NC_002188.1	NP_039179.1	P03|NP_039179.1	296	Fowlpox virus	Poxviridae	NA	ankyrin repeat protein
P03	NC_002188.1	NP_039180.1	P03|NP_039180.1	328	Fowlpox virus	Poxviridae	NA	hypothetical protein
P03	NC_002188.1	NP_039181.1	P03|NP_039181.1	461	Fowlpox virus	Poxviridae	NA	ankyrin repeat protein
P03	NC_002188.1	NP_039182.1	P03|NP_039182.1	434	Fowlpox virus	Poxviridae	NA	Ankyrin repeat gene family protein
P03	NC_002188.1	NP_039183.1	P03|NP_039183.1	117	Fowlpox virus	Poxviridae	NA	hypothetical protein
P03	NC_002188.1	NP_039184.1	P03|NP_039184.1	183	Fowlpox virus	Poxviridae	NA	hypothetical protein
P03	NC_002188.1	NP_039185.1	P03|NP_039185.1	747	Fowlpox virus	Poxviridae	NA	ankyrin repeat protein
P03	NC_002188.1	NP_039186.1	P03|NP_039186.1	141	Fowlpox virus	Poxviridae	NA	Ankyrin repeat gene family protein
P03	NC_002188.1	NP_039187.1	P03|NP_039187.1	146	Fowlpox virus	Poxviridae	NA	Ankyrin repeat gene family protein
P03	NC_002188.1	NP_039188.1	P03|NP_039188.1	104	Fowlpox virus	Poxviridae	NA	vaccinia B20R homolog
P03	NC_002188.1	NP_039189.1	P03|NP_039189.1	292	Fowlpox virus	Poxviridae	NA	putative serine/threonine kinase
P03	NC_002188.1	NP_039190.1	P03|NP_039190.1	361	Fowlpox virus	Poxviridae	NA	ankyrin repeat protein
P03	NC_002188.1	NP_039191.1	P03|NP_039191.1	525	Fowlpox virus	Poxviridae	NA	Ankyrin repeat gene family protein
P03	NC_002188.1	NP_039192.1	P03|NP_039192.1	180	Fowlpox virus	Poxviridae	NA	hypothetical protein
P03	NC_002188.1	NP_039193.1	P03|NP_039193.1	188	Fowlpox virus	Poxviridae	NA	Ankyrin repeat gene family protein
P03	NC_002188.1	NP_039194.1	P03|NP_039194.1	256	Fowlpox virus	Poxviridae	NA	Ankyrin repeat gene family protein
P03	NC_002188.1	NP_039195.1	P03|NP_039195.1	482	Fowlpox virus	Poxviridae	NA	ankyrin repeat protein
P03	NC_002188.1	NP_039196.1	P03|NP_039196.1	512	Fowlpox virus	Poxviridae	NA	Ankyrin repeat gene family protein
P03	NC_002188.1	NP_039197.1	P03|NP_039197.1	428	Fowlpox virus	Poxviridae	NA	Ankyrin repeat gene family protein
P03	NC_002188.1	NP_039198.1	P03|NP_039198.1	143	Fowlpox virus	Poxviridae	NA	C-type lectin gene family protein
P03	NC_002188.1	NP_039199.1	P03|NP_039199.1	280	Fowlpox virus	Poxviridae	NA	p28-like protein
P03	NC_002188.1	NP_039200.1	P03|NP_039200.1	67	Fowlpox virus	Poxviridae	NA	hypothetical protein
P03	NC_002188.1	NP_039201.1	P03|NP_039201.1	163	Fowlpox virus	Poxviridae	NA	C-type lectin-like protein
P03	NC_002188.1	NP_039202.1	P03|NP_039202.1	61	Fowlpox virus	Poxviridae	NA	hypothetical protein
P03	NC_002188.1	NP_039203.1	P03|NP_039203.1	410	Fowlpox virus	Poxviridae	NA	ankyrin repeat protein
P03	NC_002188.1	NP_039204.1	P03|NP_039204.1	106	Fowlpox virus	Poxviridae	NA	Ankyrin repeat gene family protein
P03	NC_002188.1	NP_039205.1	P03|NP_039205.1	358	Fowlpox virus	Poxviridae	NA	Ankyrin repeat gene family protein
P03	NC_002188.1	NP_039206.1	P03|NP_039206.1	262	Fowlpox virus	Poxviridae	NA	Ankyrin repeat gene family protein
P03	NC_002188.1	NP_039207.1	P03|NP_039207.1	668	Fowlpox virus	Poxviridae	NA	ankyrin repeat protein
P03	NC_002188.1	NP_039208.1	P03|NP_039208.1	436	Fowlpox virus	Poxviridae	NA	ankyrin repeat protein
P03	NC_002188.1	NP_039209.1	P03|NP_039209.1	592	Fowlpox virus	Poxviridae	NA	ankyrin repeat protein
P03	NC_002188.1	NP_039210.1	P03|NP_039210.1	124	Fowlpox virus	Poxviridae	NA	EFc gene family protein
P03	NC_002188.1	NP_039211.1	P03|NP_039211.1	151	Fowlpox virus	Poxviridae	NA	N1R/p28 gene family protein
P03	NC_002188.1	NP_039212.1	P03|NP_039212.1	105	Fowlpox virus	Poxviridae	NA	hypothetical protein
P03	NC_002188.1	NP_039213.1	P03|NP_039213.1	140	Fowlpox virus	Poxviridae	NA	hypothetical protein
P03	NC_002188.1	NP_039214.1	P03|NP_039214.1	148	Fowlpox virus	Poxviridae	NA	Serpin gene family protein
P03	NC_002188.1	NP_039215.1	P03|NP_039215.1	66	Fowlpox virus	Poxviridae	NA	hypothetical protein
P03	NC_002188.1	NP_039216.1	P03|NP_039216.1	167	Fowlpox virus	Poxviridae	NA	C-type lectin protein
P03	NC_002188.1	NP_039217.1	P03|NP_039217.1	72	Fowlpox virus	Poxviridae	NA	hypothetical protein
P03	NC_002188.1	NP_039218.1	P03|NP_039218.1	418	Fowlpox virus	Poxviridae	NA	C4L/C10L-like gene family protein
P03	NC_002188.1	NP_039219.1	P03|NP_039219.1	122	Fowlpox virus	Poxviridae	NA	EFc gene family protein
P03	NC_002188.1	NP_039220.1	P03|NP_039220.1	101	Fowlpox virus	Poxviridae	NA	hypothetical protein
P03	NC_002188.1	NP_039221.1	P03|NP_039221.1	123	Fowlpox virus	Poxviridae	NA	C-type lectin-like protein
P03	NC_002188.1	NP_039222.1	P03|NP_039222.1	222	Fowlpox virus	Poxviridae	NA	hypothetical protein
P03	NC_002188.1	NP_039223.1	P03|NP_039223.1	205	Fowlpox virus	Poxviridae	NA	C-type lectin gene family protein
I02	NC_001824.1	NP_078614.1	I02|NP_078614.1	119	Lymphocystis disease virus 1	Iridoviridae	NA	hypothetical protein
I02	NC_001824.1	NP_078615.1	I02|NP_078615.1	248	Lymphocystis disease virus 1	Iridoviridae	NA	Proliferating cell nuclear antigen
I02	NC_001824.1	NP_078617.1	I02|NP_078617.1	228	Lymphocystis disease virus 1	Iridoviridae	NA	DNA methyltransferase
I02	NC_001824.1	NP_078618.1	I02|NP_078618.1	164	Lymphocystis disease virus 1	Iridoviridae	NA	hypothetical protein
I02	NC_001824.1	NP_078619.1	I02|NP_078619.1	517	Lymphocystis disease virus 1	Iridoviridae	NA	hypothetical protein
I02	NC_001824.1	NP_078623.1	I02|NP_078623.1	324	Lymphocystis disease virus 1	Iridoviridae	NA	hypothetical protein
I02	NC_001824.1	NP_078624.1	I02|NP_078624.1	1199	Lymphocystis disease virus 1	Iridoviridae	NA	DNA-depenent RNA polymerase largest subunit
I02	NC_001824.1	NP_078626.1	I02|NP_078626.1	337	Lymphocystis disease virus 1	Iridoviridae	NA	hypothetical LCDV1 paralog family 2
I02	NC_001824.1	NP_078627.1	I02|NP_078627.1	162	Lymphocystis disease virus 1	Iridoviridae	NA	hypothetical protein
I02	NC_001824.1	NP_078629.1	I02|NP_078629.1	214	Lymphocystis disease virus 1	Iridoviridae	NA	hypothetical protein
I02	NC_001824.1	NP_078630.1	I02|NP_078630.1	32	Lymphocystis disease virus 1	Iridoviridae	NA	hypothetical protein
I02	NC_001824.1	NP_078631.1	I02|NP_078631.1	147	Lymphocystis disease virus 1	Iridoviridae	NA	Putative antimutator GTP pyrophosphohydrolase MutT
I02	NC_001824.1	NP_078633.1	I02|NP_078633.1	1024	Lymphocystis disease virus 1	Iridoviridae	NA	DNA-directed RNA polymerase subunit 2
I02	NC_001824.1	NP_078634.1	I02|NP_078634.1	147	Lymphocystis disease virus 1	Iridoviridae	NA	hypothetical protein
I02	NC_001824.1	NP_078636.1	I02|NP_078636.1	378	Lymphocystis disease virus 1	Iridoviridae	NA	Ribonucleotide reductase small subunit
I02	NC_001824.1	NP_078638.1	I02|NP_078638.1	95	Lymphocystis disease virus 1	Iridoviridae	NA	VLTF2-like late transcription factor
I02	NC_001824.1	NP_078639.1	I02|NP_078639.1	101	Lymphocystis disease virus 1	Iridoviridae	NA	97
I02	NC_001824.1	NP_078640.1	I02|NP_078640.1	128	Lymphocystis disease virus 1	Iridoviridae	NA	hypothetical protein
I02	NC_001824.1	NP_078641.1	I02|NP_078641.1	157	Lymphocystis disease virus 1	Iridoviridae	NA	hypothetical protein
I02	NC_001824.1	NP_078642.1	I02|NP_078642.1	92	Lymphocystis disease virus 1	Iridoviridae	NA	hypothetical protein
I02	NC_001824.1	NP_078643.1	I02|NP_078643.1	584	Lymphocystis disease virus 1	Iridoviridae	NA	hypothetical protein
I02	NC_001824.1	NP_078646.1	I02|NP_078646.1	118	Lymphocystis disease virus 1	Iridoviridae	NA	hypothetical protein
I02	NC_001824.1	NP_078647.1	I02|NP_078647.1	430	Lymphocystis disease virus 1	Iridoviridae	NA	Papain-like proteinase
I02	NC_001824.1	NP_078648.1	I02|NP_078648.1	374	Lymphocystis disease virus 1	Iridoviridae	NA	hypothetical immediate-early protein
I02	NC_001824.1	NP_078649.1	I02|NP_078649.1	622	Lymphocystis disease virus 1	Iridoviridae	NA	hypothetical protein
I02	NC_001824.1	NP_078651.1	I02|NP_078651.1	168	Lymphocystis disease virus 1	Iridoviridae	NA	hypothetical protein
I02	NC_001824.1	NP_078652.1	I02|NP_078652.1	55	Lymphocystis disease virus 1	Iridoviridae	NA	hypothetical protein
I02	NC_001824.1	NP_078653.1	I02|NP_078653.1	75	Lymphocystis disease virus 1	Iridoviridae	NA	hypothetical protein
I02	NC_001824.1	NP_078654.1	I02|NP_078654.1	255	Lymphocystis disease virus 1	Iridoviridae	NA	Galactose-binding lectin
I02	NC_001824.1	NP_078656.1	I02|NP_078656.1	244	Lymphocystis disease virus 1	Iridoviridae	NA	Virion assembly protein, NTPase
I02	NC_001824.1	NP_078657.1	I02|NP_078657.1	168	Lymphocystis disease virus 1	Iridoviridae	NA	hypothetical protein
I02	NC_001824.1	NP_078659.1	I02|NP_078659.1	153	Lymphocystis disease virus 1	Iridoviridae	NA	hypothetical protein
I02	NC_001824.1	NP_078660.1	I02|NP_078660.1	311	Lymphocystis disease virus 1	Iridoviridae	NA	Collagen-like protein
I02	NC_001824.1	NP_078664.1	I02|NP_078664.1	121	Lymphocystis disease virus 1	Iridoviridae	NA	hypothetical protein
I02	NC_001824.1	NP_078665.1	I02|NP_078665.1	459	Lymphocystis disease virus 1	Iridoviridae	NA	Myristylated membrane protein A
I02	NC_001824.1	NP_078666.1	I02|NP_078666.1	178	Lymphocystis disease virus 1	Iridoviridae	NA	uncharacterized LCDV1 paralog family 1
I02	NC_001824.1	NP_078668.1	I02|NP_078668.1	204	Lymphocystis disease virus 1	Iridoviridae	NA	uncharacterized LCDV1 paralog family 1
I02	NC_001824.1	NP_078670.1	I02|NP_078670.1	133	Lymphocystis disease virus 1	Iridoviridae	NA	hypothetical protein
I02	NC_001824.1	NP_078671.1	I02|NP_078671.1	144	Lymphocystis disease virus 1	Iridoviridae	NA	Apoptosis regulation Bcl-2 family protein
I02	NC_001824.1	NP_078673.1	I02|NP_078673.1	240	Lymphocystis disease virus 1	Iridoviridae	NA	hypothetical protein
I02	NC_001824.1	NP_078676.1	I02|NP_078676.1	430	Lymphocystis disease virus 1	Iridoviridae	NA	hypothetical protein
I02	NC_001824.1	NP_078677.1	I02|NP_078677.1	519	Lymphocystis disease virus 1	Iridoviridae	NA	Phosphotransferase
I02	NC_001824.1	NP_078678.1	I02|NP_078678.1	176	Lymphocystis disease virus 1	Iridoviridae	NA	Putative NIF/NLI interacting factor
I02	NC_001824.1	NP_078679.1	I02|NP_078679.1	144	Lymphocystis disease virus 1	Iridoviridae	NA	hypothetical protein
I02	NC_001824.1	NP_078681.1	I02|NP_078681.1	198	Lymphocystis disease virus 1	Iridoviridae	NA	hypothetical protein
I02	NC_001824.1	NP_078683.1	I02|NP_078683.1	87	Lymphocystis disease virus 1	Iridoviridae	NA	hypothetical protein
I02	NC_001824.1	NP_078684.1	I02|NP_078684.1	504	Lymphocystis disease virus 1	Iridoviridae	NA	hypothetical protein
I02	NC_001824.1	NP_078685.1	I02|NP_078685.1	149	Lymphocystis disease virus 1	Iridoviridae	NA	hypothetical protein
I02	NC_001824.1	NP_078686.1	I02|NP_078686.1	134	Lymphocystis disease virus 1	Iridoviridae	NA	hypothetical protein
I02	NC_001824.1	NP_078687.1	I02|NP_078687.1	397	Lymphocystis disease virus 1	Iridoviridae	NA	hypothetical protein
I02	NC_001824.1	NP_078689.1	I02|NP_078689.1	863	Lymphocystis disease virus 1	Iridoviridae	NA	Uncharacterized conserved domain linked to protein kinase domain
I02	NC_001824.1	NP_579903.1	I02|NP_579903.1	63	Lymphocystis disease virus 1	Iridoviridae	NA	hypothetical protein
I02	NC_001824.1	NP_078695.1	I02|NP_078695.1	81	Lymphocystis disease virus 1	Iridoviridae	NA	hypothetical protein
I02	NC_001824.1	NP_078696.1	I02|NP_078696.1	366	Lymphocystis disease virus 1	Iridoviridae	NA	Tristetraprolin-like zinc finger protein C3H
I02	NC_001824.1	NP_078699.1	I02|NP_078699.1	145	Lymphocystis disease virus 1	Iridoviridae	NA	Thiol oxidoreductase
I02	NC_001824.1	NP_078700.1	I02|NP_078700.1	314	Lymphocystis disease virus 1	Iridoviridae	NA	Ariadne-2 homolog
I02	NC_001824.1	NP_078701.1	I02|NP_078701.1	295	Lymphocystis disease virus 1	Iridoviridae	NA	hypothetical protein
I02	NC_001824.1	NP_078702.1	I02|NP_078702.1	343	Lymphocystis disease virus 1	Iridoviridae	NA	hypothetical LCDV1 paralog family 2
I02	NC_001824.1	NP_078703.1	I02|NP_078703.1	200	Lymphocystis disease virus 1	Iridoviridae	NA	hypothetical protein
I02	NC_001824.1	NP_078704.1	I02|NP_078704.1	339	Lymphocystis disease virus 1	Iridoviridae	NA	hypothetical LCDV1 paralog family 2
I02	NC_001824.1	NP_078705.1	I02|NP_078705.1	106	Lymphocystis disease virus 1	Iridoviridae	NA	hypothetical protein
I02	NC_001824.1	NP_078706.1	I02|NP_078706.1	55	Lymphocystis disease virus 1	Iridoviridae	NA	hypothetical protein
I02	NC_001824.1	NP_078707.1	I02|NP_078707.1	130	Lymphocystis disease virus 1	Iridoviridae	NA	hypothetical protein
I02	NC_001824.1	NP_078708.1	I02|NP_078708.1	165	Lymphocystis disease virus 1	Iridoviridae	NA	hypothetical protein
I02	NC_001824.1	NP_078710.1	I02|NP_078710.1	62	Lymphocystis disease virus 1	Iridoviridae	NA	hypothetical protein
I02	NC_001824.1	NP_078712.1	I02|NP_078712.1	77	Lymphocystis disease virus 1	Iridoviridae	NA	hypothetical protein
I02	NC_001824.1	NP_078713.1	I02|NP_078713.1	237	Lymphocystis disease virus 1	Iridoviridae	NA	early iridovirus protein
I02	NC_001824.1	NP_078716.1	I02|NP_078716.1	80	Lymphocystis disease virus 1	Iridoviridae	NA	hypothetical protein
I02	NC_001824.1	NP_078717.1	I02|NP_078717.1	874	Lymphocystis disease virus 1	Iridoviridae	NA	D5 family NTPase involved in DNA replication
I02	NC_001824.1	NP_078720.1	I02|NP_078720.1	944	Lymphocystis disease virus 1	Iridoviridae	NA	SWI/SNF2 family helicase
I02	NC_001824.1	NP_078723.1	I02|NP_078723.1	120	Lymphocystis disease virus 1	Iridoviridae	NA	hypothetical protein
I02	NC_001824.1	NP_078724.1	I02|NP_078724.1	932	Lymphocystis disease virus 1	Iridoviridae	NA	DNA polymerase family B
I02	NC_001824.1	NP_078725.1	I02|NP_078725.1	195	Lymphocystis disease virus 1	Iridoviridae	NA	Deoxynucleoside kinase
I02	NC_001824.1	NP_078726.1	I02|NP_078726.1	251	Lymphocystis disease virus 1	Iridoviridae	NA	Ribonuclease III
I02	NC_001824.1	NP_078727.1	I02|NP_078727.1	221	Lymphocystis disease virus 1	Iridoviridae	NA	hypothetical protein
I02	NC_001824.1	NP_078728.1	I02|NP_078728.1	129	Lymphocystis disease virus 1	Iridoviridae	NA	uncharacterized LCDV1 paralog family 1
I02	NC_001824.1	NP_078729.1	I02|NP_078729.1	467	Lymphocystis disease virus 1	Iridoviridae	NA	Phosphotransferase
I02	NC_001824.1	NP_078731.1	I02|NP_078731.1	105	Lymphocystis disease virus 1	Iridoviridae	NA	hypothetical protein
I02	NC_001824.1	NP_078732.1	I02|NP_078732.1	176	Lymphocystis disease virus 1	Iridoviridae	NA	hypothetical protein
I02	NC_001824.1	NP_044812.1	I02|NP_044812.1	459	Lymphocystis disease virus 1	Iridoviridae	TK	major capsid protein
I02	NC_001824.1	NP_078734.1	I02|NP_078734.1	174	Lymphocystis disease virus 1	Iridoviridae	NA	hypothetical protein
I02	NC_001824.1	NP_078736.1	I02|NP_078736.1	171	Lymphocystis disease virus 1	Iridoviridae	NA	hypothetical protein
I02	NC_001824.1	NP_078737.1	I02|NP_078737.1	217	Lymphocystis disease virus 1	Iridoviridae	NA	hypothetical protein
I02	NC_001824.1	NP_078738.1	I02|NP_078738.1	160	Lymphocystis disease virus 1	Iridoviridae	NA	hypothetical protein
I02	NC_001824.1	NP_078739.1	I02|NP_078739.1	339	Lymphocystis disease virus 1	Iridoviridae	NA	Hydroxysteroid dehydrogenase
I02	NC_001824.1	NP_078740.1	I02|NP_078740.1	302	Lymphocystis disease virus 1	Iridoviridae	NA	hypothetical protein
I02	NC_001824.1	NP_078741.1	I02|NP_078741.1	261	Lymphocystis disease virus 1	Iridoviridae	NA	hypothetical protein
I02	NC_001824.1	NP_078744.1	I02|NP_078744.1	488	Lymphocystis disease virus 1	Iridoviridae	NA	hypothetical protein
I02	NC_001824.1	NP_078745.1	I02|NP_078745.1	344	Lymphocystis disease virus 1	Iridoviridae	NA	Membrane (myristylated) protein
I02	NC_001824.1	NP_078746.1	I02|NP_078746.1	443	Lymphocystis disease virus 1	Iridoviridae	NA	hypothetical protein
I02	NC_001824.1	NP_078747.1	I02|NP_078747.1	251	Lymphocystis disease virus 1	Iridoviridae	NA	Putative replication factor and/or DNA binding/packing protein
I02	NC_001824.1	NP_078748.1	I02|NP_078748.1	1085	Lymphocystis disease virus 1	Iridoviridae	NA	hypothetical protein
I02	NC_001824.1	NP_078749.1	I02|NP_078749.1	267	Lymphocystis disease virus 1	Iridoviridae	NA	TNF/TNFR- and CUB-domains protein
I02	NC_001824.1	NP_078751.1	I02|NP_078751.1	112	Lymphocystis disease virus 1	Iridoviridae	NA	hypothetical protein
I02	NC_001824.1	NP_078752.1	I02|NP_078752.1	67	Lymphocystis disease virus 1	Iridoviridae	NA	hypothetical protein
I02	NC_001824.1	NP_078753.1	I02|NP_078753.1	445	Lymphocystis disease virus 1	Iridoviridae	NA	hypothetical protein
I02	NC_001824.1	NP_078754.1	I02|NP_078754.1	89	Lymphocystis disease virus 1	Iridoviridae	NA	Transcription factor SII homolog
I02	NC_001824.1	NP_078755.1	I02|NP_078755.1	66	Lymphocystis disease virus 1	Iridoviridae	NA	hypothetical protein
I02	NC_001824.1	NP_078756.1	I02|NP_078756.1	547	Lymphocystis disease virus 1	Iridoviridae	NA	Ribonucleotide reductase large subunit
I02	NC_001824.1	NP_078757.1	I02|NP_078757.1	234	Lymphocystis disease virus 1	Iridoviridae	NA	hypothetical protein
I02	NC_001824.1	NP_078759.1	I02|NP_078759.1	465	Lymphocystis disease virus 1	Iridoviridae	NA	hypothetical protein
I02	NC_001824.1	NP_078760.1	I02|NP_078760.1	117	Lymphocystis disease virus 1	Iridoviridae	NA	hypothetical protein
I02	NC_001824.1	NP_078761.1	I02|NP_078761.1	148	Lymphocystis disease virus 1	Iridoviridae	NA	hypothetical protein
I02	NC_001824.1	NP_078762.1	I02|NP_078762.1	176	Lymphocystis disease virus 1	Iridoviridae	NA	hypothetical protein
I02	NC_001824.1	NP_078763.1	I02|NP_078763.1	212	Lymphocystis disease virus 1	Iridoviridae	NA	hypothetical protein
I02	NC_001824.1	NP_078764.1	I02|NP_078764.1	584	Lymphocystis disease virus 1	Iridoviridae	NA	Putative filamentous protein
I02	NC_001824.1	NP_078767.1	I02|NP_078767.1	333	Lymphocystis disease virus 1	Iridoviridae	NA	Putative XPG/RAD2-type nuclease
I02	NC_001824.1	NP_078768.1	I02|NP_078768.1	238	Lymphocystis disease virus 1	Iridoviridae	NA	hypothetical protein
I02	NC_001824.1	NP_078769.1	I02|NP_078769.1	133	Lymphocystis disease virus 1	Iridoviridae	NA	hypothetical protein
I02	NC_001824.1	NP_078770.1	I02|NP_078770.1	727	Lymphocystis disease virus 1	Iridoviridae	NA	hypothetical protein
P45	NC_002520.1	NP_064770.1	P45|NP_064770.1	460	Amsacta moorei entomopoxvirus	Poxviridae	NA	internalin
P45	NC_002520.1	NP_064771.1	P45|NP_064771.1	60	Amsacta moorei entomopoxvirus	Poxviridae	NA	hypothetical protein
P45	NC_002520.1	NP_064772.1	P45|NP_064772.1	90	Amsacta moorei entomopoxvirus	Poxviridae	NA	hypothetical protein
P45	NC_002520.1	NP_064773.1	P45|NP_064773.1	130	Amsacta moorei entomopoxvirus	Poxviridae	NA	hypothetical protein
P45	NC_002520.1	NP_064774.1	P45|NP_064774.1	271	Amsacta moorei entomopoxvirus	Poxviridae	NA	hypothetical protein
P45	NC_002520.1	NP_064775.1	P45|NP_064775.1	181	Amsacta moorei entomopoxvirus	Poxviridae	NA	hypothetical protein
P45	NC_002520.1	NP_064776.1	P45|NP_064776.1	91	Amsacta moorei entomopoxvirus	Poxviridae	NA	hypothetical protein
P45	NC_002520.1	NP_064777.1	P45|NP_064777.1	518	Amsacta moorei entomopoxvirus	Poxviridae	NA	putative laminin
P45	NC_002520.1	NP_064778.1	P45|NP_064778.1	68	Amsacta moorei entomopoxvirus	Poxviridae	NA	hypothetical protein
P45	NC_002520.1	NP_064779.1	P45|NP_064779.1	166	Amsacta moorei entomopoxvirus	Poxviridae	NA	hypothetical protein
P45	NC_002520.1	NP_064780.1	P45|NP_064780.1	126	Amsacta moorei entomopoxvirus	Poxviridae	NA	hypothetical protein
P45	NC_002520.1	NP_064781.1	P45|NP_064781.1	186	Amsacta moorei entomopoxvirus	Poxviridae	NA	hypothetical protein
P45	NC_002520.1	NP_064782.1	P45|NP_064782.1	64	Amsacta moorei entomopoxvirus	Poxviridae	NA	hypothetical protein
P45	NC_002520.1	NP_064783.1	P45|NP_064783.1	80	Amsacta moorei entomopoxvirus	Poxviridae	NA	hypothetical protein
P45	NC_002520.1	NP_064784.1	P45|NP_064784.1	143	Amsacta moorei entomopoxvirus	Poxviridae	NA	putative dUTPase
P45	NC_002520.1	NP_064785.1	P45|NP_064785.1	815	Amsacta moorei entomopoxvirus	Poxviridae	NA	hypothetical protein
P45	NC_002520.1	NP_064786.1	P45|NP_064786.1	270	Amsacta moorei entomopoxvirus	Poxviridae	NA	putative SAM-dependent methyltransferase
P45	NC_002520.1	NP_064787.1	P45|NP_064787.1	350	Amsacta moorei entomopoxvirus	Poxviridae	NA	Possible surface protein
P45	NC_002520.1	NP_064788.1	P45|NP_064788.1	132	Amsacta moorei entomopoxvirus	Poxviridae	NA	hypothetical protein
P45	NC_002520.1	NP_064789.1	P45|NP_064789.1	79	Amsacta moorei entomopoxvirus	Poxviridae	NA	putative peptidylglycine alpha-amidating monooxygenase
P45	NC_002520.1	NP_064790.1	P45|NP_064790.1	99	Amsacta moorei entomopoxvirus	Poxviridae	NA	hypothetical protein
P45	NC_002520.1	NP_064791.1	P45|NP_064791.1	121	Amsacta moorei entomopoxvirus	Poxviridae	NA	hypothetical protein
P45	NC_002520.1	NP_064792.1	P45|NP_064792.1	272	Amsacta moorei entomopoxvirus	Poxviridae	NA	hypothetical protein
P45	NC_002520.1	NP_064793.1	P45|NP_064793.1	151	Amsacta moorei entomopoxvirus	Poxviridae	NA	hypothetical protein
P45	NC_002520.1	NP_064794.1	P45|NP_064794.1	86	Amsacta moorei entomopoxvirus	Poxviridae	NA	hypothetical protein
P45	NC_002520.1	NP_064795.1	P45|NP_064795.1	200	Amsacta moorei entomopoxvirus	Poxviridae	NA	hypothetical protein
P45	NC_002520.1	NP_064796.1	P45|NP_064796.1	486	Amsacta moorei entomopoxvirus	Poxviridae	NA	leucine rich repeat gene family protein
P45	NC_002520.1	NP_064797.1	P45|NP_064797.1	84	Amsacta moorei entomopoxvirus	Poxviridae	NA	hypothetical protein
P45	NC_002520.1	NP_064798.1	P45|NP_064798.1	182	Amsacta moorei entomopoxvirus	Poxviridae	NA	thymidine kinase
P45	NC_002520.1	NP_064799.1	P45|NP_064799.1	66	Amsacta moorei entomopoxvirus	Poxviridae	NA	hypothetical protein
P45	NC_002520.1	NP_064800.1	P45|NP_064800.1	104	Amsacta moorei entomopoxvirus	Poxviridae	NA	hypothetical protein
P45	NC_002520.1	NP_064801.1	P45|NP_064801.1	524	Amsacta moorei entomopoxvirus	Poxviridae	NA	hypothetical protein
P45	NC_002520.1	NP_064802.1	P45|NP_064802.1	400	Amsacta moorei entomopoxvirus	Poxviridae	NA	hypothetical protein
P45	NC_002520.1	NP_064803.1	P45|NP_064803.1	264	Amsacta moorei entomopoxvirus	Poxviridae	NA	inhibitor of apoptosis protein
P45	NC_002520.1	NP_064804.1	P45|NP_064804.1	192	Amsacta moorei entomopoxvirus	Poxviridae	NA	putative type II DNA topoisomerase
P45	NC_002520.1	NP_064805.1	P45|NP_064805.1	135	Amsacta moorei entomopoxvirus	Poxviridae	NA	hypothetical protein
P45	NC_002520.1	NP_064806.1	P45|NP_064806.1	354	Amsacta moorei entomopoxvirus	Poxviridae	NA	hypothetical protein
P45	NC_002520.1	NP_064807.1	P45|NP_064807.1	453	Amsacta moorei entomopoxvirus	Poxviridae	NA	putative CPD photolyase
P45	NC_002520.1	NP_064808.1	P45|NP_064808.1	117	Amsacta moorei entomopoxvirus	Poxviridae	NA	hypothetical protein
P45	NC_002520.1	NP_064809.1	P45|NP_064809.1	101	Amsacta moorei entomopoxvirus	Poxviridae	NA	putative RING finger host range protein
P45	NC_002520.1	NP_064810.1	P45|NP_064810.1	155	Amsacta moorei entomopoxvirus	Poxviridae	NA	hypothetical protein
P45	NC_002520.1	NP_064811.1	P45|NP_064811.1	290	Amsacta moorei entomopoxvirus	Poxviridae	NA	tryptophan repeat gene family protein
P45	NC_002520.1	NP_064812.1	P45|NP_064812.1	144	Amsacta moorei entomopoxvirus	Poxviridae	NA	hypothetical protein
P45	NC_002520.1	NP_064813.1	P45|NP_064813.1	151	Amsacta moorei entomopoxvirus	Poxviridae	NA	hypothetical protein
P45	NC_002520.1	NP_064814.1	P45|NP_064814.1	157	Amsacta moorei entomopoxvirus	Poxviridae	NA	filament-associated late protein FALPE
P45	NC_002520.1	NP_064815.1	P45|NP_064815.1	429	Amsacta moorei entomopoxvirus	Poxviridae	NA	hypothetical protein
P45	NC_002520.1	NP_064816.1	P45|NP_064816.1	130	Amsacta moorei entomopoxvirus	Poxviridae	NA	hypothetical protein
P45	NC_002520.1	NP_064817.1	P45|NP_064817.1	336	Amsacta moorei entomopoxvirus	Poxviridae	NA	poxvirus myristoylprotein
P45	NC_002520.1	NP_064818.1	P45|NP_064818.1	70	Amsacta moorei entomopoxvirus	Poxviridae	NA	hypothetical protein
P45	NC_002520.1	NP_064819.1	P45|NP_064819.1	247	Amsacta moorei entomopoxvirus	Poxviridae	NA	putative matrix metalloproteinase
P45	NC_002520.1	NP_064820.1	P45|NP_064820.1	573	Amsacta moorei entomopoxvirus	Poxviridae	NA	putative poly(A) polymerase large subunit
P45	NC_002520.1	NP_064821.1	P45|NP_064821.1	532	Amsacta moorei entomopoxvirus	Poxviridae	NA	putative ATPase/DNA helicase
P45	NC_002520.1	NP_064822.1	P45|NP_064822.1	184	Amsacta moorei entomopoxvirus	Poxviridae	NA	hypothetical protein
P45	NC_002520.1	NP_064823.1	P45|NP_064823.1	213	Amsacta moorei entomopoxvirus	Poxviridae	NA	hypothetical protein
P45	NC_002520.1	NP_064824.1	P45|NP_064824.1	116	Amsacta moorei entomopoxvirus	Poxviridae	NA	putative non-structural protein
P45	NC_002520.1	NP_064825.1	P45|NP_064825.1	67	Amsacta moorei entomopoxvirus	Poxviridae	NA	hypothetical protein
P45	NC_002520.1	NP_064826.1	P45|NP_064826.1	582	Amsacta moorei entomopoxvirus	Poxviridae	NA	hypothetical protein
P45	NC_002520.1	NP_064827.1	P45|NP_064827.1	654	Amsacta moorei entomopoxvirus	Poxviridae	NA	putative glycoprotein B
P45	NC_002520.1	NP_064828.1	P45|NP_064828.1	62	Amsacta moorei entomopoxvirus	Poxviridae	NA	hypothetical protein
P45	NC_002520.1	NP_064829.1	P45|NP_064829.1	259	Amsacta moorei entomopoxvirus	Poxviridae	NA	putative late transcription factor
P45	NC_002520.1	NP_064830.1	P45|NP_064830.1	353	Amsacta moorei entomopoxvirus	Poxviridae	NA	hypothetical protein
P45	NC_002520.1	NP_064831.1	P45|NP_064831.1	187	Amsacta moorei entomopoxvirus	Poxviridae	NA	hypothetical protein
P45	NC_002520.1	NP_064832.1	P45|NP_064832.1	1105	Amsacta moorei entomopoxvirus	Poxviridae	NA	DNA polymerase
P45	NC_002520.1	NP_064833.1	P45|NP_064833.1	349	Amsacta moorei entomopoxvirus	Poxviridae	NA	putative RPO35 (vaccinia A29L)
P45	NC_002520.1	NP_064834.1	P45|NP_064834.1	333	Amsacta moorei entomopoxvirus	Poxviridae	NA	DNA topoisomerase type I
P45	NC_002520.1	NP_064835.1	P45|NP_064835.1	312	Amsacta moorei entomopoxvirus	Poxviridae	NA	hypothetical protein
P45	NC_002520.1	NP_064836.1	P45|NP_064836.1	822	Amsacta moorei entomopoxvirus	Poxviridae	NA	putative RNA polymerase associated transcriptional specificity factor
P45	NC_002520.1	NP_064837.1	P45|NP_064837.1	133	Amsacta moorei entomopoxvirus	Poxviridae	NA	putative antirepressor
P45	NC_002520.1	NP_064838.1	P45|NP_064838.1	353	Amsacta moorei entomopoxvirus	Poxviridae	NA	putative antirepressor
P45	NC_002520.1	NP_064839.1	P45|NP_064839.1	86	Amsacta moorei entomopoxvirus	Poxviridae	NA	hypothetical protein
P45	NC_002520.1	NP_064840.1	P45|NP_064840.1	276	Amsacta moorei entomopoxvirus	Poxviridae	NA	putative NTP pyrophosphohydrolase mutT motif
P45	NC_002520.1	NP_064841.1	P45|NP_064841.1	469	Amsacta moorei entomopoxvirus	Poxviridae	NA	DNA helicase, transcriptional elongation
P45	NC_002520.1	NP_064842.1	P45|NP_064842.1	295	Amsacta moorei entomopoxvirus	Poxviridae	NA	poly(A) polymerase regulatory subunit
P45	NC_002520.1	NP_064843.1	P45|NP_064843.1	255	Amsacta moorei entomopoxvirus	Poxviridae	NA	30K virion protein
P45	NC_002520.1	NP_064844.1	P45|NP_064844.1	164	Amsacta moorei entomopoxvirus	Poxviridae	NA	hypothetical protein
P45	NC_002520.1	NP_064845.1	P45|NP_064845.1	205	Amsacta moorei entomopoxvirus	Poxviridae	NA	putative caspase-2
P45	NC_002520.1	NP_064846.1	P45|NP_064846.1	176	Amsacta moorei entomopoxvirus	Poxviridae	NA	hypothetical protein
P45	NC_002520.1	NP_064847.1	P45|NP_064847.1	65	Amsacta moorei entomopoxvirus	Poxviridae	NA	hypothetical protein
P45	NC_002520.1	NP_064848.1	P45|NP_064848.1	1196	Amsacta moorei entomopoxvirus	Poxviridae	NA	DNA-directed RNA polymerase subunit
P45	NC_002520.1	NP_064849.1	P45|NP_064849.1	61	Amsacta moorei entomopoxvirus	Poxviridae	NA	hypothetical protein
P45	NC_002520.1	NP_064850.1	P45|NP_064850.1	185	Amsacta moorei entomopoxvirus	Poxviridae	NA	hypothetical protein
P45	NC_002520.1	NP_064851.1	P45|NP_064851.1	348	Amsacta moorei entomopoxvirus	Poxviridae	NA	hypothetical protein
P45	NC_002520.1	NP_064852.1	P45|NP_064852.1	252	Amsacta moorei entomopoxvirus	Poxviridae	NA	putative matrix metalloproteinase
P45	NC_002520.1	NP_064853.1	P45|NP_064853.1	109	Amsacta moorei entomopoxvirus	Poxviridae	NA	hypothetical protein
P45	NC_002520.1	NP_064854.1	P45|NP_064854.1	157	Amsacta moorei entomopoxvirus	Poxviridae	NA	hypothetical protein
P45	NC_002520.1	NP_064855.1	P45|NP_064855.1	84	Amsacta moorei entomopoxvirus	Poxviridae	NA	hypothetical protein
P45	NC_002520.1	NP_064856.1	P45|NP_064856.1	106	Amsacta moorei entomopoxvirus	Poxviridae	NA	hypothetical protein
P45	NC_002520.1	NP_064857.1	P45|NP_064857.1	158	Amsacta moorei entomopoxvirus	Poxviridae	NA	hypothetical protein
P45	NC_002520.1	NP_064858.1	P45|NP_064858.1	117	Amsacta moorei entomopoxvirus	Poxviridae	NA	leucine rich repeat gene family protein
P45	NC_002520.1	NP_064859.1	P45|NP_064859.1	87	Amsacta moorei entomopoxvirus	Poxviridae	NA	hypothetical protein
P45	NC_002520.1	NP_064860.1	P45|NP_064860.1	165	Amsacta moorei entomopoxvirus	Poxviridae	NA	protein tyrosine phosphatase
P45	NC_002520.1	NP_064861.1	P45|NP_064861.1	69	Amsacta moorei entomopoxvirus	Poxviridae	NA	putative thioredoxin
P45	NC_002520.1	NP_064862.1	P45|NP_064862.1	126	Amsacta moorei entomopoxvirus	Poxviridae	NA	hypothetical protein
P45	NC_002520.1	NP_064863.1	P45|NP_064863.1	720	Amsacta moorei entomopoxvirus	Poxviridae	NA	RNA helicase NPH-II
P45	NC_002520.1	NP_064864.1	P45|NP_064864.1	62	Amsacta moorei entomopoxvirus	Poxviridae	NA	putative P-type ATPase
P45	NC_002520.1	NP_064865.1	P45|NP_064865.1	134	Amsacta moorei entomopoxvirus	Poxviridae	NA	hypothetical protein
P45	NC_002520.1	NP_064866.1	P45|NP_064866.1	270	Amsacta moorei entomopoxvirus	Poxviridae	NA	putative dual-specificity tyrosine-(Y)-phosphorylation regulated kinase 3
P45	NC_002520.1	NP_064867.1	P45|NP_064867.1	204	Amsacta moorei entomopoxvirus	Poxviridae	NA	hypothetical protein
P45	NC_002520.1	NP_064868.1	P45|NP_064868.1	95	Amsacta moorei entomopoxvirus	Poxviridae	NA	hypothetical protein
P45	NC_002520.1	NP_064869.1	P45|NP_064869.1	726	Amsacta moorei entomopoxvirus	Poxviridae	NA	putative NTPase
P45	NC_002520.1	NP_064870.1	P45|NP_064870.1	109	Amsacta moorei entomopoxvirus	Poxviridae	NA	hypothetical protein
P45	NC_002520.1	NP_064871.1	P45|NP_064871.1	104	Amsacta moorei entomopoxvirus	Poxviridae	NA	hypothetical protein
P45	NC_002520.1	NP_064872.1	P45|NP_064872.1	263	Amsacta moorei entomopoxvirus	Poxviridae	NA	hypothetical protein
P45	NC_002520.1	NP_064873.1	P45|NP_064873.1	356	Amsacta moorei entomopoxvirus	Poxviridae	NA	DNA-directed RNA polymerase beta chain
P45	NC_002520.1	NP_064874.1	P45|NP_064874.1	102	Amsacta moorei entomopoxvirus	Poxviridae	NA	hypothetical protein
P45	NC_002520.1	NP_064875.1	P45|NP_064875.1	262	Amsacta moorei entomopoxvirus	Poxviridae	NA	putative mRNA capping enzyme small subunit
P45	NC_002520.1	NP_064876.1	P45|NP_064876.1	60	Amsacta moorei entomopoxvirus	Poxviridae	NA	hypothetical protein
P45	NC_002520.1	NP_064877.1	P45|NP_064877.1	64	Amsacta moorei entomopoxvirus	Poxviridae	NA	hypothetical protein
P45	NC_002520.1	NP_064878.1	P45|NP_064878.1	337	Amsacta moorei entomopoxvirus	Poxviridae	NA	hypothetical protein
P45	NC_002520.1	NP_064879.1	P45|NP_064879.1	62	Amsacta moorei entomopoxvirus	Poxviridae	NA	hypothetical protein
P45	NC_002520.1	NP_064880.1	P45|NP_064880.1	142	Amsacta moorei entomopoxvirus	Poxviridae	NA	hypothetical protein
P45	NC_002520.1	NP_064881.1	P45|NP_064881.1	440	Amsacta moorei entomopoxvirus	Poxviridae	NA	hypothetical protein
P45	NC_002520.1	NP_064882.1	P45|NP_064882.1	136	Amsacta moorei entomopoxvirus	Poxviridae	NA	hypothetical protein
P45	NC_002520.1	NP_064883.1	P45|NP_064883.1	142	Amsacta moorei entomopoxvirus	Poxviridae	NA	hypothetical protein
P45	NC_002520.1	NP_064884.1	P45|NP_064884.1	148	Amsacta moorei entomopoxvirus	Poxviridae	NA	hypothetical protein
P45	NC_002520.1	NP_064885.1	P45|NP_064885.1	68	Amsacta moorei entomopoxvirus	Poxviridae	NA	hypothetical protein
P45	NC_002520.1	NP_064886.1	P45|NP_064886.1	153	Amsacta moorei entomopoxvirus	Poxviridae	NA	hypothetical protein
P45	NC_002520.1	NP_064887.1	P45|NP_064887.1	767	Amsacta moorei entomopoxvirus	Poxviridae	NA	putative early transcription factor large subunit
P45	NC_002520.1	NP_064888.1	P45|NP_064888.1	120	Amsacta moorei entomopoxvirus	Poxviridae	NA	hypothetical protein
P45	NC_002520.1	NP_064889.1	P45|NP_064889.1	149	Amsacta moorei entomopoxvirus	Poxviridae	NA	putative deoxyuridine 5'triphosphatenucleotidohydrolase
P45	NC_002520.1	NP_064890.1	P45|NP_064890.1	81	Amsacta moorei entomopoxvirus	Poxviridae	NA	hypothetical protein
P45	NC_002520.1	NP_064891.1	P45|NP_064891.1	450	Amsacta moorei entomopoxvirus	Poxviridae	NA	hypothetical protein
P45	NC_002520.1	NP_064892.1	P45|NP_064892.1	362	Amsacta moorei entomopoxvirus	Poxviridae	NA	hypothetical protein
P45	NC_002520.1	NP_064893.1	P45|NP_064893.1	81	Amsacta moorei entomopoxvirus	Poxviridae	NA	hypothetical protein
P45	NC_002520.1	NP_064894.1	P45|NP_064894.1	348	Amsacta moorei entomopoxvirus	Poxviridae	NA	hypothetical protein
P45	NC_002520.1	NP_064895.1	P45|NP_064895.1	67	Amsacta moorei entomopoxvirus	Poxviridae	NA	hypothetical protein
P45	NC_002520.1	NP_064896.1	P45|NP_064896.1	105	Amsacta moorei entomopoxvirus	Poxviridae	NA	sulfhydryl oxidase
P45	NC_002520.1	NP_064897.1	P45|NP_064897.1	293	Amsacta moorei entomopoxvirus	Poxviridae	NA	putative poly(A) polymerase small subunit
P45	NC_002520.1	NP_064898.1	P45|NP_064898.1	131	Amsacta moorei entomopoxvirus	Poxviridae	NA	hypothetical protein
P45	NC_002520.1	NP_064899.1	P45|NP_064899.1	118	Amsacta moorei entomopoxvirus	Poxviridae	NA	hypothetical protein
P45	NC_002520.1	NP_064900.1	P45|NP_064900.1	386	Amsacta moorei entomopoxvirus	Poxviridae	NA	putative myristylated membrane protein
P45	NC_002520.1	NP_064901.1	P45|NP_064901.1	358	Amsacta moorei entomopoxvirus	Poxviridae	NA	putative protein phosphatase 2C
P45	NC_002520.1	NP_064902.1	P45|NP_064902.1	140	Amsacta moorei entomopoxvirus	Poxviridae	NA	hypothetical protein
P45	NC_002520.1	NP_064903.1	P45|NP_064903.1	272	Amsacta moorei entomopoxvirus	Poxviridae	NA	hypothetical protein
P45	NC_002520.1	NP_064904.1	P45|NP_064904.1	567	Amsacta moorei entomopoxvirus	Poxviridae	NA	rifampicin resistance protein
P45	NC_002520.1	NP_064905.1	P45|NP_064905.1	144	Amsacta moorei entomopoxvirus	Poxviridae	NA	hypothetical protein
P45	NC_002520.1	NP_064906.1	P45|NP_064906.1	627	Amsacta moorei entomopoxvirus	Poxviridae	NA	hypothetical protein
P45	NC_002520.1	NP_064907.1	P45|NP_064907.1	60	Amsacta moorei entomopoxvirus	Poxviridae	NA	hypothetical protein
P45	NC_002520.1	NP_064908.1	P45|NP_064908.1	95	Amsacta moorei entomopoxvirus	Poxviridae	NA	hypothetical protein
P45	NC_002520.1	NP_064909.1	P45|NP_064909.1	195	Amsacta moorei entomopoxvirus	Poxviridae	NA	putative viral membrane protein
P45	NC_002520.1	NP_064910.1	P45|NP_064910.1	252	Amsacta moorei entomopoxvirus	Poxviridae	NA	putative surface protein, responsible for cell interaction
P45	NC_002520.1	NP_064911.1	P45|NP_064911.1	61	Amsacta moorei entomopoxvirus	Poxviridae	NA	hypothetical protein
P45	NC_002520.1	NP_064912.1	P45|NP_064912.1	1384	Amsacta moorei entomopoxvirus	Poxviridae	NA	putative ATP-binding cassette transporter
P45	NC_002520.1	NP_597688.1	P45|NP_597688.1	50	Amsacta moorei entomopoxvirus	Poxviridae	NA	conotoxin-like protein
P45	NC_002520.1	NP_064913.1	P45|NP_064913.1	257	Amsacta moorei entomopoxvirus	Poxviridae	NA	hypothetical protein
P45	NC_002520.1	NP_064914.1	P45|NP_064914.1	207	Amsacta moorei entomopoxvirus	Poxviridae	NA	putative RING finger host range protein
P45	NC_002520.1	NP_064915.1	P45|NP_064915.1	287	Amsacta moorei entomopoxvirus	Poxviridae	NA	triacylglycerol lipase
P45	NC_002520.1	NP_064916.1	P45|NP_064916.1	535	Amsacta moorei entomopoxvirus	Poxviridae	NA	leucine rich repeat gene family protein
P45	NC_002520.1	NP_064917.1	P45|NP_064917.1	872	Amsacta moorei entomopoxvirus	Poxviridae	NA	putative mRNA capping enzyme large subunit
P45	NC_002520.1	NP_064918.1	P45|NP_064918.1	97	Amsacta moorei entomopoxvirus	Poxviridae	NA	hypothetical protein
P45	NC_002520.1	NP_064919.1	P45|NP_064919.1	215	Amsacta moorei entomopoxvirus	Poxviridae	NA	hypothetical protein
P45	NC_002520.1	NP_064920.1	P45|NP_064920.1	320	Amsacta moorei entomopoxvirus	Poxviridae	NA	hypothetical protein
P45	NC_002520.1	NP_064921.1	P45|NP_064921.1	1149	Amsacta moorei entomopoxvirus	Poxviridae	NA	putative core protein
P45	NC_002520.1	NP_064922.1	P45|NP_064922.1	310	Amsacta moorei entomopoxvirus	Poxviridae	NA	hypothetical protein
P45	NC_002520.1	NP_064923.1	P45|NP_064923.1	452	Amsacta moorei entomopoxvirus	Poxviridae	NA	hypothetical protein
P45	NC_002520.1	NP_064924.1	P45|NP_064924.1	68	Amsacta moorei entomopoxvirus	Poxviridae	NA	hypothetical protein
P45	NC_002520.1	NP_064925.1	P45|NP_064925.1	141	Amsacta moorei entomopoxvirus	Poxviridae	NA	putative DNA primase
P45	NC_002520.1	NP_064926.1	P45|NP_064926.1	115	Amsacta moorei entomopoxvirus	Poxviridae	NA	hypothetical protein
P45	NC_002520.1	NP_064927.1	P45|NP_064927.1	181	Amsacta moorei entomopoxvirus	Poxviridae	NA	hypothetical protein
P45	NC_002520.1	NP_064928.1	P45|NP_064928.1	69	Amsacta moorei entomopoxvirus	Poxviridae	NA	hypothetical protein
P45	NC_002520.1	NP_064929.1	P45|NP_064929.1	668	Amsacta moorei entomopoxvirus	Poxviridae	NA	putative core protein
P45	NC_002520.1	NP_064930.1	P45|NP_064930.1	156	Amsacta moorei entomopoxvirus	Poxviridae	NA	putative core protein
P45	NC_002520.1	NP_064931.1	P45|NP_064931.1	144	Amsacta moorei entomopoxvirus	Poxviridae	NA	putative core protein
P45	NC_002520.1	NP_064932.1	P45|NP_064932.1	240	Amsacta moorei entomopoxvirus	Poxviridae	NA	putative ATP/GTP-binding protein
P45	NC_002520.1	NP_064933.1	P45|NP_064933.1	217	Amsacta moorei entomopoxvirus	Poxviridae	NA	hypothetical protein
P45	NC_002520.1	NP_064934.1	P45|NP_064934.1	75	Amsacta moorei entomopoxvirus	Poxviridae	NA	hypothetical protein
P45	NC_002520.1	NP_064935.1	P45|NP_064935.1	468	Amsacta moorei entomopoxvirus	Poxviridae	NA	putative serine/threonine protein kinase
P45	NC_002520.1	NP_064936.1	P45|NP_064936.1	66	Amsacta moorei entomopoxvirus	Poxviridae	NA	hypothetical protein
P45	NC_002520.1	NP_064937.1	P45|NP_064937.1	65	Amsacta moorei entomopoxvirus	Poxviridae	NA	hypothetical protein
P45	NC_002520.1	NP_064938.1	P45|NP_064938.1	1238	Amsacta moorei entomopoxvirus	Poxviridae	NA	hypothetical protein
P45	NC_002520.1	NP_064939.1	P45|NP_064939.1	244	Amsacta moorei entomopoxvirus	Poxviridae	NA	putative glycerol uptake facilitator
P45	NC_002520.1	NP_064940.1	P45|NP_064940.1	116	Amsacta moorei entomopoxvirus	Poxviridae	NA	hypothetical protein
P45	NC_002520.1	NP_064941.1	P45|NP_064941.1	218	Amsacta moorei entomopoxvirus	Poxviridae	NA	hypothetical protein
P45	NC_002520.1	NP_064942.1	P45|NP_064942.1	209	Amsacta moorei entomopoxvirus	Poxviridae	NA	hypothetical protein
P45	NC_002520.1	NP_064943.1	P45|NP_064943.1	81	Amsacta moorei entomopoxvirus	Poxviridae	NA	hypothetical protein
P45	NC_002520.1	NP_064944.1	P45|NP_064944.1	163	Amsacta moorei entomopoxvirus	Poxviridae	NA	hypothetical protein
P45	NC_002520.1	NP_064945.1	P45|NP_064945.1	92	Amsacta moorei entomopoxvirus	Poxviridae	NA	hypothetical protein
P45	NC_002520.1	NP_064946.1	P45|NP_064946.1	236	Amsacta moorei entomopoxvirus	Poxviridae	NA	hypothetical protein
P45	NC_002520.1	NP_064947.1	P45|NP_064947.1	325	Amsacta moorei entomopoxvirus	Poxviridae	NA	hypothetical protein
P45	NC_002520.1	NP_064948.1	P45|NP_064948.1	237	Amsacta moorei entomopoxvirus	Poxviridae	NA	hypothetical protein
P45	NC_002520.1	NP_064949.1	P45|NP_064949.1	81	Amsacta moorei entomopoxvirus	Poxviridae	NA	ubiquitin/ribosomal protein
P45	NC_002520.1	NP_064950.1	P45|NP_064950.1	118	Amsacta moorei entomopoxvirus	Poxviridae	NA	hypothetical protein
P45	NC_002520.1	NP_064951.1	P45|NP_064951.1	75	Amsacta moorei entomopoxvirus	Poxviridae	NA	hypothetical protein
P45	NC_002520.1	NP_064952.1	P45|NP_064952.1	531	Amsacta moorei entomopoxvirus	Poxviridae	NA	hypothetical protein
P45	NC_002520.1	NP_064953.1	P45|NP_064953.1	92	Amsacta moorei entomopoxvirus	Poxviridae	NA	hypothetical protein
P45	NC_002520.1	NP_064954.1	P45|NP_064954.1	114	Amsacta moorei entomopoxvirus	Poxviridae	NA	hypothetical protein
P45	NC_002520.1	NP_064955.1	P45|NP_064955.1	440	Amsacta moorei entomopoxvirus	Poxviridae	NA	hypothetical protein
P45	NC_002520.1	NP_064956.1	P45|NP_064956.1	670	Amsacta moorei entomopoxvirus	Poxviridae	NA	putative early transcription factor small subunit
P45	NC_002520.1	NP_064957.1	P45|NP_064957.1	346	Amsacta moorei entomopoxvirus	Poxviridae	NA	putative antirepressor
P45	NC_002520.1	NP_064958.1	P45|NP_064958.1	86	Amsacta moorei entomopoxvirus	Poxviridae	NA	hypothetical protein
P45	NC_002520.1	NP_064959.1	P45|NP_064959.1	360	Amsacta moorei entomopoxvirus	Poxviridae	NA	putative antirepressor
P45	NC_002520.1	NP_064960.1	P45|NP_064960.1	86	Amsacta moorei entomopoxvirus	Poxviridae	NA	hypothetical protein
P45	NC_002520.1	NP_064961.1	P45|NP_064961.1	416	Amsacta moorei entomopoxvirus	Poxviridae	NA	hypothetical protein
P45	NC_002520.1	NP_064962.1	P45|NP_064962.1	164	Amsacta moorei entomopoxvirus	Poxviridae	NA	putative non-structural protein
P45	NC_002520.1	NP_064963.1	P45|NP_064963.1	464	Amsacta moorei entomopoxvirus	Poxviridae	NA	putative core protein
P45	NC_002520.1	NP_064964.1	P45|NP_064964.1	65	Amsacta moorei entomopoxvirus	Poxviridae	NA	hypothetical protein
P45	NC_002520.1	NP_064965.1	P45|NP_064965.1	225	Amsacta moorei entomopoxvirus	Poxviridae	NA	hypothetical protein
P45	NC_002520.1	NP_064966.1	P45|NP_064966.1	82	Amsacta moorei entomopoxvirus	Poxviridae	NA	hypothetical protein
P45	NC_002520.1	NP_064967.1	P45|NP_064967.1	78	Amsacta moorei entomopoxvirus	Poxviridae	NA	hypothetical protein
P45	NC_002520.1	NP_064968.2	P45|NP_064968.2	143	Amsacta moorei entomopoxvirus	Poxviridae	NA	viral replication protein A28-like
P45	NC_002520.1	NP_064969.1	P45|NP_064969.1	1003	Amsacta moorei entomopoxvirus	Poxviridae	NA	spheroidin
P45	NC_002520.1	NP_064970.1	P45|NP_064970.1	60	Amsacta moorei entomopoxvirus	Poxviridae	NA	hypothetical protein
P45	NC_002520.1	NP_064971.1	P45|NP_064971.1	60	Amsacta moorei entomopoxvirus	Poxviridae	NA	hypothetical protein
P45	NC_002520.1	NP_064972.1	P45|NP_064972.1	61	Amsacta moorei entomopoxvirus	Poxviridae	NA	hypothetical protein
P45	NC_002520.1	NP_064973.1	P45|NP_064973.1	76	Amsacta moorei entomopoxvirus	Poxviridae	NA	hypothetical protein
P45	NC_002520.1	NP_064974.1	P45|NP_064974.1	648	Amsacta moorei entomopoxvirus	Poxviridae	NA	nucleoside triphosphate phosphohydrolase I
P45	NC_002520.1	NP_064975.1	P45|NP_064975.1	150	Amsacta moorei entomopoxvirus	Poxviridae	NA	protein phosphatase 1, regulatory subunit 15A
P45	NC_002520.1	NP_064976.1	P45|NP_064976.1	472	Amsacta moorei entomopoxvirus	Poxviridae	NA	MTG motif gene family protein
P45	NC_002520.1	NP_064977.1	P45|NP_064977.1	630	Amsacta moorei entomopoxvirus	Poxviridae	NA	hypothetical protein
P45	NC_002520.1	NP_064978.1	P45|NP_064978.1	60	Amsacta moorei entomopoxvirus	Poxviridae	NA	hypothetical protein
P45	NC_002520.1	NP_064979.1	P45|NP_064979.1	299	Amsacta moorei entomopoxvirus	Poxviridae	NA	putative ser/thr protein kinase
P45	NC_002520.1	NP_064980.1	P45|NP_064980.1	104	Amsacta moorei entomopoxvirus	Poxviridae	NA	hypothetical protein
P45	NC_002520.1	NP_064981.1	P45|NP_064981.1	532	Amsacta moorei entomopoxvirus	Poxviridae	NA	putative NAD+ dependent DNA ligase
P45	NC_002520.1	NP_064982.1	P45|NP_064982.1	228	Amsacta moorei entomopoxvirus	Poxviridae	NA	hypothetical protein
P45	NC_002520.1	NP_064983.1	P45|NP_064983.1	119	Amsacta moorei entomopoxvirus	Poxviridae	NA	hypothetical protein
P45	NC_002520.1	NP_064984.1	P45|NP_064984.1	73	Amsacta moorei entomopoxvirus	Poxviridae	NA	hypothetical protein
P45	NC_002520.1	NP_064985.1	P45|NP_064985.1	76	Amsacta moorei entomopoxvirus	Poxviridae	NA	hypothetical protein
P45	NC_002520.1	NP_064986.1	P45|NP_064986.1	83	Amsacta moorei entomopoxvirus	Poxviridae	NA	hypothetical protein
P45	NC_002520.1	NP_064987.1	P45|NP_064987.1	228	Amsacta moorei entomopoxvirus	Poxviridae	NA	late transcription factor VLTF-3
P45	NC_002520.1	NP_064988.1	P45|NP_064988.1	154	Amsacta moorei entomopoxvirus	Poxviridae	NA	hypothetical protein
P45	NC_002520.1	NP_064989.1	P45|NP_064989.1	476	Amsacta moorei entomopoxvirus	Poxviridae	NA	MTG-like gene family protein
P45	NC_002520.1	NP_064990.1	P45|NP_064990.1	68	Amsacta moorei entomopoxvirus	Poxviridae	NA	hypothetical protein
P45	NC_002520.1	NP_064991.1	P45|NP_064991.1	463	Amsacta moorei entomopoxvirus	Poxviridae	NA	MTG-like gene family protein
P45	NC_002520.1	NP_064992.1	P45|NP_064992.1	612	Amsacta moorei entomopoxvirus	Poxviridae	NA	putative DNA polymerase beta/AP endonuclease
P45	NC_002520.1	NP_064993.1	P45|NP_064993.1	140	Amsacta moorei entomopoxvirus	Poxviridae	NA	hypothetical protein
P45	NC_002520.1	NP_064994.1	P45|NP_064994.1	284	Amsacta moorei entomopoxvirus	Poxviridae	NA	hypothetical protein
P45	NC_002520.1	NP_064995.1	P45|NP_064995.1	69	Amsacta moorei entomopoxvirus	Poxviridae	NA	hypothetical protein
P45	NC_002520.1	NP_064996.1	P45|NP_064996.1	404	Amsacta moorei entomopoxvirus	Poxviridae	NA	hypothetical protein
P45	NC_002520.1	NP_064997.1	P45|NP_064997.1	94	Amsacta moorei entomopoxvirus	Poxviridae	NA	hypothetical protein
P45	NC_002520.1	NP_064998.1	P45|NP_064998.1	541	Amsacta moorei entomopoxvirus	Poxviridae	NA	hypothetical protein
P45	NC_002520.1	NP_064999.1	P45|NP_064999.1	246	Amsacta moorei entomopoxvirus	Poxviridae	NA	putative myristylated membrane protein
P45	NC_002520.1	NP_065000.1	P45|NP_065000.1	93	Amsacta moorei entomopoxvirus	Poxviridae	NA	hypothetical protein
P45	NC_002520.1	NP_065001.1	P45|NP_065001.1	299	Amsacta moorei entomopoxvirus	Poxviridae	NA	putative N-myristoyl transferase
P45	NC_002520.1	NP_065002.1	P45|NP_065002.1	73	Amsacta moorei entomopoxvirus	Poxviridae	NA	hypothetical protein
P45	NC_002520.1	NP_065003.1	P45|NP_065003.1	1301	Amsacta moorei entomopoxvirus	Poxviridae	NA	putative RNA polymerase largest subunit
P45	NC_002520.1	NP_065004.1	P45|NP_065004.1	64	Amsacta moorei entomopoxvirus	Poxviridae	NA	hypothetical protein
P45	NC_002520.1	NP_065005.1	P45|NP_065005.1	138	Amsacta moorei entomopoxvirus	Poxviridae	NA	similar to wingless protein receptor Cfz2
P45	NC_002520.1	NP_065006.1	P45|NP_065006.1	190	Amsacta moorei entomopoxvirus	Poxviridae	NA	Predicted membrane protein
P45	NC_002520.1	NP_065007.1	P45|NP_065007.1	185	Amsacta moorei entomopoxvirus	Poxviridae	NA	hypothetical protein
P45	NC_002520.1	NP_065008.1	P45|NP_065008.1	164	Amsacta moorei entomopoxvirus	Poxviridae	NA	hypothetical protein
P45	NC_002520.1	NP_065009.1	P45|NP_065009.1	86	Amsacta moorei entomopoxvirus	Poxviridae	NA	hypothetical protein
P45	NC_002520.1	NP_065010.1	P45|NP_065010.1	160	Amsacta moorei entomopoxvirus	Poxviridae	NA	putative calcium binding protein
P45	NC_002520.1	NP_065011.1	P45|NP_065011.1	75	Amsacta moorei entomopoxvirus	Poxviridae	NA	similar to ATP-dependent clp proteinase
P45	NC_002520.1	NP_065012.1	P45|NP_065012.1	179	Amsacta moorei entomopoxvirus	Poxviridae	NA	putative RNA polymerase subunit
P45	NC_002520.1	NP_065013.1	P45|NP_065013.1	244	Amsacta moorei entomopoxvirus	Poxviridae	NA	putative uracil DNA glycosylase UNG
P45	NC_002520.1	NP_065014.1	P45|NP_065014.1	140	Amsacta moorei entomopoxvirus	Poxviridae	NA	hypothetical protein
P45	NC_002520.1	NP_065015.1	P45|NP_065015.1	208	Amsacta moorei entomopoxvirus	Poxviridae	NA	hypothetical protein
P45	NC_002520.1	NP_065016.1	P45|NP_065016.1	237	Amsacta moorei entomopoxvirus	Poxviridae	NA	putative protein phosphatase 2C
P45	NC_002520.1	NP_065017.1	P45|NP_065017.1	225	Amsacta moorei entomopoxvirus	Poxviridae	NA	hypothetical protein
P45	NC_002520.1	NP_065018.1	P45|NP_065018.1	210	Amsacta moorei entomopoxvirus	Poxviridae	NA	similar to cullin 3
P45	NC_002520.1	NP_065019.1	P45|NP_065019.1	79	Amsacta moorei entomopoxvirus	Poxviridae	NA	hypothetical protein
P45	NC_002520.1	NP_065020.1	P45|NP_065020.1	448	Amsacta moorei entomopoxvirus	Poxviridae	NA	similar to translation elongation factor eEF-3
P45	NC_002520.1	NP_065021.1	P45|NP_065021.1	92	Amsacta moorei entomopoxvirus	Poxviridae	NA	hypothetical protein
P45	NC_002520.1	NP_065022.1	P45|NP_065022.1	266	Amsacta moorei entomopoxvirus	Poxviridae	NA	hypothetical protein
P45	NC_002520.1	NP_065023.1	P45|NP_065023.1	72	Amsacta moorei entomopoxvirus	Poxviridae	NA	hypothetical protein
P45	NC_002520.1	NP_065024.1	P45|NP_065024.1	110	Amsacta moorei entomopoxvirus	Poxviridae	NA	hypothetical protein
P45	NC_002520.1	NP_065025.1	P45|NP_065025.1	248	Amsacta moorei entomopoxvirus	Poxviridae	NA	hypothetical protein
P45	NC_002520.1	NP_065026.1	P45|NP_065026.1	120	Amsacta moorei entomopoxvirus	Poxviridae	NA	hypothetical protein
P45	NC_002520.1	NP_065027.1	P45|NP_065027.1	159	Amsacta moorei entomopoxvirus	Poxviridae	NA	similar to caspase-8
P45	NC_002520.1	NP_065028.1	P45|NP_065028.1	157	Amsacta moorei entomopoxvirus	Poxviridae	NA	protein tyrosine phosphatase 1
P45	NC_002520.1	NP_065029.1	P45|NP_065029.1	139	Amsacta moorei entomopoxvirus	Poxviridae	NA	hypothetical protein
P45	NC_002520.1	NP_065030.1	P45|NP_065030.1	289	Amsacta moorei entomopoxvirus	Poxviridae	NA	putative glycosyl transferase
P45	NC_002520.1	NP_065031.1	P45|NP_065031.1	112	Amsacta moorei entomopoxvirus	Poxviridae	NA	hypothetical protein
P45	NC_002520.1	NP_065032.1	P45|NP_065032.1	102	Amsacta moorei entomopoxvirus	Poxviridae	NA	hypothetical protein
P45	NC_002520.1	NP_065033.1	P45|NP_065033.1	71	Amsacta moorei entomopoxvirus	Poxviridae	NA	hypothetical protein
P45	NC_002520.1	NP_065034.1	P45|NP_065034.1	81	Amsacta moorei entomopoxvirus	Poxviridae	NA	hypothetical protein
P45	NC_002520.1	NP_065035.1	P45|NP_065035.1	485	Amsacta moorei entomopoxvirus	Poxviridae	NA	possible surface protein
P45	NC_002520.1	NP_065036.1	P45|NP_065036.1	215	Amsacta moorei entomopoxvirus	Poxviridae	NA	tryptophan repeat gene family protein
P45	NC_002520.1	NP_065037.1	P45|NP_065037.1	152	Amsacta moorei entomopoxvirus	Poxviridae	NA	superoxide dismutase
P45	NC_002520.1	NP_065038.1	P45|NP_065038.1	609	Amsacta moorei entomopoxvirus	Poxviridae	NA	putative vaccinia G1L metaloprotease
P45	NC_002520.1	NP_065039.1	P45|NP_065039.1	125	Amsacta moorei entomopoxvirus	Poxviridae	NA	ALI motif gene family protein
P45	NC_002520.1	NP_065040.1	P45|NP_065040.1	826	Amsacta moorei entomopoxvirus	Poxviridae	NA	hypothetical protein
P45	NC_002520.1	NP_065041.1	P45|NP_065041.1	142	Amsacta moorei entomopoxvirus	Poxviridae	NA	hypothetical protein
P45	NC_002520.1	NP_065042.1	P45|NP_065042.1	504	Amsacta moorei entomopoxvirus	Poxviridae	NA	hypothetical protein
P45	NC_002520.1	NP_065043.1	P45|NP_065043.1	401	Amsacta moorei entomopoxvirus	Poxviridae	NA	hypothetical protein
P45	NC_002520.1	NP_065044.1	P45|NP_065044.1	205	Amsacta moorei entomopoxvirus	Poxviridae	NA	hypothetical protein
P45	NC_002520.1	NP_065045.1	P45|NP_065045.1	288	Amsacta moorei entomopoxvirus	Poxviridae	NA	Possible surface protein
P45	NC_002520.1	NP_065046.1	P45|NP_065046.1	279	Amsacta moorei entomopoxvirus	Poxviridae	NA	similar to DNA gyrase subunit B
P45	NC_002520.1	NP_065047.1	P45|NP_065047.1	304	Amsacta moorei entomopoxvirus	Poxviridae	NA	hypothetical protein
P45	NC_002520.1	NP_065048.1	P45|NP_065048.1	184	Amsacta moorei entomopoxvirus	Poxviridae	NA	similar to CG3838 gene product
P45	NC_002520.1	NP_597689.1	P45|NP_597689.1	40	Amsacta moorei entomopoxvirus	Poxviridae	NA	hypothetical protein
P45	NC_002520.1	NP_065049.1	P45|NP_065049.1	64	Amsacta moorei entomopoxvirus	Poxviridae	NA	hypothetical protein
P45	NC_002520.1	NP_065050.1	P45|NP_065050.1	186	Amsacta moorei entomopoxvirus	Poxviridae	NA	predicted surface unit envelope glycoprotein
P45	NC_002520.1	NP_065051.1	P45|NP_065051.1	126	Amsacta moorei entomopoxvirus	Poxviridae	NA	hypothetical protein
P45	NC_002520.1	NP_065052.1	P45|NP_065052.1	166	Amsacta moorei entomopoxvirus	Poxviridae	NA	hypothetical protein
P45	NC_002520.1	NP_065053.1	P45|NP_065053.1	68	Amsacta moorei entomopoxvirus	Poxviridae	NA	hypothetical protein
P45	NC_002520.1	NP_065054.1	P45|NP_065054.1	518	Amsacta moorei entomopoxvirus	Poxviridae	NA	similar to laminin
P45	NC_002520.1	NP_065055.1	P45|NP_065055.1	91	Amsacta moorei entomopoxvirus	Poxviridae	NA	hypothetical protein
P45	NC_002520.1	NP_065056.1	P45|NP_065056.1	181	Amsacta moorei entomopoxvirus	Poxviridae	NA	hypothetical protein
P45	NC_002520.1	NP_065057.1	P45|NP_065057.1	271	Amsacta moorei entomopoxvirus	Poxviridae	NA	hypothetical protein
P45	NC_002520.1	NP_065058.1	P45|NP_065058.1	130	Amsacta moorei entomopoxvirus	Poxviridae	NA	hypothetical protein
P45	NC_002520.1	NP_065059.1	P45|NP_065059.1	90	Amsacta moorei entomopoxvirus	Poxviridae	NA	similar to ferrochelatase
P45	NC_002520.1	NP_065060.1	P45|NP_065060.1	60	Amsacta moorei entomopoxvirus	Poxviridae	NA	hypothetical protein
P45	NC_002520.1	NP_065061.1	P45|NP_065061.1	460	Amsacta moorei entomopoxvirus	Poxviridae	NA	similar to internalin A precursor
P42	NC_002642.1	NP_073386.1	P42|NP_073386.1	333	Yaba-like disease virus	Poxviridae	1L	1L protein
P42	NC_002642.1	NP_073387.1	P42|NP_073387.1	338	Yaba-like disease virus	Poxviridae	2L	2L protein
P42	NC_002642.1	NP_073388.1	P42|NP_073388.1	222	Yaba-like disease virus	Poxviridae	3L	3L protein
P42	NC_002642.1	NP_073389.1	P42|NP_073389.1	238	Yaba-like disease virus	Poxviridae	4L	4L protein
P42	NC_002642.1	NP_073390.1	P42|NP_073390.1	156	Yaba-like disease virus	Poxviridae	5L	5L protein
P42	NC_002642.1	NP_073391.1	P42|NP_073391.1	149	Yaba-like disease virus	Poxviridae	6L	6L protein
P42	NC_002642.1	NP_073392.1	P42|NP_073392.1	351	Yaba-like disease virus	Poxviridae	7L	7L protein
P42	NC_002642.1	NP_073393.1	P42|NP_073393.1	213	Yaba-like disease virus	Poxviridae	8L	8L protein
P42	NC_002642.1	NP_073394.1	P42|NP_073394.1	226	Yaba-like disease virus	Poxviridae	9L	9L protein
P42	NC_002642.1	NP_073395.1	P42|NP_073395.1	383	Yaba-like disease virus	Poxviridae	10L	10L protein
P42	NC_002642.1	NP_073396.1	P42|NP_073396.1	637	Yaba-like disease virus	Poxviridae	11L	11L protein
P42	NC_002642.1	NP_073397.1	P42|NP_073397.1	88	Yaba-like disease virus	Poxviridae	12L	12L protein
P42	NC_002642.1	NP_073398.1	P42|NP_073398.1	285	Yaba-like disease virus	Poxviridae	13L	13L protein
P42	NC_002642.1	NP_073399.1	P42|NP_073399.1	136	Yaba-like disease virus	Poxviridae	14L	14L protein
P42	NC_002642.1	NP_073400.1	P42|NP_073400.1	77	Yaba-like disease virus	Poxviridae	15L	15L protein
P42	NC_002642.1	NP_073401.1	P42|NP_073401.1	176	Yaba-like disease virus	Poxviridae	16L	16L protein
P42	NC_002642.1	NP_073402.1	P42|NP_073402.1	143	Yaba-like disease virus	Poxviridae	17L	17L protein
P42	NC_002642.1	NP_073403.1	P42|NP_073403.1	127	Yaba-like disease virus	Poxviridae	18L	18L protein
P42	NC_002642.1	NP_073404.1	P42|NP_073404.1	522	Yaba-like disease virus	Poxviridae	19L	19L protein
P42	NC_002642.1	NP_073405.1	P42|NP_073405.1	325	Yaba-like disease virus	Poxviridae	20L	20L protein
P42	NC_002642.1	NP_073406.1	P42|NP_073406.1	82	Yaba-like disease virus	Poxviridae	21L	21L protein
P42	NC_002642.1	NP_073407.1	P42|NP_073407.1	103	Yaba-like disease virus	Poxviridae	22L	22L protein
P42	NC_002642.1	NP_073408.1	P42|NP_073408.1	71	Yaba-like disease virus	Poxviridae	23L	23L protein
P42	NC_002642.1	NP_597934.1	P42|NP_597934.1	50	Yaba-like disease virus	Poxviridae	NA	hypothetical protein
P42	NC_002642.1	NP_073409.1	P42|NP_073409.1	214	Yaba-like disease virus	Poxviridae	24L	24L protein
P42	NC_002642.1	NP_073410.1	P42|NP_073410.1	445	Yaba-like disease virus	Poxviridae	25L	25L protein
P42	NC_002642.1	NP_073411.1	P42|NP_073411.1	642	Yaba-like disease virus	Poxviridae	26L	26L protein
P42	NC_002642.1	NP_073412.1	P42|NP_073412.1	370	Yaba-like disease virus	Poxviridae	27L	27L protein
P42	NC_002642.1	NP_073413.1	P42|NP_073413.1	73	Yaba-like disease virus	Poxviridae	28R	28R protein
P42	NC_002642.1	NP_073414.1	P42|NP_073414.1	148	Yaba-like disease virus	Poxviridae	29L	29L protein
P42	NC_002642.1	NP_073415.1	P42|NP_073415.1	215	Yaba-like disease virus	Poxviridae	30L	30L protein
P42	NC_002642.1	NP_073416.1	P42|NP_073416.1	105	Yaba-like disease virus	Poxviridae	31R	31R protein
P42	NC_002642.1	NP_073417.1	P42|NP_073417.1	470	Yaba-like disease virus	Poxviridae	32L	32L protein
P42	NC_002642.1	NP_073418.1	P42|NP_073418.1	685	Yaba-like disease virus	Poxviridae	33L	33L protein
P42	NC_002642.1	NP_073419.1	P42|NP_073419.1	185	Yaba-like disease virus	Poxviridae	34L	34L protein
P42	NC_002642.1	NP_073420.1	P42|NP_073420.1	189	Yaba-like disease virus	Poxviridae	35L	35L protein
P42	NC_002642.1	NP_073421.1	P42|NP_073421.1	348	Yaba-like disease virus	Poxviridae	36R	36R protein
P42	NC_002642.1	NP_073422.1	P42|NP_073422.1	567	Yaba-like disease virus	Poxviridae	37R	37R protein
P42	NC_002642.1	NP_073423.1	P42|NP_073423.1	268	Yaba-like disease virus	Poxviridae	38R	38R protein
P42	NC_002642.1	NP_073424.1	P42|NP_073424.1	1006	Yaba-like disease virus	Poxviridae	39L	39L protein
P42	NC_002642.1	NP_073425.1	P42|NP_073425.1	94	Yaba-like disease virus	Poxviridae	40R	40R protein
P42	NC_002642.1	NP_073426.1	P42|NP_073426.1	129	Yaba-like disease virus	Poxviridae	41L	41L protein
P42	NC_002642.1	NP_073427.1	P42|NP_073427.1	679	Yaba-like disease virus	Poxviridae	42L	42L protein
P42	NC_002642.1	NP_073428.1	P42|NP_073428.1	311	Yaba-like disease virus	Poxviridae	43L	43L protein
P42	NC_002642.1	NP_073429.1	P42|NP_073429.1	75	Yaba-like disease virus	Poxviridae	44L	44L protein
P42	NC_002642.1	NP_073430.1	P42|NP_073430.1	266	Yaba-like disease virus	Poxviridae	45L	45L protein
P42	NC_002642.1	NP_073431.1	P42|NP_073431.1	79	Yaba-like disease virus	Poxviridae	46L	46L protein
P42	NC_002642.1	NP_073432.1	P42|NP_073432.1	386	Yaba-like disease virus	Poxviridae	47L	47L protein
P42	NC_002642.1	NP_073433.1	P42|NP_073433.1	429	Yaba-like disease virus	Poxviridae	48L	48L protein
P42	NC_002642.1	NP_073434.1	P42|NP_073434.1	677	Yaba-like disease virus	Poxviridae	49R	49R protein
P42	NC_002642.1	NP_073435.1	P42|NP_073435.1	590	Yaba-like disease virus	Poxviridae	50L	50L protein
P42	NC_002642.1	NP_073436.1	P42|NP_073436.1	111	Yaba-like disease virus	Poxviridae	51L	51L protein
P42	NC_002642.1	NP_073437.1	P42|NP_073437.1	222	Yaba-like disease virus	Poxviridae	52R	52R protein
P42	NC_002642.1	NP_073438.1	P42|NP_073438.1	125	Yaba-like disease virus	Poxviridae	53L	53L protein
P42	NC_002642.1	NP_073439.1	P42|NP_073439.1	439	Yaba-like disease virus	Poxviridae	54R	54R protein
P42	NC_002642.1	NP_073440.1	P42|NP_073440.1	63	Yaba-like disease virus	Poxviridae	55R	55R protein
P42	NC_002642.1	NP_073441.1	P42|NP_073441.1	180	Yaba-like disease virus	Poxviridae	56R	56R protein
P42	NC_002642.1	NP_073442.1	P42|NP_073442.1	374	Yaba-like disease virus	Poxviridae	57L	57L protein
P42	NC_002642.1	NP_073443.1	P42|NP_073443.1	260	Yaba-like disease virus	Poxviridae	58R	58R protein
P42	NC_002642.1	NP_073444.1	P42|NP_073444.1	334	Yaba-like disease virus	Poxviridae	59R	59R protein
P42	NC_002642.1	NP_073445.1	P42|NP_073445.1	247	Yaba-like disease virus	Poxviridae	60R	60R protein
P42	NC_002642.1	NP_073446.1	P42|NP_073446.1	91	Yaba-like disease virus	Poxviridae	61R	61R protein
P42	NC_002642.1	NP_073447.1	P42|NP_073447.1	316	Yaba-like disease virus	Poxviridae	62L	62L protein
P42	NC_002642.1	NP_073448.1	P42|NP_073448.1	249	Yaba-like disease virus	Poxviridae	63R	63R protein
P42	NC_002642.1	NP_073449.1	P42|NP_073449.1	128	Yaba-like disease virus	Poxviridae	64R	64R protein
P42	NC_002642.1	NP_073450.1	P42|NP_073450.1	159	Yaba-like disease virus	Poxviridae	65R	65R protein
P42	NC_002642.1	NP_073451.1	P42|NP_073451.1	183	Yaba-like disease virus	Poxviridae	66R	66R protein
P42	NC_002642.1	NP_073452.1	P42|NP_073452.1	178	Yaba-like disease virus	Poxviridae	67R	67R protein
P42	NC_002642.1	NP_073453.1	P42|NP_073453.1	363	Yaba-like disease virus	Poxviridae	68R	68R protein
P42	NC_002642.1	NP_073454.1	P42|NP_073454.1	185	Yaba-like disease virus	Poxviridae	69R	69R protein
P42	NC_002642.1	NP_073455.1	P42|NP_073455.1	137	Yaba-like disease virus	Poxviridae	70L	70L protein
P42	NC_002642.1	NP_073456.1	P42|NP_073456.1	1285	Yaba-like disease virus	Poxviridae	71R	71R protein
P42	NC_002642.1	NP_073457.1	P42|NP_073457.1	171	Yaba-like disease virus	Poxviridae	72L	72L protein
P42	NC_002642.1	NP_073458.1	P42|NP_073458.1	190	Yaba-like disease virus	Poxviridae	73R	73R protein
P42	NC_002642.1	NP_073459.1	P42|NP_073459.1	323	Yaba-like disease virus	Poxviridae	74L	74L protein
P42	NC_002642.1	NP_073460.1	P42|NP_073460.1	798	Yaba-like disease virus	Poxviridae	75L	75L protein
P42	NC_002642.1	NP_073461.1	P42|NP_073461.1	180	Yaba-like disease virus	Poxviridae	76R	76R protein
P42	NC_002642.1	NP_073462.1	P42|NP_073462.1	315	Yaba-like disease virus	Poxviridae	77R	77R protein
P42	NC_002642.1	NP_073463.1	P42|NP_073463.1	148	Yaba-like disease virus	Poxviridae	78R	78R protein
P42	NC_002642.1	NP_073464.1	P42|NP_073464.1	840	Yaba-like disease virus	Poxviridae	79R	79R protein
P42	NC_002642.1	NP_073465.1	P42|NP_073465.1	153	Yaba-like disease virus	Poxviridae	80L	80L protein
P42	NC_002642.1	NP_073466.1	P42|NP_073466.1	245	Yaba-like disease virus	Poxviridae	81R	81R protein
P42	NC_002642.1	NP_073467.1	P42|NP_073467.1	218	Yaba-like disease virus	Poxviridae	82R	82R protein
P42	NC_002642.1	NP_073468.1	P42|NP_073468.1	786	Yaba-like disease virus	Poxviridae	83R	83R protein
P42	NC_002642.1	NP_073469.1	P42|NP_073469.1	635	Yaba-like disease virus	Poxviridae	84R	84R protein
P42	NC_002642.1	NP_073470.1	P42|NP_073470.1	160	Yaba-like disease virus	Poxviridae	85R	85R protein
P42	NC_002642.1	NP_073471.1	P42|NP_073471.1	212	Yaba-like disease virus	Poxviridae	86R	86R protein
P42	NC_002642.1	NP_073472.1	P42|NP_073472.1	255	Yaba-like disease virus	Poxviridae	87R	87R protein
P42	NC_002642.1	NP_073473.1	P42|NP_073473.1	631	Yaba-like disease virus	Poxviridae	88L	88L protein
P42	NC_002642.1	NP_073474.1	P42|NP_073474.1	287	Yaba-like disease virus	Poxviridae	89L	89L protein
P42	NC_002642.1	NP_073475.1	P42|NP_073475.1	552	Yaba-like disease virus	Poxviridae	90L	90L protein
P42	NC_002642.1	NP_073476.1	P42|NP_073476.1	150	Yaba-like disease virus	Poxviridae	91L	91L protein
P42	NC_002642.1	NP_073477.1	P42|NP_073477.1	224	Yaba-like disease virus	Poxviridae	92L	92L protein
P42	NC_002642.1	NP_073478.1	P42|NP_073478.1	75	Yaba-like disease virus	Poxviridae	93L	93L protein
P42	NC_002642.1	NP_073479.1	P42|NP_073479.1	657	Yaba-like disease virus	Poxviridae	94L	94L protein
P42	NC_002642.1	NP_073480.1	P42|NP_073480.1	152	Yaba-like disease virus	Poxviridae	95L	95L protein
P42	NC_002642.1	NP_073481.1	P42|NP_073481.1	168	Yaba-like disease virus	Poxviridae	96R	96R protein
P42	NC_002642.1	NP_073482.1	P42|NP_073482.1	371	Yaba-like disease virus	Poxviridae	97L	97L protein
P42	NC_002642.1	NP_073483.1	P42|NP_073483.1	711	Yaba-like disease virus	Poxviridae	98L	98L protein
P42	NC_002642.1	NP_073484.1	P42|NP_073484.1	290	Yaba-like disease virus	Poxviridae	99R	99R protein
P42	NC_002642.1	NP_073485.1	P42|NP_073485.1	79	Yaba-like disease virus	Poxviridae	100L	100L protein
P42	NC_002642.1	NP_073486.1	P42|NP_073486.1	902	Yaba-like disease virus	Poxviridae	101L	101L protein
P42	NC_002642.1	NP_073487.1	P42|NP_073487.1	311	Yaba-like disease virus	Poxviridae	102R	102R protein
P42	NC_002642.1	NP_073488.1	P42|NP_073488.1	170	Yaba-like disease virus	Poxviridae	103L	103L protein
P42	NC_002642.1	NP_073489.1	P42|NP_073489.1	68	Yaba-like disease virus	Poxviridae	104L	104L protein
P42	NC_002642.1	NP_073490.1	P42|NP_073490.1	93	Yaba-like disease virus	Poxviridae	105L	105L protein
P42	NC_002642.1	NP_073491.1	P42|NP_073491.1	53	Yaba-like disease virus	Poxviridae	106L	106L protein
P42	NC_002642.1	NP_073492.1	P42|NP_073492.1	94	Yaba-like disease virus	Poxviridae	107L	107L protein
P42	NC_002642.1	NP_073493.1	P42|NP_073493.1	381	Yaba-like disease virus	Poxviridae	108L	108L protein
P42	NC_002642.1	NP_073494.1	P42|NP_073494.1	191	Yaba-like disease virus	Poxviridae	109L	109L protein
P42	NC_002642.1	NP_073495.1	P42|NP_073495.1	479	Yaba-like disease virus	Poxviridae	110R	110R protein
P42	NC_002642.1	NP_073496.1	P42|NP_073496.1	74	Yaba-like disease virus	Poxviridae	111L	111L protein
P42	NC_002642.1	NP_073497.1	P42|NP_073497.1	110	Yaba-like disease virus	Poxviridae	112L	112L protein
P42	NC_002642.1	NP_073498.1	P42|NP_073498.1	425	Yaba-like disease virus	Poxviridae	113R	113R protein
P42	NC_002642.1	NP_073499.1	P42|NP_073499.1	157	Yaba-like disease virus	Poxviridae	114R	114R protein
P42	NC_002642.1	NP_073500.1	P42|NP_073500.1	383	Yaba-like disease virus	Poxviridae	115R	115R protein
P42	NC_002642.1	NP_073501.1	P42|NP_073501.1	1165	Yaba-like disease virus	Poxviridae	116R	116R protein
P42	NC_002642.1	NP_073502.1	P42|NP_073502.1	148	Yaba-like disease virus	Poxviridae	117L	117L protein
P42	NC_002642.1	NP_073503.1	P42|NP_073503.1	139	Yaba-like disease virus	Poxviridae	118L	118L protein
P42	NC_002642.1	NP_073504.1	P42|NP_073504.1	300	Yaba-like disease virus	Poxviridae	119L	119L protein
P42	NC_002642.1	NP_073505.1	P42|NP_073505.1	75	Yaba-like disease virus	Poxviridae	120L	120L protein
P42	NC_002642.1	NP_073506.1	P42|NP_073506.1	253	Yaba-like disease virus	Poxviridae	121L	121L protin
P42	NC_002642.1	NP_073507.1	P42|NP_073507.1	186	Yaba-like disease virus	Poxviridae	122R	122R protein
P42	NC_002642.1	NP_073508.1	P42|NP_073508.1	170	Yaba-like disease virus	Poxviridae	123R	123R protein
P42	NC_002642.1	NP_073509.1	P42|NP_073509.1	179	Yaba-like disease virus	Poxviridae	124R	124R protein
P42	NC_002642.1	NP_073510.1	P42|NP_073510.1	285	Yaba-like disease virus	Poxviridae	125R	125R protein
P42	NC_002642.1	NP_073511.1	P42|NP_073511.1	223	Yaba-like disease virus	Poxviridae	126R	126R protein
P42	NC_002642.1	NP_073512.1	P42|NP_073512.1	270	Yaba-like disease virus	Poxviridae	127R	127R protein
P42	NC_002642.1	NP_073513.1	P42|NP_073513.1	272	Yaba-like disease virus	Poxviridae	128L	128L protein
P42	NC_002642.1	NP_073514.1	P42|NP_073514.1	138	Yaba-like disease virus	Poxviridae	129R	129R protein
P42	NC_002642.1	NP_073515.1	P42|NP_073515.1	186	Yaba-like disease virus	Poxviridae	130L	130L protein
P42	NC_002642.1	NP_073516.1	P42|NP_073516.1	68	Yaba-like disease virus	Poxviridae	131R	131R protein
P42	NC_002642.1	NP_073517.1	P42|NP_073517.1	82	Yaba-like disease virus	Poxviridae	132R	132R protein
P42	NC_002642.1	NP_073518.1	P42|NP_073518.1	343	Yaba-like disease virus	Poxviridae	133L	133L protein
P42	NC_002642.1	NP_073519.1	P42|NP_073519.1	156	Yaba-like disease virus	Poxviridae	134R	134R protein
P42	NC_002642.1	NP_073520.1	P42|NP_073520.1	1901	Yaba-like disease virus	Poxviridae	135R	135R protein
P42	NC_002642.1	NP_073521.1	P42|NP_073521.1	351	Yaba-like disease virus	Poxviridae	136R	136R protein
P42	NC_002642.1	NP_073522.1	P42|NP_073522.1	153	Yaba-like disease virus	Poxviridae	137R	137R protein
P42	NC_002642.1	NP_073523.1	P42|NP_073523.1	338	Yaba-like disease virus	Poxviridae	138R	138R protein
P42	NC_002642.1	NP_073524.1	P42|NP_073524.1	190	Yaba-like disease virus	Poxviridae	139R	139R protein
P42	NC_002642.1	NP_073525.1	P42|NP_073525.1	570	Yaba-like disease virus	Poxviridae	140R	140R protein
P42	NC_002642.1	NP_073526.1	P42|NP_073526.1	120	Yaba-like disease virus	Poxviridae	141R	141R protein
P42	NC_002642.1	NP_073527.1	P42|NP_073527.1	309	Yaba-like disease virus	Poxviridae	142R	142R protein
P42	NC_002642.1	NP_073528.1	P42|NP_073528.1	234	Yaba-like disease virus	Poxviridae	143R	143R protein
P42	NC_002642.1	NP_073529.1	P42|NP_073529.1	267	Yaba-like disease virus	Poxviridae	144R	144R protein
P42	NC_002642.1	NP_073530.1	P42|NP_073530.1	323	Yaba-like disease virus	Poxviridae	145R	145R protein
P42	NC_002642.1	NP_073531.1	P42|NP_073531.1	473	Yaba-like disease virus	Poxviridae	146R	146R protein
P42	NC_002642.1	NP_073532.1	P42|NP_073532.1	491	Yaba-like disease virus	Poxviridae	147R	147R protein
P42	NC_002642.1	NP_073533.1	P42|NP_073533.1	476	Yaba-like disease virus	Poxviridae	148R	148R protein
P42	NC_002642.1	NP_073534.1	P42|NP_073534.1	334	Yaba-like disease virus	Poxviridae	149R	149R protein
P42	NC_002642.1	NP_073535.1	P42|NP_073535.1	100	Yaba-like disease virus	Poxviridae	150R	150R protein
P42	NC_002642.1	NP_073536.1	P42|NP_073536.1	333	Yaba-like disease virus	Poxviridae	151R	151R protein
PY35	NC_002687.1	NP_077486.1	PY35|NP_077486.1	422	Ectocarpus siliculosus virus 1	Phycodnaviridae	ORF1	EsV-1-1
PY35	NC_002687.1	NP_077487.1	PY35|NP_077487.1	285	Ectocarpus siliculosus virus 1	Phycodnaviridae	ORF2	EsV-1-2
PY35	NC_002687.1	NP_077488.1	PY35|NP_077488.1	235	Ectocarpus siliculosus virus 1	Phycodnaviridae	ORF3	EsV-1-3
PY35	NC_002687.1	NP_077489.1	PY35|NP_077489.1	278	Ectocarpus siliculosus virus 1	Phycodnaviridae	ORF4	EsV-1-4
PY35	NC_002687.1	NP_077490.1	PY35|NP_077490.1	305	Ectocarpus siliculosus virus 1	Phycodnaviridae	ORF5	EsV-1-5
PY35	NC_002687.1	NP_077491.1	PY35|NP_077491.1	285	Ectocarpus siliculosus virus 1	Phycodnaviridae	ORF6	EsV-1-6
PY35	NC_002687.1	NP_597942.1	PY35|NP_597942.1	574	Ectocarpus siliculosus virus 1	Phycodnaviridae	orf_1	hypothetical protein
PY35	NC_002687.1	NP_077492.1	PY35|NP_077492.1	378	Ectocarpus siliculosus virus 1	Phycodnaviridae	ORF7	EsV-1-7
PY35	NC_002687.1	NP_597943.1	PY35|NP_597943.1	572	Ectocarpus siliculosus virus 1	Phycodnaviridae	orf_2	EsV-1-178/222 paralog 1
PY35	NC_002687.1	NP_077493.1	PY35|NP_077493.1	470	Ectocarpus siliculosus virus 1	Phycodnaviridae	ORF8	EsV-1-8
PY35	NC_002687.1	NP_077494.1	PY35|NP_077494.1	230	Ectocarpus siliculosus virus 1	Phycodnaviridae	ORF9	EsV-1-9
PY35	NC_002687.1	NP_077495.1	PY35|NP_077495.1	91	Ectocarpus siliculosus virus 1	Phycodnaviridae	ORF10	EsV-1-10
PY35	NC_002687.1	NP_077496.1	PY35|NP_077496.1	371	Ectocarpus siliculosus virus 1	Phycodnaviridae	ORF11	EsV-1-11
PY35	NC_002687.1	NP_077497.1	PY35|NP_077497.1	267	Ectocarpus siliculosus virus 1	Phycodnaviridae	ORF12	EsV-1-12
PY35	NC_002687.1	NP_077498.1	PY35|NP_077498.1	413	Ectocarpus siliculosus virus 1	Phycodnaviridae	ORF13	EsV-1-13
PY35	NC_002687.1	NP_077499.1	PY35|NP_077499.1	573	Ectocarpus siliculosus virus 1	Phycodnaviridae	ORF14	EsV-1-14
PY35	NC_002687.1	NP_077500.1	PY35|NP_077500.1	74	Ectocarpus siliculosus virus 1	Phycodnaviridae	ORF15	EsV-1-15
PY35	NC_002687.1	NP_077501.1	PY35|NP_077501.1	188	Ectocarpus siliculosus virus 1	Phycodnaviridae	ORF16	EsV-1-16
PY35	NC_002687.1	NP_077502.1	PY35|NP_077502.1	1133	Ectocarpus siliculosus virus 1	Phycodnaviridae	ORF17	EsV-1-17
PY35	NC_002687.1	NP_077503.1	PY35|NP_077503.1	242	Ectocarpus siliculosus virus 1	Phycodnaviridae	ORF18	EsV-1-18
PY35	NC_002687.1	NP_077504.1	PY35|NP_077504.1	232	Ectocarpus siliculosus virus 1	Phycodnaviridae	ORF19	EsV-1-19
PY35	NC_002687.1	NP_077505.1	PY35|NP_077505.1	333	Ectocarpus siliculosus virus 1	Phycodnaviridae	ORF20	EsV-1-20
PY35	NC_002687.1	NP_077506.1	PY35|NP_077506.1	523	Ectocarpus siliculosus virus 1	Phycodnaviridae	ORF21	EsV-1-21
PY35	NC_002687.1	NP_077507.1	PY35|NP_077507.1	284	Ectocarpus siliculosus virus 1	Phycodnaviridae	ORF22	EsV-1-22
PY35	NC_002687.1	NP_077508.1	PY35|NP_077508.1	612	Ectocarpus siliculosus virus 1	Phycodnaviridae	ORF23	EsV-1-23
PY35	NC_002687.1	NP_077509.1	PY35|NP_077509.1	489	Ectocarpus siliculosus virus 1	Phycodnaviridae	ORF24	EsV-1-24
PY35	NC_002687.1	NP_077510.1	PY35|NP_077510.1	492	Ectocarpus siliculosus virus 1	Phycodnaviridae	ORF25	EsV-1-25
PY35	NC_002687.1	NP_077511.1	PY35|NP_077511.1	290	Ectocarpus siliculosus virus 1	Phycodnaviridae	ORF26	EsV-1-26
PY35	NC_002687.1	NP_077512.1	PY35|NP_077512.1	265	Ectocarpus siliculosus virus 1	Phycodnaviridae	ORF27	EsV-1-27
PY35	NC_002687.1	NP_077513.1	PY35|NP_077513.1	204	Ectocarpus siliculosus virus 1	Phycodnaviridae	ORF28	EsV-1-28
PY35	NC_002687.1	NP_077514.1	PY35|NP_077514.1	675	Ectocarpus siliculosus virus 1	Phycodnaviridae	ORF29	EsV-1-29
PY35	NC_002687.1	NP_077515.1	PY35|NP_077515.1	291	Ectocarpus siliculosus virus 1	Phycodnaviridae	ORF30	EsV-1-30
PY35	NC_002687.1	NP_077516.1	PY35|NP_077516.1	252	Ectocarpus siliculosus virus 1	Phycodnaviridae	ORF31	EsV-1-31
PY35	NC_002687.1	NP_077517.1	PY35|NP_077517.1	88	Ectocarpus siliculosus virus 1	Phycodnaviridae	ORF32	EsV-1-32
PY35	NC_002687.1	NP_077518.1	PY35|NP_077518.1	85	Ectocarpus siliculosus virus 1	Phycodnaviridae	ORF33	EsV-1-33
PY35	NC_002687.1	NP_077519.1	PY35|NP_077519.1	742	Ectocarpus siliculosus virus 1	Phycodnaviridae	ORF34	EsV-1-34
PY35	NC_002687.1	NP_077520.1	PY35|NP_077520.1	66	Ectocarpus siliculosus virus 1	Phycodnaviridae	ORF35	EsV-1-35
PY35	NC_002687.1	NP_077521.1	PY35|NP_077521.1	282	Ectocarpus siliculosus virus 1	Phycodnaviridae	ORF36	EsV-1-36
PY35	NC_002687.1	NP_077522.1	PY35|NP_077522.1	210	Ectocarpus siliculosus virus 1	Phycodnaviridae	ORF37	EsV-1-37
PY35	NC_002687.1	NP_077523.1	PY35|NP_077523.1	104	Ectocarpus siliculosus virus 1	Phycodnaviridae	ORF38	EsV-1-38
PY35	NC_002687.1	NP_077524.1	PY35|NP_077524.1	613	Ectocarpus siliculosus virus 1	Phycodnaviridae	ORF39	EsV-1-39
PY35	NC_002687.1	NP_077525.1	PY35|NP_077525.1	487	Ectocarpus siliculosus virus 1	Phycodnaviridae	ORF40	EsV-1-40
PY35	NC_002687.1	NP_077526.1	PY35|NP_077526.1	157	Ectocarpus siliculosus virus 1	Phycodnaviridae	ORF41	EsV-1-41
PY35	NC_002687.1	NP_077527.1	PY35|NP_077527.1	174	Ectocarpus siliculosus virus 1	Phycodnaviridae	ORF42	EsV-1-42
PY35	NC_002687.1	NP_077528.1	PY35|NP_077528.1	176	Ectocarpus siliculosus virus 1	Phycodnaviridae	ORF43	EsV-1-43
PY35	NC_002687.1	NP_077529.1	PY35|NP_077529.1	171	Ectocarpus siliculosus virus 1	Phycodnaviridae	ORF44	EsV-1-44
PY35	NC_002687.1	NP_077530.1	PY35|NP_077530.1	566	Ectocarpus siliculosus virus 1	Phycodnaviridae	ORF45	EsV-1-45
PY35	NC_002687.1	NP_077531.1	PY35|NP_077531.1	153	Ectocarpus siliculosus virus 1	Phycodnaviridae	ORF46	EsV-1-46
PY35	NC_002687.1	NP_077532.1	PY35|NP_077532.1	106	Ectocarpus siliculosus virus 1	Phycodnaviridae	ORF47	EsV-1-47
PY35	NC_002687.1	NP_077533.1	PY35|NP_077533.1	93	Ectocarpus siliculosus virus 1	Phycodnaviridae	ORF48	EsV-1-48
PY35	NC_002687.1	NP_077534.1	PY35|NP_077534.1	118	Ectocarpus siliculosus virus 1	Phycodnaviridae	ORF49	EsV-1-49
PY35	NC_002687.1	NP_077535.1	PY35|NP_077535.1	422	Ectocarpus siliculosus virus 1	Phycodnaviridae	ORF50	EsV-1-50
PY35	NC_002687.1	NP_077536.1	PY35|NP_077536.1	90	Ectocarpus siliculosus virus 1	Phycodnaviridae	ORF51	EsV-1-51
PY35	NC_002687.1	NP_077537.1	PY35|NP_077537.1	122	Ectocarpus siliculosus virus 1	Phycodnaviridae	ORF52	EsV-1-52
PY35	NC_002687.1	NP_077538.1	PY35|NP_077538.1	186	Ectocarpus siliculosus virus 1	Phycodnaviridae	ORF53	EsV-1-53
PY35	NC_002687.1	NP_077539.1	PY35|NP_077539.1	68	Ectocarpus siliculosus virus 1	Phycodnaviridae	ORF54	EsV-1-54
PY35	NC_002687.1	NP_077540.1	PY35|NP_077540.1	325	Ectocarpus siliculosus virus 1	Phycodnaviridae	ORF55	EsV-1-55
PY35	NC_002687.1	NP_077541.1	PY35|NP_077541.1	548	Ectocarpus siliculosus virus 1	Phycodnaviridae	ORF56	EsV-1-56
PY35	NC_002687.1	NP_077542.1	PY35|NP_077542.1	358	Ectocarpus siliculosus virus 1	Phycodnaviridae	ORF57	EsV-1-57
PY35	NC_002687.1	NP_077543.1	PY35|NP_077543.1	503	Ectocarpus siliculosus virus 1	Phycodnaviridae	ORF58	EsV-1-58
PY35	NC_002687.1	NP_077544.1	PY35|NP_077544.1	141	Ectocarpus siliculosus virus 1	Phycodnaviridae	ORF59	EsV-1-59
PY35	NC_002687.1	NP_077545.1	PY35|NP_077545.1	156	Ectocarpus siliculosus virus 1	Phycodnaviridae	ORF60	EsV-1-60
PY35	NC_002687.1	NP_077546.1	PY35|NP_077546.1	89	Ectocarpus siliculosus virus 1	Phycodnaviridae	ORF61	EsV-1-61
PY35	NC_002687.1	NP_077547.1	PY35|NP_077547.1	445	Ectocarpus siliculosus virus 1	Phycodnaviridae	ORF62	EsV-1-62
PY35	NC_002687.1	NP_077548.1	PY35|NP_077548.1	197	Ectocarpus siliculosus virus 1	Phycodnaviridae	ORF63	EsV-1-63
PY35	NC_002687.1	NP_077549.1	PY35|NP_077549.1	208	Ectocarpus siliculosus virus 1	Phycodnaviridae	ORF64	EsV-1-64
PY35	NC_002687.1	NP_077550.1	PY35|NP_077550.1	767	Ectocarpus siliculosus virus 1	Phycodnaviridae	ORF65	EsV-1-65
PY35	NC_002687.1	NP_077551.1	PY35|NP_077551.1	477	Ectocarpus siliculosus virus 1	Phycodnaviridae	ORF66	EsV-1-66
PY35	NC_002687.1	NP_077552.1	PY35|NP_077552.1	124	Ectocarpus siliculosus virus 1	Phycodnaviridae	ORF67	EsV-1-67
PY35	NC_002687.1	NP_077553.1	PY35|NP_077553.1	690	Ectocarpus siliculosus virus 1	Phycodnaviridae	ORF68	EsV-1-68
PY35	NC_002687.1	NP_077554.1	PY35|NP_077554.1	155	Ectocarpus siliculosus virus 1	Phycodnaviridae	ORF69	EsV-1-69
PY35	NC_002687.1	NP_077555.1	PY35|NP_077555.1	482	Ectocarpus siliculosus virus 1	Phycodnaviridae	ORF70	EsV-1-70
PY35	NC_002687.1	NP_077556.1	PY35|NP_077556.1	320	Ectocarpus siliculosus virus 1	Phycodnaviridae	ORF71	EsV-1-71
PY35	NC_002687.1	NP_077557.1	PY35|NP_077557.1	281	Ectocarpus siliculosus virus 1	Phycodnaviridae	ORF72	EsV-1-72
PY35	NC_002687.1	NP_077558.1	PY35|NP_077558.1	81	Ectocarpus siliculosus virus 1	Phycodnaviridae	ORF73	EsV-1-73
PY35	NC_002687.1	NP_077559.1	PY35|NP_077559.1	509	Ectocarpus siliculosus virus 1	Phycodnaviridae	ORF74	EsV-1-74
PY35	NC_002687.1	NP_077560.1	PY35|NP_077560.1	393	Ectocarpus siliculosus virus 1	Phycodnaviridae	ORF75	EsV-1-75
PY35	NC_002687.1	NP_077561.1	PY35|NP_077561.1	289	Ectocarpus siliculosus virus 1	Phycodnaviridae	ORF76	EsV-1-76
PY35	NC_002687.1	NP_077562.1	PY35|NP_077562.1	333	Ectocarpus siliculosus virus 1	Phycodnaviridae	ORF77	EsV-1-77
PY35	NC_002687.1	NP_077563.1	PY35|NP_077563.1	291	Ectocarpus siliculosus virus 1	Phycodnaviridae	ORF78	EsV-1-78
PY35	NC_002687.1	NP_077564.1	PY35|NP_077564.1	144	Ectocarpus siliculosus virus 1	Phycodnaviridae	ORF79	EsV-1-79
PY35	NC_002687.1	NP_077565.1	PY35|NP_077565.1	214	Ectocarpus siliculosus virus 1	Phycodnaviridae	ORF80	EsV-1-80
PY35	NC_002687.1	NP_077566.1	PY35|NP_077566.1	212	Ectocarpus siliculosus virus 1	Phycodnaviridae	ORF81	EsV-1-81
PY35	NC_002687.1	NP_077567.1	PY35|NP_077567.1	304	Ectocarpus siliculosus virus 1	Phycodnaviridae	ORF82	EsV-1-82
PY35	NC_002687.1	NP_077568.1	PY35|NP_077568.1	261	Ectocarpus siliculosus virus 1	Phycodnaviridae	ORF83	EsV-1-83
PY35	NC_002687.1	NP_077569.1	PY35|NP_077569.1	493	Ectocarpus siliculosus virus 1	Phycodnaviridae	ORF84	ESV-1-84
PY35	NC_002687.1	NP_077570.1	PY35|NP_077570.1	288	Ectocarpus siliculosus virus 1	Phycodnaviridae	ORF85	EsV-1-85
PY35	NC_002687.1	NP_077571.1	PY35|NP_077571.1	132	Ectocarpus siliculosus virus 1	Phycodnaviridae	ORF86	EsV-1-86
PY35	NC_002687.1	NP_077572.1	PY35|NP_077572.1	324	Ectocarpus siliculosus virus 1	Phycodnaviridae	ORF87	EsV-1-87
PY35	NC_002687.1	NP_077573.1	PY35|NP_077573.1	461	Ectocarpus siliculosus virus 1	Phycodnaviridae	ORF88	EsV-1-88
PY35	NC_002687.1	NP_077574.1	PY35|NP_077574.1	290	Ectocarpus siliculosus virus 1	Phycodnaviridae	ORF89	EsV-1-89
PY35	NC_002687.1	NP_077575.1	PY35|NP_077575.1	106	Ectocarpus siliculosus virus 1	Phycodnaviridae	ORF90	EsV-1-90
PY35	NC_002687.1	NP_077576.1	PY35|NP_077576.1	551	Ectocarpus siliculosus virus 1	Phycodnaviridae	ORF91	EsV-1-91
PY35	NC_002687.1	NP_077577.1	PY35|NP_077577.1	122	Ectocarpus siliculosus virus 1	Phycodnaviridae	ORF92	EsV-1-92
PY35	NC_002687.1	NP_077578.1	PY35|NP_077578.1	1046	Ectocarpus siliculosus virus 1	Phycodnaviridae	ORF93	EsV-1-93
PY35	NC_002687.1	NP_077579.1	PY35|NP_077579.1	125	Ectocarpus siliculosus virus 1	Phycodnaviridae	ORF94	EsV-1-94
PY35	NC_002687.1	NP_077580.1	PY35|NP_077580.1	69	Ectocarpus siliculosus virus 1	Phycodnaviridae	ORF95	EsV-1-95
PY35	NC_002687.1	NP_077581.1	PY35|NP_077581.1	294	Ectocarpus siliculosus virus 1	Phycodnaviridae	ORF96	EsV-1-96
PY35	NC_002687.1	NP_077582.1	PY35|NP_077582.1	325	Ectocarpus siliculosus virus 1	Phycodnaviridae	ORF97	EsV-1-97
PY35	NC_002687.1	NP_077583.1	PY35|NP_077583.1	224	Ectocarpus siliculosus virus 1	Phycodnaviridae	ORF98	EsV-1-98
PY35	NC_002687.1	NP_077584.1	PY35|NP_077584.1	89	Ectocarpus siliculosus virus 1	Phycodnaviridae	ORF99	EsV-1-99
PY35	NC_002687.1	NP_077585.1	PY35|NP_077585.1	133	Ectocarpus siliculosus virus 1	Phycodnaviridae	ORF100	EsV-1-100
PY35	NC_002687.1	NP_077586.1	PY35|NP_077586.1	320	Ectocarpus siliculosus virus 1	Phycodnaviridae	ORF101	EsV-1-101
PY35	NC_002687.1	NP_077587.1	PY35|NP_077587.1	99	Ectocarpus siliculosus virus 1	Phycodnaviridae	ORF102	EsV-1-102
PY35	NC_002687.1	NP_077588.1	PY35|NP_077588.1	465	Ectocarpus siliculosus virus 1	Phycodnaviridae	ORF103	EsV-1-103
PY35	NC_002687.1	NP_077589.1	PY35|NP_077589.1	284	Ectocarpus siliculosus virus 1	Phycodnaviridae	ORF104	EsV-1-104
PY35	NC_002687.1	NP_077590.1	PY35|NP_077590.1	138	Ectocarpus siliculosus virus 1	Phycodnaviridae	ORF105	EsV-1-105
PY35	NC_002687.1	NP_077591.1	PY35|NP_077591.1	129	Ectocarpus siliculosus virus 1	Phycodnaviridae	ORF106	EsV-1-106
PY35	NC_002687.1	NP_077592.1	PY35|NP_077592.1	93	Ectocarpus siliculosus virus 1	Phycodnaviridae	ORF107	EsV-1-107
PY35	NC_002687.1	NP_077593.1	PY35|NP_077593.1	226	Ectocarpus siliculosus virus 1	Phycodnaviridae	ORF108	EsV-1-108
PY35	NC_002687.1	NP_077594.1	PY35|NP_077594.1	606	Ectocarpus siliculosus virus 1	Phycodnaviridae	ORF109	EsV-1-109
PY35	NC_002687.1	NP_077595.1	PY35|NP_077595.1	174	Ectocarpus siliculosus virus 1	Phycodnaviridae	ORF110	EsV-1-110
PY35	NC_002687.1	NP_077596.1	PY35|NP_077596.1	447	Ectocarpus siliculosus virus 1	Phycodnaviridae	ORF111	EsV-1-111
PY35	NC_002687.1	NP_077597.1	PY35|NP_077597.1	583	Ectocarpus siliculosus virus 1	Phycodnaviridae	ORF112	EsV-1-112
PY35	NC_002687.1	NP_077598.1	PY35|NP_077598.1	108	Ectocarpus siliculosus virus 1	Phycodnaviridae	ORF113	EsV-1-113
PY35	NC_002687.1	NP_077599.1	PY35|NP_077599.1	364	Ectocarpus siliculosus virus 1	Phycodnaviridae	ORF114	EsV-1-114
PY35	NC_002687.1	NP_077600.1	PY35|NP_077600.1	528	Ectocarpus siliculosus virus 1	Phycodnaviridae	ORF115	EsV-1-115
PY35	NC_002687.1	NP_077601.1	PY35|NP_077601.1	476	Ectocarpus siliculosus virus 1	Phycodnaviridae	ORF116	EsV-1-116
PY35	NC_002687.1	NP_077602.1	PY35|NP_077602.1	524	Ectocarpus siliculosus virus 1	Phycodnaviridae	ORF117	EsV-1-117
PY35	NC_002687.1	NP_077603.1	PY35|NP_077603.1	507	Ectocarpus siliculosus virus 1	Phycodnaviridae	ORF118	EsV-1-118
PY35	NC_002687.1	NP_077604.1	PY35|NP_077604.1	427	Ectocarpus siliculosus virus 1	Phycodnaviridae	ORF119	EsV-1-119
PY35	NC_002687.1	NP_077605.1	PY35|NP_077605.1	147	Ectocarpus siliculosus virus 1	Phycodnaviridae	ORF120	EsV-1-120
PY35	NC_002687.1	NP_077606.1	PY35|NP_077606.1	75	Ectocarpus siliculosus virus 1	Phycodnaviridae	ORF121	EsV-1-121
PY35	NC_002687.1	NP_077607.1	PY35|NP_077607.1	194	Ectocarpus siliculosus virus 1	Phycodnaviridae	ORF122	EsV-1-122
PY35	NC_002687.1	NP_077608.1	PY35|NP_077608.1	147	Ectocarpus siliculosus virus 1	Phycodnaviridae	ORF123	EsV-1-123
PY35	NC_002687.1	NP_077609.1	PY35|NP_077609.1	147	Ectocarpus siliculosus virus 1	Phycodnaviridae	ORF124	EsV-1-124
PY35	NC_002687.1	NP_077610.1	PY35|NP_077610.1	186	Ectocarpus siliculosus virus 1	Phycodnaviridae	ORF125	EsV-1-125
PY35	NC_002687.1	NP_077611.1	PY35|NP_077611.1	206	Ectocarpus siliculosus virus 1	Phycodnaviridae	ORF126	EsV-1-126
PY35	NC_002687.1	NP_077612.1	PY35|NP_077612.1	89	Ectocarpus siliculosus virus 1	Phycodnaviridae	ORF127	EsV-1-127
PY35	NC_002687.1	NP_077613.1	PY35|NP_077613.1	419	Ectocarpus siliculosus virus 1	Phycodnaviridae	ORF128	EsV-1-128
PY35	NC_002687.1	NP_077614.1	PY35|NP_077614.1	518	Ectocarpus siliculosus virus 1	Phycodnaviridae	ORF129	EsV-1-129
PY35	NC_002687.1	NP_077615.1	PY35|NP_077615.1	145	Ectocarpus siliculosus virus 1	Phycodnaviridae	ORF130	EsV-1-130
PY35	NC_002687.1	NP_077616.1	PY35|NP_077616.1	86	Ectocarpus siliculosus virus 1	Phycodnaviridae	ORF131	EsV-1-131
PY35	NC_002687.1	NP_077617.1	PY35|NP_077617.1	301	Ectocarpus siliculosus virus 1	Phycodnaviridae	ORF132	EsV-1-132
PY35	NC_002687.1	NP_077618.1	PY35|NP_077618.1	353	Ectocarpus siliculosus virus 1	Phycodnaviridae	ORF133	EsV-1-133
PY35	NC_002687.1	NP_077619.1	PY35|NP_077619.1	193	Ectocarpus siliculosus virus 1	Phycodnaviridae	ORF134	EsV-1-134
PY35	NC_002687.1	NP_077620.1	PY35|NP_077620.1	547	Ectocarpus siliculosus virus 1	Phycodnaviridae	ORF135	EsV-1-135
PY35	NC_002687.1	NP_077621.1	PY35|NP_077621.1	118	Ectocarpus siliculosus virus 1	Phycodnaviridae	ORF136	EsV-1-136
PY35	NC_002687.1	NP_077622.1	PY35|NP_077622.1	143	Ectocarpus siliculosus virus 1	Phycodnaviridae	ORF137	EsV-1-137
PY35	NC_002687.1	NP_077623.1	PY35|NP_077623.1	402	Ectocarpus siliculosus virus 1	Phycodnaviridae	ORF138	EsV-1-138
PY35	NC_002687.1	NP_077624.1	PY35|NP_077624.1	274	Ectocarpus siliculosus virus 1	Phycodnaviridae	ORF139	EsV-1-139
PY35	NC_002687.1	NP_077625.1	PY35|NP_077625.1	275	Ectocarpus siliculosus virus 1	Phycodnaviridae	ORF140	EsV-1-140
PY35	NC_002687.1	NP_077626.1	PY35|NP_077626.1	208	Ectocarpus siliculosus virus 1	Phycodnaviridae	ORF141	EsV-1-141
PY35	NC_002687.1	NP_077627.1	PY35|NP_077627.1	445	Ectocarpus siliculosus virus 1	Phycodnaviridae	ORF142	EsV-1-142
PY35	NC_002687.1	NP_077628.1	PY35|NP_077628.1	251	Ectocarpus siliculosus virus 1	Phycodnaviridae	ORF143	EsV-1-143
PY35	NC_002687.1	NP_077629.1	PY35|NP_077629.1	698	Ectocarpus siliculosus virus 1	Phycodnaviridae	ORF144	EsV-1-144
PY35	NC_002687.1	NP_077630.1	PY35|NP_077630.1	305	Ectocarpus siliculosus virus 1	Phycodnaviridae	ORF145	EsV-1-145
PY35	NC_002687.1	NP_077631.1	PY35|NP_077631.1	305	Ectocarpus siliculosus virus 1	Phycodnaviridae	ORF146	EsV-1-146
PY35	NC_002687.1	NP_077632.1	PY35|NP_077632.1	737	Ectocarpus siliculosus virus 1	Phycodnaviridae	ORF147	EsV-1-147
PY35	NC_002687.1	NP_077633.1	PY35|NP_077633.1	611	Ectocarpus siliculosus virus 1	Phycodnaviridae	ORF148	EsV-1-148
PY35	NC_002687.1	NP_077634.1	PY35|NP_077634.1	320	Ectocarpus siliculosus virus 1	Phycodnaviridae	ORF149	EsV-1-149
PY35	NC_002687.1	NP_077635.1	PY35|NP_077635.1	199	Ectocarpus siliculosus virus 1	Phycodnaviridae	ORF150	EsV-1-150
PY35	NC_002687.1	NP_077636.1	PY35|NP_077636.1	483	Ectocarpus siliculosus virus 1	Phycodnaviridae	ORF151	EsV-1-151
PY35	NC_002687.1	NP_077637.1	PY35|NP_077637.1	149	Ectocarpus siliculosus virus 1	Phycodnaviridae	ORF152	EsV-1-152
PY35	NC_002687.1	NP_077638.1	PY35|NP_077638.1	108	Ectocarpus siliculosus virus 1	Phycodnaviridae	ORF153	EsV-1-153
PY35	NC_002687.1	NP_077639.1	PY35|NP_077639.1	462	Ectocarpus siliculosus virus 1	Phycodnaviridae	ORF154	EsV-1-154
PY35	NC_002687.1	NP_597944.1	PY35|NP_597944.1	757	Ectocarpus siliculosus virus 1	Phycodnaviridae	orf_3	EsV-1-178/222 paralog 2
PY35	NC_002687.1	NP_077640.1	PY35|NP_077640.1	383	Ectocarpus siliculosus virus 1	Phycodnaviridae	NA	EsV-1-155
PY35	NC_002687.1	NP_077641.1	PY35|NP_077641.1	317	Ectocarpus siliculosus virus 1	Phycodnaviridae	ORF156	EsV-1-156
PY35	NC_002687.1	NP_597945.1	PY35|NP_597945.1	225	Ectocarpus siliculosus virus 1	Phycodnaviridae	orf_4	EsV-1-210/211 paralog
PY35	NC_002687.1	NP_077642.1	PY35|NP_077642.1	312	Ectocarpus siliculosus virus 1	Phycodnaviridae	ORF157	EsV-1-157
PY35	NC_002687.1	NP_077643.1	PY35|NP_077643.1	206	Ectocarpus siliculosus virus 1	Phycodnaviridae	ORF158	EsV-1-158
PY35	NC_002687.1	NP_077644.1	PY35|NP_077644.1	521	Ectocarpus siliculosus virus 1	Phycodnaviridae	ORF159	EsV-1-159
PY35	NC_002687.1	NP_077645.1	PY35|NP_077645.1	1207	Ectocarpus siliculosus virus 1	Phycodnaviridae	ORF160	EsV-1-160
PY35	NC_002687.1	NP_597946.1	PY35|NP_597946.1	590	Ectocarpus siliculosus virus 1	Phycodnaviridae	orf_5	hypothetical protein
PY35	NC_002687.1	NP_077646.1	PY35|NP_077646.1	180	Ectocarpus siliculosus virus 1	Phycodnaviridae	ORF161	EsV-1-161
PY35	NC_002687.1	NP_077647.1	PY35|NP_077647.1	215	Ectocarpus siliculosus virus 1	Phycodnaviridae	ORF162	EsV-1-162
PY35	NC_002687.1	NP_077648.1	PY35|NP_077648.1	259	Ectocarpus siliculosus virus 1	Phycodnaviridae	ORF163	EsV-1-163
PY35	NC_002687.1	NP_077649.1	PY35|NP_077649.1	695	Ectocarpus siliculosus virus 1	Phycodnaviridae	ORF164	EsV-1-164
PY35	NC_002687.1	NP_077650.1	PY35|NP_077650.1	104	Ectocarpus siliculosus virus 1	Phycodnaviridae	ORF165	EsV-1-165
PY35	NC_002687.1	NP_077651.1	PY35|NP_077651.1	375	Ectocarpus siliculosus virus 1	Phycodnaviridae	ORF166	EsV-1-166
PY35	NC_002687.1	NP_077652.1	PY35|NP_077652.1	274	Ectocarpus siliculosus virus 1	Phycodnaviridae	ORF167	EsV-1-167
PY35	NC_002687.1	NP_077653.1	PY35|NP_077653.1	166	Ectocarpus siliculosus virus 1	Phycodnaviridae	ORF168	EsV-1-168
PY35	NC_002687.1	NP_077654.1	PY35|NP_077654.1	393	Ectocarpus siliculosus virus 1	Phycodnaviridae	ORF169	EsV-1-169
PY35	NC_002687.1	NP_597947.1	PY35|NP_597947.1	757	Ectocarpus siliculosus virus 1	Phycodnaviridae	orf_6	EsV-1-178/222 paralog 3
PY35	NC_002687.1	NP_077655.1	PY35|NP_077655.1	383	Ectocarpus siliculosus virus 1	Phycodnaviridae	ORF170	EsV-1-170
PY35	NC_002687.1	NP_597948.1	PY35|NP_597948.1	1227	Ectocarpus siliculosus virus 1	Phycodnaviridae	orf_7	hypothetical protein
PY35	NC_002687.1	NP_077656.1	PY35|NP_077656.1	1233	Ectocarpus siliculosus virus 1	Phycodnaviridae	ORF171	EsV-1-171
PY35	NC_002687.1	NP_077657.1	PY35|NP_077657.1	809	Ectocarpus siliculosus virus 1	Phycodnaviridae	ORF172	EsV-1-172
PY35	NC_002687.1	NP_077658.1	PY35|NP_077658.1	363	Ectocarpus siliculosus virus 1	Phycodnaviridae	ORF173	EsV-1-173
PY35	NC_002687.1	NP_077659.1	PY35|NP_077659.1	119	Ectocarpus siliculosus virus 1	Phycodnaviridae	ORF174	EsV-1-174
PY35	NC_002687.1	NP_077660.1	PY35|NP_077660.1	350	Ectocarpus siliculosus virus 1	Phycodnaviridae	ORF175	EsV-1-175
PY35	NC_002687.1	NP_077661.1	PY35|NP_077661.1	254	Ectocarpus siliculosus virus 1	Phycodnaviridae	ORF176	EsV-1-176
PY35	NC_002687.1	NP_077662.1	PY35|NP_077662.1	67	Ectocarpus siliculosus virus 1	Phycodnaviridae	ORF177	EsV-1-177
PY35	NC_002687.1	NP_077663.1	PY35|NP_077663.1	693	Ectocarpus siliculosus virus 1	Phycodnaviridae	ORF178	EsV-1-178
PY35	NC_002687.1	NP_077664.1	PY35|NP_077664.1	227	Ectocarpus siliculosus virus 1	Phycodnaviridae	ORF179	EsV-1-179
PY35	NC_002687.1	NP_077665.1	PY35|NP_077665.1	765	Ectocarpus siliculosus virus 1	Phycodnaviridae	ORF180	EsV-1-180
PY35	NC_002687.1	NP_077666.1	PY35|NP_077666.1	933	Ectocarpus siliculosus virus 1	Phycodnaviridae	ORF181	EsV-1-181
PY35	NC_002687.1	NP_077667.1	PY35|NP_077667.1	326	Ectocarpus siliculosus virus 1	Phycodnaviridae	ORF182	EsV-1-182
PY35	NC_002687.1	NP_077668.1	PY35|NP_077668.1	135	Ectocarpus siliculosus virus 1	Phycodnaviridae	ORF183	EsV-1-183
PY35	NC_002687.1	NP_077669.1	PY35|NP_077669.1	237	Ectocarpus siliculosus virus 1	Phycodnaviridae	ORF184	EsV-1-184
PY35	NC_002687.1	NP_077670.1	PY35|NP_077670.1	257	Ectocarpus siliculosus virus 1	Phycodnaviridae	ORF185	EsV-1-185
PY35	NC_002687.1	NP_077671.1	PY35|NP_077671.1	680	Ectocarpus siliculosus virus 1	Phycodnaviridae	ORF186	EsV-1-186
PY35	NC_002687.1	NP_077672.1	PY35|NP_077672.1	324	Ectocarpus siliculosus virus 1	Phycodnaviridae	ORF187	EsV-1-187
PY35	NC_002687.1	NP_077673.1	PY35|NP_077673.1	437	Ectocarpus siliculosus virus 1	Phycodnaviridae	ORF188	EsV-1-188
PY35	NC_002687.1	NP_077674.1	PY35|NP_077674.1	280	Ectocarpus siliculosus virus 1	Phycodnaviridae	ORF189	EsV-1-189
PY35	NC_002687.1	NP_077675.1	PY35|NP_077675.1	170	Ectocarpus siliculosus virus 1	Phycodnaviridae	ORF190	EsV-1-190
PY35	NC_002687.1	NP_077676.1	PY35|NP_077676.1	462	Ectocarpus siliculosus virus 1	Phycodnaviridae	ORF191	EsV-1-191
PY35	NC_002687.1	NP_077677.1	PY35|NP_077677.1	927	Ectocarpus siliculosus virus 1	Phycodnaviridae	ORF192	EsV-1-192
PY35	NC_002687.1	NP_077678.1	PY35|NP_077678.1	53	Ectocarpus siliculosus virus 1	Phycodnaviridae	ORF193	EsV-1-193
PY35	NC_002687.1	NP_077679.1	PY35|NP_077679.1	138	Ectocarpus siliculosus virus 1	Phycodnaviridae	ORF194	EsV-1-194
PY35	NC_002687.1	NP_077680.1	PY35|NP_077680.1	145	Ectocarpus siliculosus virus 1	Phycodnaviridae	ORF195	EsV-1-195
PY35	NC_002687.1	NP_077681.1	PY35|NP_077681.1	75	Ectocarpus siliculosus virus 1	Phycodnaviridae	ORF196	EsV-1-196
PY35	NC_002687.1	NP_077682.1	PY35|NP_077682.1	458	Ectocarpus siliculosus virus 1	Phycodnaviridae	ORF197	EsV-1-197
PY35	NC_002687.1	NP_077683.1	PY35|NP_077683.1	870	Ectocarpus siliculosus virus 1	Phycodnaviridae	ORF198	EsV-1-198
PY35	NC_002687.1	NP_077684.1	PY35|NP_077684.1	416	Ectocarpus siliculosus virus 1	Phycodnaviridae	ORF199	EsV-1-199
PY35	NC_002687.1	NP_077685.1	PY35|NP_077685.1	260	Ectocarpus siliculosus virus 1	Phycodnaviridae	ORF200	EsV-1-200
PY35	NC_002687.1	NP_077686.1	PY35|NP_077686.1	69	Ectocarpus siliculosus virus 1	Phycodnaviridae	ORF201	EsV-1-201
PY35	NC_002687.1	NP_077687.1	PY35|NP_077687.1	66	Ectocarpus siliculosus virus 1	Phycodnaviridae	ORF202	EsV-1-202
PY35	NC_002687.1	NP_077688.1	PY35|NP_077688.1	100	Ectocarpus siliculosus virus 1	Phycodnaviridae	ORF203	EsV-1-203
PY35	NC_002687.1	NP_077689.1	PY35|NP_077689.1	450	Ectocarpus siliculosus virus 1	Phycodnaviridae	ORF204	EsV-1-204
PY35	NC_002687.1	NP_077690.1	PY35|NP_077690.1	209	Ectocarpus siliculosus virus 1	Phycodnaviridae	ORF205	EsV-1-205
PY35	NC_002687.1	NP_077691.1	PY35|NP_077691.1	147	Ectocarpus siliculosus virus 1	Phycodnaviridae	ORF206	EsV-1-206
PY35	NC_002687.1	NP_077692.1	PY35|NP_077692.1	205	Ectocarpus siliculosus virus 1	Phycodnaviridae	ORF207	EsV-1-207
PY35	NC_002687.1	NP_077693.1	PY35|NP_077693.1	350	Ectocarpus siliculosus virus 1	Phycodnaviridae	ORF208	EsV-1-208
PY35	NC_002687.1	NP_077694.1	PY35|NP_077694.1	399	Ectocarpus siliculosus virus 1	Phycodnaviridae	ORF209	EsV-1-209
PY35	NC_002687.1	NP_077695.1	PY35|NP_077695.1	509	Ectocarpus siliculosus virus 1	Phycodnaviridae	ORF210	EsV-1-210
PY35	NC_002687.1	NP_077696.1	PY35|NP_077696.1	498	Ectocarpus siliculosus virus 1	Phycodnaviridae	ORF211	EsV-1-211
PY35	NC_002687.1	NP_077697.1	PY35|NP_077697.1	85	Ectocarpus siliculosus virus 1	Phycodnaviridae	ORF212	EsV-1-212
PY35	NC_002687.1	NP_077698.1	PY35|NP_077698.1	786	Ectocarpus siliculosus virus 1	Phycodnaviridae	ORF213	EsV-1-213
PY35	NC_002687.1	NP_597949.1	PY35|NP_597949.1	361	Ectocarpus siliculosus virus 1	Phycodnaviridae	orf_8	hypothetical protein
PY35	NC_002687.1	NP_077699.1	PY35|NP_077699.1	86	Ectocarpus siliculosus virus 1	Phycodnaviridae	ORF214	EsV-1-214
PY35	NC_002687.1	NP_077700.1	PY35|NP_077700.1	81	Ectocarpus siliculosus virus 1	Phycodnaviridae	ORF215	EsV-1-215
PY35	NC_002687.1	NP_077701.1	PY35|NP_077701.1	249	Ectocarpus siliculosus virus 1	Phycodnaviridae	ORF216	EsV-1-216
PY35	NC_002687.1	NP_077702.1	PY35|NP_077702.1	243	Ectocarpus siliculosus virus 1	Phycodnaviridae	ORF217	EsV-1-217
PY35	NC_002687.1	NP_077703.1	PY35|NP_077703.1	279	Ectocarpus siliculosus virus 1	Phycodnaviridae	ORF218	EsV-1-218
PY35	NC_002687.1	NP_597950.1	PY35|NP_597950.1	330	Ectocarpus siliculosus virus 1	Phycodnaviridae	ofr_9	hypothetical protein
PY35	NC_002687.1	NP_077704.1	PY35|NP_077704.1	77	Ectocarpus siliculosus virus 1	Phycodnaviridae	ORF219	EsV-1-219
PY35	NC_002687.1	NP_077705.1	PY35|NP_077705.1	88	Ectocarpus siliculosus virus 1	Phycodnaviridae	ORF220	EsV-1-220
PY35	NC_002687.1	NP_077706.1	PY35|NP_077706.1	69	Ectocarpus siliculosus virus 1	Phycodnaviridae	ORF221	EsV-1-221
PY35	NC_002687.1	NP_077707.1	PY35|NP_077707.1	693	Ectocarpus siliculosus virus 1	Phycodnaviridae	ORF222	EsV-1-222
PY35	NC_002687.1	NP_077708.1	PY35|NP_077708.1	124	Ectocarpus siliculosus virus 1	Phycodnaviridae	ORF223	EsV-1-223
PY35	NC_002687.1	NP_077709.1	PY35|NP_077709.1	324	Ectocarpus siliculosus virus 1	Phycodnaviridae	ORF224	EsV-1-224
PY35	NC_002687.1	NP_077710.1	PY35|NP_077710.1	85	Ectocarpus siliculosus virus 1	Phycodnaviridae	ORF225	EsV-1-225
PY35	NC_002687.1	NP_077711.1	PY35|NP_077711.1	661	Ectocarpus siliculosus virus 1	Phycodnaviridae	ORF226	ESV-1-226
PY35	NC_002687.1	NP_077712.1	PY35|NP_077712.1	205	Ectocarpus siliculosus virus 1	Phycodnaviridae	ORF227	EsV-1-227
PY35	NC_002687.1	NP_077713.1	PY35|NP_077713.1	85	Ectocarpus siliculosus virus 1	Phycodnaviridae	ORF228	EsV-1-228
PY35	NC_002687.1	NP_077714.1	PY35|NP_077714.1	249	Ectocarpus siliculosus virus 1	Phycodnaviridae	ORF229	EsV-1-229
PY35	NC_002687.1	NP_077715.1	PY35|NP_077715.1	76	Ectocarpus siliculosus virus 1	Phycodnaviridae	ORF230	EsV-1-230
PY35	NC_002687.1	NP_077716.1	PY35|NP_077716.1	383	Ectocarpus siliculosus virus 1	Phycodnaviridae	ORF231	EsV-1-231
P09	NC_003027.1	NP_150435.1	P09|NP_150435.1	159	Lumpy skin disease virus NI-2490	Poxviridae	LSDV001	hypothetical protein
P09	NC_003027.1	NP_150436.1	P09|NP_150436.1	131	Lumpy skin disease virus NI-2490	Poxviridae	LSDV002	Hypothetical protein
P09	NC_003027.1	NP_150437.1	P09|NP_150437.1	240	Lumpy skin disease virus NI-2490	Poxviridae	LSDV003	LSDV003 putative ER-localized apoptosis regulator
P09	NC_003027.1	NP_150438.1	P09|NP_150438.1	57	Lumpy skin disease virus NI-2490	Poxviridae	LSDV004	LSDV004 hypothetical protein
P09	NC_003027.1	NP_150439.1	P09|NP_150439.1	170	Lumpy skin disease virus NI-2490	Poxviridae	LSDV005	LSDV005 interleukin-10-like protein
P09	NC_003027.1	NP_150440.1	P09|NP_150440.1	231	Lumpy skin disease virus NI-2490	Poxviridae	LSDV006	IL-1 receptor-like protein
P09	NC_003027.1	NP_150441.1	P09|NP_150441.1	355	Lumpy skin disease virus NI-2490	Poxviridae	LSDV007	hypothetical protein
P09	NC_003027.1	NP_150442.1	P09|NP_150442.1	275	Lumpy skin disease virus NI-2490	Poxviridae	LSDV008	LSDV008 putative soluble interferon gamma receptor
P09	NC_003027.1	NP_150443.1	P09|NP_150443.1	230	Lumpy skin disease virus NI-2490	Poxviridae	LSDV009	putative alpha aminitin-sensitive protein
P09	NC_003027.1	NP_150444.1	P09|NP_150444.1	162	Lumpy skin disease virus NI-2490	Poxviridae	LSDV010	LAP/PHD finger-like protein
P09	NC_003027.1	NP_150445.1	P09|NP_150445.1	381	Lumpy skin disease virus NI-2490	Poxviridae	LSDV011	G protein-coupled chemokine receptor-like protein
P09	NC_003027.1	NP_150446.1	P09|NP_150446.1	211	Lumpy skin disease virus NI-2490	Poxviridae	LSDV012	ankyrin repeat protein
P09	NC_003027.1	NP_150447.1	P09|NP_150447.1	341	Lumpy skin disease virus NI-2490	Poxviridae	LSDV013	LSDV013 interleukin-1 receptor-like protein S78201
P09	NC_003027.1	NP_150448.1	P09|NP_150448.1	89	Lumpy skin disease virus NI-2490	Poxviridae	LSDV014	EIF2a-like PKR inhibitor
P09	NC_003027.1	NP_150449.1	P09|NP_150449.1	161	Lumpy skin disease virus NI-2490	Poxviridae	LSDV015	IL-18 binding protein
P09	NC_003027.1	NP_150450.1	P09|NP_150450.1	89	Lumpy skin disease virus NI-2490	Poxviridae	LSDV016	LSDV016 EGF-like growth factor
P09	NC_003027.1	NP_150451.1	P09|NP_150451.1	176	Lumpy skin disease virus NI-2490	Poxviridae	LSDV017	anti-apoptotic membrane protein
P09	NC_003027.1	NP_150452.1	P09|NP_150452.1	146	Lumpy skin disease virus NI-2490	Poxviridae	LSDV018	dUTPase
P09	NC_003027.1	NP_150453.1	P09|NP_150453.1	569	Lumpy skin disease virus NI-2490	Poxviridae	LSDV019	kelch-like protein
P09	NC_003027.1	NP_150454.1	P09|NP_150454.1	321	Lumpy skin disease virus NI-2490	Poxviridae	LSDV020	LSDV020 ribonucleotide reductase small subunit
P09	NC_003027.1	NP_150455.1	P09|NP_150455.1	86	Lumpy skin disease virus NI-2490	Poxviridae	LSDV021	hypothetical protein
P09	NC_003027.1	NP_150456.1	P09|NP_150456.1	112	Lumpy skin disease virus NI-2490	Poxviridae	LSDV022	hypothetical protein
P09	NC_003027.1	NP_150457.1	P09|NP_150457.1	72	Lumpy skin disease virus NI-2490	Poxviridae	LSDV023	Hypothetical protein
P09	NC_003027.1	NP_150458.1	P09|NP_150458.1	216	Lumpy skin disease virus NI-2490	Poxviridae	LSDV024	S-S bond formation pathway protein
P09	NC_003027.1	NP_150459.1	P09|NP_150459.1	447	Lumpy skin disease virus NI-2490	Poxviridae	LSDV025	Ser/Thr kinase
P09	NC_003027.1	NP_150460.1	P09|NP_150460.1	302	Lumpy skin disease virus NI-2490	Poxviridae	LSDV026	LSDV026 hypothetical protein
P09	NC_003027.1	NP_150461.1	P09|NP_150461.1	638	Lumpy skin disease virus NI-2490	Poxviridae	LSDV027	EEV maturation protein
P09	NC_003027.1	NP_150462.1	P09|NP_150462.1	370	Lumpy skin disease virus NI-2490	Poxviridae	LSDV028	palmytilated EEV membrane glycoprotein
P09	NC_003027.1	NP_150463.1	P09|NP_150463.1	145	Lumpy skin disease virus NI-2490	Poxviridae	LSDV029	hypothetical protein
P09	NC_003027.1	NP_150464.1	P09|NP_150464.1	219	Lumpy skin disease virus NI-2490	Poxviridae	LSDV030	hypothetical protein
P09	NC_003027.1	NP_150465.1	P09|NP_150465.1	104	Lumpy skin disease virus NI-2490	Poxviridae	LSDV031	DNA-binding virion core protein
P09	NC_003027.1	NP_150466.1	P09|NP_150466.1	474	Lumpy skin disease virus NI-2490	Poxviridae	LSDV032	poly(A) polymerase large subunit
P09	NC_003027.1	NP_150467.1	P09|NP_150467.1	735	Lumpy skin disease virus NI-2490	Poxviridae	LSDV033	hypothetical protein
P09	NC_003027.1	NP_150468.1	P09|NP_150468.1	177	Lumpy skin disease virus NI-2490	Poxviridae	LSDV034	double-strand RNA-binding protein
P09	NC_003027.1	NP_150469.1	P09|NP_150469.1	201	Lumpy skin disease virus NI-2490	Poxviridae	LSDV036	RNA polymerase subunit
P09	NC_003027.1	NP_150470.1	P09|NP_150470.1	402	Lumpy skin disease virus NI-2490	Poxviridae	LSDV035	Hypothetical protein
P09	NC_003027.1	NP_150471.1	P09|NP_150471.1	566	Lumpy skin disease virus NI-2490	Poxviridae	LSDV037	Hypothetical protein
P09	NC_003027.1	NP_150472.1	P09|NP_150472.1	266	Lumpy skin disease virus NI-2490	Poxviridae	LSDV038	hypothetical protein
P09	NC_003027.1	NP_150473.1	P09|NP_150473.1	1010	Lumpy skin disease virus NI-2490	Poxviridae	LSDV039	DNA polymerase
P09	NC_003027.1	NP_150474.1	P09|NP_150474.1	95	Lumpy skin disease virus NI-2490	Poxviridae	LSDV040	sulfhydryl oxidase
P09	NC_003027.1	NP_150475.1	P09|NP_150475.1	130	Lumpy skin disease virus NI-2490	Poxviridae	LSDV041	putative virion core protein
P09	NC_003027.1	NP_150476.1	P09|NP_150476.1	684	Lumpy skin disease virus NI-2490	Poxviridae	LSDV042	Hypothetical protein
P09	NC_003027.1	NP_150477.1	P09|NP_150477.1	314	Lumpy skin disease virus NI-2490	Poxviridae	LSDV043	putative DNA-binding virion core protein
P09	NC_003027.1	NP_150478.1	P09|NP_150478.1	72	Lumpy skin disease virus NI-2490	Poxviridae	LSDV044	hypothetical protein
P09	NC_003027.1	NP_150479.1	P09|NP_150479.1	276	Lumpy skin disease virus NI-2490	Poxviridae	LSDV045	DNA-binding phosphoprotein
P09	NC_003027.1	NP_150480.1	P09|NP_150480.1	78	Lumpy skin disease virus NI-2490	Poxviridae	LSDV046	putative IMV membrane protein
P09	NC_003027.1	NP_150481.1	P09|NP_150481.1	394	Lumpy skin disease virus NI-2490	Poxviridae	LSDV047	hypothetical protein
P09	NC_003027.1	NP_150482.1	P09|NP_150482.1	433	Lumpy skin disease virus NI-2490	Poxviridae	LSDV048	LSDV048 putative virion core protein
P09	NC_003027.1	NP_150483.1	P09|NP_150483.1	676	Lumpy skin disease virus NI-2490	Poxviridae	LSDV049	RNA helicase NPH-II
P09	NC_003027.1	NP_150484.1	P09|NP_150484.1	596	Lumpy skin disease virus NI-2490	Poxviridae	LSDV050	putative metalloprotease
P09	NC_003027.1	NP_150485.1	P09|NP_150485.1	110	Lumpy skin disease virus NI-2490	Poxviridae	LSDV052	Hypothetical protein
P09	NC_003027.1	NP_150486.1	P09|NP_150486.1	222	Lumpy skin disease virus NI-2490	Poxviridae	LSDV051	transcriptional elongation factor
P09	NC_003027.1	NP_150487.1	P09|NP_150487.1	126	Lumpy skin disease virus NI-2490	Poxviridae	LSDV053	glutaredoxin-like protein
P09	NC_003027.1	NP_150488.1	P09|NP_150488.1	437	Lumpy skin disease virus NI-2490	Poxviridae	LSDV054	Hypothetical protein
P09	NC_003027.1	NP_150489.1	P09|NP_150489.1	63	Lumpy skin disease virus NI-2490	Poxviridae	LSDV055	RNA polymerase
P09	NC_003027.1	NP_150490.1	P09|NP_150490.1	174	Lumpy skin disease virus NI-2490	Poxviridae	LSDV056	LSDV056 hypothetical protein
P09	NC_003027.1	NP_150491.1	P09|NP_150491.1	373	Lumpy skin disease virus NI-2490	Poxviridae	LSDV057	putative virion core protein
P09	NC_003027.1	NP_150492.1	P09|NP_150492.1	260	Lumpy skin disease virus NI-2490	Poxviridae	LSDV058	late transcription factor VLTF-1
P09	NC_003027.1	NP_150493.1	P09|NP_150493.1	336	Lumpy skin disease virus NI-2490	Poxviridae	LSDV059	poxvirus myristoylprotein
P09	NC_003027.1	NP_150494.1	P09|NP_150494.1	245	Lumpy skin disease virus NI-2490	Poxviridae	LSDV060	LSDV060 putative myristylated IMV envelope protein
P09	NC_003027.1	NP_150495.1	P09|NP_150495.1	92	Lumpy skin disease virus NI-2490	Poxviridae	LSDV061	hypothetical protein
P09	NC_003027.1	NP_150496.1	P09|NP_150496.1	318	Lumpy skin disease virus NI-2490	Poxviridae	LSDV062	LSDV062 hypothetical protein
P09	NC_003027.1	NP_150497.1	P09|NP_150497.1	253	Lumpy skin disease virus NI-2490	Poxviridae	LSDV063	DNA-binding virion core protein
P09	NC_003027.1	NP_150498.1	P09|NP_150498.1	131	Lumpy skin disease virus NI-2490	Poxviridae	LSDV064	LSDV064 putative membrane protein
P09	NC_003027.1	NP_150499.1	P09|NP_150499.1	147	Lumpy skin disease virus NI-2490	Poxviridae	LSDV065	LSDV065 hypothetical protein
P09	NC_003027.1	NP_150500.1	P09|NP_150500.1	177	Lumpy skin disease virus NI-2490	Poxviridae	LSDV066	LSDV066 thymidine kinase
P09	NC_003027.1	NP_150501.1	P09|NP_150501.1	198	Lumpy skin disease virus NI-2490	Poxviridae	LSDV067	putative host range protein
P09	NC_003027.1	NP_150502.1	P09|NP_150502.1	333	Lumpy skin disease virus NI-2490	Poxviridae	LSDV068	poly(A) polymerase small subunit
P09	NC_003027.1	NP_150503.1	P09|NP_150503.1	185	Lumpy skin disease virus NI-2490	Poxviridae	LSDV069	LSDV069 RNA polymerase subunit
P09	NC_003027.1	NP_150504.1	P09|NP_150504.1	133	Lumpy skin disease virus NI-2490	Poxviridae	LSDV070	LSDV070 hypothetical protein
P09	NC_003027.1	NP_150505.1	P09|NP_150505.1	1285	Lumpy skin disease virus NI-2490	Poxviridae	LSDV071	LSDV071 RNA polymerase subunit
P09	NC_003027.1	NP_150506.1	P09|NP_150506.1	171	Lumpy skin disease virus NI-2490	Poxviridae	LSDV072	LSDV072 putative protein-tyrosine phosphatase
P09	NC_003027.1	NP_150507.1	P09|NP_150507.1	190	Lumpy skin disease virus NI-2490	Poxviridae	LSDV073	putative viral membrane protein
P09	NC_003027.1	NP_150508.1	P09|NP_150508.1	322	Lumpy skin disease virus NI-2490	Poxviridae	LSDV074	LSDV074 putative IMV envelope protein
P09	NC_003027.1	NP_150509.1	P09|NP_150509.1	798	Lumpy skin disease virus NI-2490	Poxviridae	LSDV075	LSDV075 RNA polymerase-associated protein
P09	NC_003027.1	NP_150510.1	P09|NP_150510.1	223	Lumpy skin disease virus NI-2490	Poxviridae	LSDV076	late transcription factor VLTF-4
P09	NC_003027.1	NP_150511.1	P09|NP_150511.1	317	Lumpy skin disease virus NI-2490	Poxviridae	LSDV077	DNA topoisomerase type I
P09	NC_003027.1	NP_150512.1	P09|NP_150512.1	147	Lumpy skin disease virus NI-2490	Poxviridae	LSDV078	LSDV078 hypothetical protein
P09	NC_003027.1	NP_150513.1	P09|NP_150513.1	842	Lumpy skin disease virus NI-2490	Poxviridae	LSDV079	LSDV079 mRNA capping enzyme large subunit
P09	NC_003027.1	NP_150514.1	P09|NP_150514.1	155	Lumpy skin disease virus NI-2490	Poxviridae	LSDV080	hypothetical protein
P09	NC_003027.1	NP_150515.1	P09|NP_150515.1	245	Lumpy skin disease virus NI-2490	Poxviridae	LSDV081	LSDV081 putative virion protein
P09	NC_003027.1	NP_150516.1	P09|NP_150516.1	218	Lumpy skin disease virus NI-2490	Poxviridae	LSDV082	LSDV082 uracil DNA glycosylase
P09	NC_003027.1	NP_150517.1	P09|NP_150517.1	786	Lumpy skin disease virus NI-2490	Poxviridae	LSDV083	LSDV083 putative NTPase
P09	NC_003027.1	NP_150518.1	P09|NP_150518.1	635	Lumpy skin disease virus NI-2490	Poxviridae	LSDV084	LSDV084 putative early transcription factor small subunit
P09	NC_003027.1	NP_150519.1	P09|NP_150519.1	163	Lumpy skin disease virus NI-2490	Poxviridae	LSDV085	LSDV085 RNA polymerase subunit
P09	NC_003027.1	NP_150520.1	P09|NP_150520.1	213	Lumpy skin disease virus NI-2490	Poxviridae	LSDV086	LSDV086 mutT motif
P09	NC_003027.1	NP_150521.1	P09|NP_150521.1	253	Lumpy skin disease virus NI-2490	Poxviridae	LSDV087	LSDV087 mutT motif putative gene expression regulator
P09	NC_003027.1	NP_150522.1	P09|NP_150522.1	635	Lumpy skin disease virus NI-2490	Poxviridae	LSDV088	LSDV088 putative transcription termination factor
P09	NC_003027.1	NP_150523.1	P09|NP_150523.1	287	Lumpy skin disease virus NI-2490	Poxviridae	LSDV089	LSDV089 mRNA capping enzyme small subunit
P09	NC_003027.1	NP_150524.1	P09|NP_150524.1	549	Lumpy skin disease virus NI-2490	Poxviridae	LSDV090	LSDV090 putative rifampicin resistance protein
P09	NC_003027.1	NP_150525.1	P09|NP_150525.1	150	Lumpy skin disease virus NI-2490	Poxviridae	LSDV091	late transcription factor VLTF-2
P09	NC_003027.1	NP_150526.1	P09|NP_150526.1	232	Lumpy skin disease virus NI-2490	Poxviridae	LSDV092	late transcription factor VLTF-3
P09	NC_003027.1	NP_150527.1	P09|NP_150527.1	75	Lumpy skin disease virus NI-2490	Poxviridae	LSDV093	LSDV093 hypothetical protein
P09	NC_003027.1	NP_150528.1	P09|NP_150528.1	661	Lumpy skin disease virus NI-2490	Poxviridae	LSDV094	LSDV094 putative virion core protein
P09	NC_003027.1	NP_150529.1	P09|NP_150529.1	161	Lumpy skin disease virus NI-2490	Poxviridae	LSDV095	virion core protein
P09	NC_003027.1	NP_150530.1	P09|NP_150530.1	170	Lumpy skin disease virus NI-2490	Poxviridae	LSDV096	LSDV096 RNA polymerase subunit
P09	NC_003027.1	NP_150531.1	P09|NP_150531.1	375	Lumpy skin disease virus NI-2490	Poxviridae	LSDV097	LSDV097 hypothetical protein
P09	NC_003027.1	NP_150532.1	P09|NP_150532.1	714	Lumpy skin disease virus NI-2490	Poxviridae	LSDV098	LSDV098 putative early transcription factor large subunit
P09	NC_003027.1	NP_150533.1	P09|NP_150533.1	290	Lumpy skin disease virus NI-2490	Poxviridae	LSDV099	LSDV099 putative intermediate transcription factor subunit
P09	NC_003027.1	NP_150534.1	P09|NP_150534.1	78	Lumpy skin disease virus NI-2490	Poxviridae	LSDV100	LSDV100 putative IMV membrane protein
P09	NC_003027.1	NP_150535.1	P09|NP_150535.1	904	Lumpy skin disease virus NI-2490	Poxviridae	LSDV101	LSDV101 putative virion core protein
P09	NC_003027.1	NP_150536.1	P09|NP_150536.1	317	Lumpy skin disease virus NI-2490	Poxviridae	LSDV102	LSDV102 hypothetical protein
P09	NC_003027.1	NP_150537.1	P09|NP_150537.1	190	Lumpy skin disease virus NI-2490	Poxviridae	LSDV103	LSDV103 putative virion core protein
P09	NC_003027.1	NP_150538.1	P09|NP_150538.1	67	Lumpy skin disease virus NI-2490	Poxviridae	LSDV104	IMV membrane protein
P09	NC_003027.1	NP_150539.1	P09|NP_150539.1	95	Lumpy skin disease virus NI-2490	Poxviridae	LSDV105	IMV membrane protein
P09	NC_003027.1	NP_150540.1	P09|NP_150540.1	53	Lumpy skin disease virus NI-2490	Poxviridae	LSDV106	IMV membrane receptor-like protein
P09	NC_003027.1	NP_150541.1	P09|NP_150541.1	95	Lumpy skin disease virus NI-2490	Poxviridae	LSDV107	LSDV107 hypothetical protein
P09	NC_003027.1	NP_150542.1	P09|NP_150542.1	377	Lumpy skin disease virus NI-2490	Poxviridae	LSDV108	LSDV108 putative myristylated membrane protein
P09	NC_003027.1	NP_150543.1	P09|NP_150543.1	196	Lumpy skin disease virus NI-2490	Poxviridae	LSDV109	LSDV109 putative phosphorylated IMV membrane protein
P09	NC_003027.1	NP_150544.1	P09|NP_150544.1	480	Lumpy skin disease virus NI-2490	Poxviridae	LSDV110	LSDV110 putative DNA helicase transcriptional elongation factor
P09	NC_003027.1	NP_150545.1	P09|NP_150545.1	74	Lumpy skin disease virus NI-2490	Poxviridae	LSDV111	LSDV111 hypothetical protein
P09	NC_003027.1	NP_150546.1	P09|NP_150546.1	115	Lumpy skin disease virus NI-2490	Poxviridae	LSDV113	IMV membrane protein
P09	NC_003027.1	NP_150547.1	P09|NP_150547.1	430	Lumpy skin disease virus NI-2490	Poxviridae	LSDV112	LSDV112 putative DNA polymerase processivity factor
P09	NC_003027.1	NP_150548.1	P09|NP_150548.1	168	Lumpy skin disease virus NI-2490	Poxviridae	LSDV114	LSDV114 hypothetical protein
P09	NC_003027.1	NP_150549.1	P09|NP_150549.1	385	Lumpy skin disease virus NI-2490	Poxviridae	LSDV115	LSDV115 putative intermediate transcription factor subunit
P09	NC_003027.1	NP_150550.1	P09|NP_150550.1	1156	Lumpy skin disease virus NI-2490	Poxviridae	LSDV116	LSDV116 RNA polymerase subunit
P09	NC_003027.1	NP_150551.1	P09|NP_150551.1	148	Lumpy skin disease virus NI-2490	Poxviridae	LSDV117	Hypothetical protein
P09	NC_003027.1	NP_150552.1	P09|NP_150552.1	140	Lumpy skin disease virus NI-2490	Poxviridae	LSDV118	LSDV118 hypothetical protein
P09	NC_003027.1	NP_150553.1	P09|NP_150553.1	302	Lumpy skin disease virus NI-2490	Poxviridae	LSDV119	LSDV119 RNA polymerase subunit
P09	NC_003027.1	NP_150554.1	P09|NP_150554.1	74	Lumpy skin disease virus NI-2490	Poxviridae	LSDV120	IMV membrane protein
P09	NC_003027.1	NP_150555.1	P09|NP_150555.1	254	Lumpy skin disease virus NI-2490	Poxviridae	LSDV121	LSDV121 putative DNA packaging protein
P09	NC_003027.1	NP_150556.1	P09|NP_150556.1	196	Lumpy skin disease virus NI-2490	Poxviridae	LSDV122	EEV glycoprotein
P09	NC_003027.1	NP_150557.1	P09|NP_150557.1	171	Lumpy skin disease virus NI-2490	Poxviridae	LSDV123	IEV and EEV membrane glycoprotein
P09	NC_003027.1	NP_150558.1	P09|NP_150558.1	191	Lumpy skin disease virus NI-2490	Poxviridae	LSDV124	hypothetical protein
P09	NC_003027.1	NP_150559.1	P09|NP_150559.1	288	Lumpy skin disease virus NI-2490	Poxviridae	LSDV125	hypothetical protein
P09	NC_003027.1	NP_150560.1	P09|NP_150560.1	181	Lumpy skin disease virus NI-2490	Poxviridae	LSDV126	EEV glycoprotein
P09	NC_003027.1	NP_150561.1	P09|NP_150561.1	273	Lumpy skin disease virus NI-2490	Poxviridae	LSDV127	hypothetical protein
P09	NC_003027.1	NP_150562.1	P09|NP_150562.1	300	Lumpy skin disease virus NI-2490	Poxviridae	LSDV128	CD47-like protein
P09	NC_003027.1	NP_150563.1	P09|NP_150563.1	123	Lumpy skin disease virus NI-2490	Poxviridae	LSDV129	hypothetical protein
P09	NC_003027.1	NP_150564.1	P09|NP_150564.1	81	Lumpy skin disease virus NI-2490	Poxviridae	LSDV130	hypothetical protein
P09	NC_003027.1	NP_150565.1	P09|NP_150565.1	161	Lumpy skin disease virus NI-2490	Poxviridae	LSDV131	LSDV131 superoxide dismutase-like protein
P09	NC_003027.1	NP_150566.1	P09|NP_150566.1	176	Lumpy skin disease virus NI-2490	Poxviridae	LSDV132	LSDV132 hypothetical protein
P09	NC_003027.1	NP_150567.1	P09|NP_150567.1	559	Lumpy skin disease virus NI-2490	Poxviridae	LSDV133	LSDV133 DNA ligase-like protein
P09	NC_003027.1	NP_150568.1	P09|NP_150568.1	2025	Lumpy skin disease virus NI-2490	Poxviridae	LSDV134	LSDV134 variola virus B22R-like protein
P09	NC_003027.1	NP_150569.1	P09|NP_150569.1	360	Lumpy skin disease virus NI-2490	Poxviridae	LSDV135	LSDV135 putative IFN-alpha/beta binding protein
P09	NC_003027.1	NP_150570.1	P09|NP_150570.1	153	Lumpy skin disease virus NI-2490	Poxviridae	LSDV136	LSDV136 hypothetical protein
P09	NC_003027.1	NP_150571.1	P09|NP_150571.1	335	Lumpy skin disease virus NI-2490	Poxviridae	LSDV137	LSDV137 hypothetical protein
P09	NC_003027.1	NP_150572.1	P09|NP_150572.1	186	Lumpy skin disease virus NI-2490	Poxviridae	LSDV138	Ig domain OX-2-like protein
P09	NC_003027.1	NP_150573.1	P09|NP_150573.1	305	Lumpy skin disease virus NI-2490	Poxviridae	LSDV139	LSDV139 putative ser/thr protein kinase
P09	NC_003027.1	NP_150574.1	P09|NP_150574.1	240	Lumpy skin disease virus NI-2490	Poxviridae	LSDV140	N1R/p28-like protein
P09	NC_003027.1	NP_150575.1	P09|NP_150575.1	225	Lumpy skin disease virus NI-2490	Poxviridae	LSDV141	EEV Host range protein
P09	NC_003027.1	NP_150576.1	P09|NP_150576.1	134	Lumpy skin disease virus NI-2490	Poxviridae	LSDV142	hypothetical protein
P09	NC_003027.1	NP_150577.1	P09|NP_150577.1	302	Lumpy skin disease virus NI-2490	Poxviridae	LSDV143	hypothetical protein
P09	NC_003027.1	NP_150578.1	P09|NP_150578.1	547	Lumpy skin disease virus NI-2490	Poxviridae	LSDV144	kelch-like protein
P09	NC_003027.1	NP_150579.1	P09|NP_150579.1	634	Lumpy skin disease virus NI-2490	Poxviridae	LSDV145	ankyrin repeat protein
P09	NC_003027.1	NP_150580.1	P09|NP_150580.1	413	Lumpy skin disease virus NI-2490	Poxviridae	LSDV146	phospholipase-D-like protein
P09	NC_003027.1	NP_150581.1	P09|NP_150581.1	498	Lumpy skin disease virus NI-2490	Poxviridae	LSDV147	ankyrin repeat protein
P09	NC_003027.1	NP_150582.1	P09|NP_150582.1	447	Lumpy skin disease virus NI-2490	Poxviridae	LSDV148	ankyrin-like protein
P09	NC_003027.1	NP_150583.1	P09|NP_150583.1	337	Lumpy skin disease virus NI-2490	Poxviridae	LSDV149	LSDV149 serpin-like protein
P09	NC_003027.1	NP_150584.1	P09|NP_150584.1	161	Lumpy skin disease virus NI-2490	Poxviridae	LSDV150	hypothetical protein
[truncated: 83,837 more rows]
