# Supplementary material for: Unraveling gene content variation across eukaryotic giant viruses based on network analyses and host associations
Source: Virus Evol. 2021 Sep 16;7(2):veab081. doi: 10.1093/ve/veab081 (PMC8570155; doi:10.1093/ve/veab081)
Supplement: veab081_Supp [file veab081_supp.zip › SupplementaryDatasetS2.List_of_NCLDV_protein_orthogroups.r1.txt]

Orthogroup1: AF01|NP_042733.1 AF06|YP_009352687.1 I04|NP_612299.1 I04|NP_612341.1 I05|AAX82385.1 I05|AAX82423.1 I07|AGG37954.1 I07|AGG37992.1 I08|YP_009163869.1 I08|YP_009163875.1 I08|YP_009163876.1 I08|YP_009163885.1 I09|ADE34415.1 I09|ADE34453.1 I30|BAK14289.1 I30|BAK14328.1 I31|ABF82112.1 I32|YP_009021115.1 I33|YP_009010777.1 I34|YP_654654.1 I35|YP_009010308.1 I36|YP_008357313.1 I37|YP_009010548.1 I38|YP_004732917.1 MI01|YP_003969820.1 MI01|YP_003969863.1 MI01|YP_003970062.1 MI01|YP_003970073.1 MI01|YP_003970089.1 MI02|AYV79026.1 MI02|AYV79064.1 MI02|AYV79200.1 MI02|AYV79201.1 MI02|AYV79331.1 MI02|AYV79338.1 MI02|AYV79408.1 MI02|AYV79409.1 MI02|AYV79476.1 MI02|AYV79477.1 MI02|AYV79479.1 MI02|AYV79502.1 MI02|AYV79504.1 MI02|AYV79523.1 MI02|AYV79547.1 MI02|AYV79583.1 MI02|AYV79661.1 MI02|AYV79667.1 MI02|AYV79721.1 MI02|AYV79760.1 MI02|AYV79804.1 MI03|VVU94680.1 MI03|VVU94934.1 MI03|VVU95179.1 MI03|VVU95766.1 MI04|QFG74222.1 MI04|QFG74497.1 MI04|QFG74764.1 MI05|QFG73631.1 MI05|QFG73680.1 MI05|QFG73713.1 MI05|QFG73927.1 MI05|QFG73975.1 MI06|ATZ80688.1 MI06|ATZ80777.1 MI07|VBB17625.1 MI07|VBB17944.1 MI07|VBB18020.1 MI07|VBB18139.1 MI07|VBB18518.1 MI07|VBB18908.1 MI09|ARF07983.1 MI09|ARF08024.1 MI09|ARF08026.1 MI09|ARF08039.1 MI09|ARF08069.1 MI09|ARF08104.1 MI09|ARF08126.1 MI09|ARF08240.1 MI09|ARF08281.1 MI09|ARF08349.1 MI09|ARF08395.1 MI09|ARF08521.1 MI09|ARF08600.1 MI09|ARF09233.1 MI09|ARF09283.1 MI14|ARF10152.1 MI14|ARF10222.1 MI14|ARF10361.1 MI14|ARF10362.1 MI14|ARF11115.1 MI17|ARF09767.1 MI17|ARF09818.1 MI18|ARF11286.1 MI18|ARF11533.1 MI18|ARF11749.1 MI18|ARF11849.1 MI18|ARF11961.1 MI18|ARF11977.1 MI18|ARF12321.1 MI18|ARF12478.1 MI18|ARF12681.1 MI22|YP_004894115.1 MI22|YP_004894135.1 MI22|YP_004894136.1 MI22|YP_004894157.1 MI22|YP_004894162.1 MI22|YP_004894201.1 MI22|YP_004894249.1 MI22|YP_004894261.1 MI22|YP_004894511.1 MI22|YP_004894553.1 MI22|YP_004894576.1 MI22|YP_004894640.1 MI22|YP_004894839.1 MI22|YP_004894843.1 MI22|YP_004894882.1 MI22|YP_004894902.1 MI22|YP_004894903.1 MI22|YP_004894904.1 MI22|YP_004894977.1 MI22|YP_004894981.1 MI22|YP_004895002.1 MI22|YP_004895007.1 MI22|YP_004895015.1 MI22|YP_004895033.1 MI22|YP_004895041.1 MI22|YP_004895128.1 MI22|YP_004895130.1 MI22|YP_004895161.1 MI23|AFX92085.1 MI23|AFX92110.1 MI23|AFX92111.1 MI23|AFX92129.1 MI23|AFX92134.1 MI23|AFX92179.1 MI23|AFX92230.1 MI23|AFX92243.1 MI23|AFX92512.1 MI23|AFX92556.1 MI23|AFX92583.1 MI23|AFX92584.1 MI23|AFX92663.1 MI23|AFX92888.1 MI23|AFX92892.1 MI23|AFX92936.1 MI23|AFX92956.1 MI23|AFX92957.1 MI23|AFX92958.1 MI23|AFX93042.1 MI23|AFX93062.1 MI23|AFX93067.1 MI23|AFX93075.1 MI23|AFX93090.1 MI23|AFX93098.1 MI23|AFX93183.1 MI23|AFX93185.1 MI23|AFX93221.1 MI24|AGD91958.1 MI24|AGD91977.1 MI24|AGD91978.1 MI24|AGD91999.1 MI24|AGD92004.1 MI24|AGD92050.1 MI24|AGD92101.1 MI24|AGD92113.1 MI24|AGD92375.1 MI24|AGD92423.1 MI24|AGD92449.1 MI24|AGD92450.1 MI24|AGD92521.1 MI24|AGD92522.1 MI24|AGD92738.1 MI24|AGD92742.1 MI24|AGD92785.1 MI24|AGD92806.1 MI24|AGD92808.1 MI24|AGD92809.1 MI24|AGD92894.1 MI24|AGD92918.1 MI24|AGD92923.1 MI24|AGD92932.1 MI24|AGD92952.1 MI24|AGD92961.1 MI24|AGD93050.1 MI24|AGD93053.1 MI25|AEX61124.1 MI25|AEX61125.1 MI25|AEX61150.1 MI25|AEX61151.1 MI25|AEX61172.1 MI25|AEX61178.1 MI25|AEX61222.1 MI25|AEX61280.1 MI25|AEX61297.1 MI25|AEX61597.1 MI25|AEX61647.1 MI25|AEX61679.1 MI25|AEX61680.1 MI25|AEX61766.1 MI25|AEX61767.1 MI25|AEX61992.1 MI25|AEX62017.1 MI25|AEX62021.1 MI25|AEX62029.1 MI25|AEX62044.1 MI25|AEX62053.1 MI25|AEX62146.1 MI25|AEX62148.1 MI26|AEQ60269.1 MI26|AEQ60273.1 MI26|AEQ60301.1 MI26|AEQ60456.1 MI26|AEQ60477.1 MI26|AEQ60560.1 MI26|AEQ60869.1 MI26|AEQ60882.1 MI26|AEQ61052.1 MI26|AEQ61056.1 MI27|YP_003986581.1 MI27|YP_003986584.1 MI27|YP_003986613.1 MI27|YP_003986769.1 MI27|YP_003986791.1 MI27|YP_003986876.1 MI27|YP_003987186.1 MI27|YP_003987198.1 MI27|YP_003987369.1 MI27|YP_003987373.1 MI28|EJN40592.1 MI28|EJN40595.1 MI28|EJN40726.1 MI28|EJN40741.1 MI28|EJN40812.1 MI28|EJN41078.1 MI28|EJN41087.1 MI28|EJN41168.1 MI28|EJN41171.1 MI28|EJN41193.1 MI29|AHA44987.1 MI29|AHA44991.1 MI29|AHA45163.1 MI29|AHA45175.1 MI29|AHA45492.1 MI29|AHA45576.1 MI29|AHA45596.1 MI29|AHA45753.1 MI29|AHA45784.1 MI29|AHA45787.1 MI30|AHJ40007.2 MI30|AHJ40020.2 MI30|AHJ40285.1 MI30|AHJ40303.1 MI30|AHJ40416.2 MI30|AMK61757.1 MI30|AMK61758.1 MI30|AMK61773.1 MI30|AMK61878.1 MI30|AMK62063.1 MI33|YP_007354025.1 MI33|YP_007354079.1 MI33|YP_007354083.1 MI33|YP_007354133.1 MI33|YP_007354358.1 MI33|YP_007354401.1 MI33|YP_007354423.1 MI33|YP_007354483.1 MI33|YP_007354659.1 MI33|YP_007354663.1 MI33|YP_007354718.1 MI33|YP_007354721.1 MI33|YP_007354723.1 MI33|YP_007354734.1 MI33|YP_007354755.1 MI33|YP_007354826.1 MI34|AVL94462.1 MI34|AVL94506.1 MI34|AVL94513.1 MI34|AVL94517.1 MI34|AVL94518.1 MI34|AVL94562.1 MI34|AVL94772.1 MI34|AVL94837.1 MI34|AVL94899.1 MI34|AVL95083.1 MI34|AVL95087.1 MI34|AVL95137.1 MI34|AVL95140.1 MI34|AVL95141.1 MI34|AVL95151.1 MI34|AVL95152.1 MI34|AVL95153.1 MI34|AVL95154.1 MI34|AVL95171.1 MI34|AVL95224.1 MI35|AGF84864.1 MI35|AGF84931.1 MI35|AGF84950.1 MI35|AGF84951.1 MI35|AGF84952.1 MI35|AGF84953.1 MI35|AGF84954.1 MI35|AGF84965.1 MI35|AGF84966.1 MI35|AGF84969.1 MI35|AGF85025.1 MI35|AGF85028.1 MI35|AGF85221.1 MI35|AGF85222.1 MI35|AGF85223.1 MI35|AGF85292.1 MI35|AGF85367.1 MI35|AGF85601.1 MI35|AGF85658.1 MI35|AGF85663.1 MI35|AGF85670.1 MI35|AGF85697.1 MI35|AGF85733.1 MI36|AEX62227.1 MI36|AEX62322.1 MI36|AEX62345.1 MI36|AEX62347.1 MI36|AEX62365.1 MI36|AEX62367.1 MI36|AEX62371.1 MI36|AEX62435.1 MI36|AEX62440.1 MI36|AEX62669.1 MI36|AEX62670.1 MI36|AEX62743.1 MI36|AEX62744.1 MI36|AEX62835.1 MI36|AEX63140.1 MI36|AEX63202.1 MI36|AEX63207.1 MI36|AEX63223.1 MI36|AEX63285.1 MI37|QKU33626.1 MI37|QKU33696.1 MI37|QKU33822.1 MI37|QKU33943.1 MI37|QKU34016.1 MI37|QKU34184.1 MI37|QKU34615.1 MI38|QKU34863.1 MI38|QKU34938.1 MI38|QKU35069.1 MI38|QKU35193.1 MI38|QKU35270.1 MI38|QKU35443.1 MI38|QKU35953.1 MP02|QDY51710.1 MP02|QDY52082.1 MP02|QDY52083.1 MP02|QDY52417.1 MP07|YP_008052331.1 MP08|QOI90163.1 MP08|QOI90603.1 MP09|AUF82529.1 MR01|AGV01587.1 MR02|YP_003406970.1 MR03|AVR52944.1 MR04|YP_009094707.1 MR05|YP_009255011.1 MR06|AQQ73677.1 MR07|YP_004347197.1 MR08|YP_009345371.1 MR09|ALH06908.1 MR10|AHA46075.1 MR10|AHA46076.1 MR11|YP_009506904.1 MR11|YP_009506905.1 MR12|YP_009238780.1 MR13|YP_009310265.1 MR13|YP_009310266.1 P01|NP_955032.1 P01|NP_955034.1 P01|NP_955038.1 P01|NP_955040.1 P01|NP_955042.1 P01|NP_955043.1 P01|NP_955051.1 P01|NP_955063.1 P01|NP_955064.1 P01|NP_955065.1 P01|NP_955067.1 P01|NP_955069.1 P01|NP_955073.1 P01|NP_955166.1 P01|NP_955167.1 P01|NP_955173.1 P01|NP_955174.1 P01|NP_955246.1 P01|NP_955252.1 P01|NP_955256.1 P01|NP_955257.1 P01|NP_955314.1 P01|NP_955316.1 P01|NP_955317.1 P01|NP_955318.1 P01|NP_955319.1 P01|NP_955320.1 P01|NP_955323.1 P01|NP_955324.1 P01|NP_955326.1 P01|NP_955327.1 P01|NP_955332.1 P01|NP_955333.1 P01|NP_955337.1 P01|NP_955341.1 P01|NP_955342.1 P02|YP_009447923.1 P02|YP_009447924.1 P02|YP_009447930.1 P02|YP_009447931.1 P02|YP_009447939.1 P02|YP_009447940.1 P02|YP_009447941.1 P02|YP_009447943.1 P02|YP_009447944.1 P02|YP_009447947.1 P02|YP_009447950.1 P02|YP_009447953.1 P02|YP_009448082.1 P02|YP_009448084.1 P02|YP_009448141.1 P02|YP_009448143.1 P02|YP_009448144.1 P02|YP_009448147.1 P02|YP_009448149.1 P02|YP_009448150.1 P02|YP_009448153.1 P02|YP_009448154.1 P02|YP_009448155.1 P02|YP_009448156.1 P02|YP_009448162.1 P02|YP_009448163.1 P02|YP_009448165.1 P02|YP_009448166.1 P02|YP_009448168.1 P02|YP_009448169.1 P02|YP_009448170.1 P02|YP_009448175.1 P03|NP_038977.1 P03|NP_038985.1 P03|NP_038986.1 P03|NP_038987.1 P03|NP_038989.1 P03|NP_038994.1 P03|NP_038997.1 P03|NP_039078.1 P03|NP_039125.1 P03|NP_039179.1 P03|NP_039181.1 P03|NP_039182.1 P03|NP_039185.1 P03|NP_039186.1 P03|NP_039190.1 P03|NP_039191.1 P03|NP_039194.1 P03|NP_039195.1 P03|NP_039196.1 P03|NP_039197.1 P03|NP_039203.1 P03|NP_039204.1 P03|NP_039205.1 P03|NP_039207.1 P03|NP_039208.1 P03|NP_039209.1 P04|YP_009046008.1 P04|YP_009046009.1 P04|YP_009046015.1 P04|YP_009046016.1 P04|YP_009046025.1 P04|YP_009046026.1 P04|YP_009046027.1 P04|YP_009046029.1 P04|YP_009046030.1 P04|YP_009046035.1 P04|YP_009046112.1 P04|YP_009046157.1 P04|YP_009046159.1 P04|YP_009046212.1 P04|YP_009046214.1 P04|YP_009046215.1 P04|YP_009046217.1 P04|YP_009046219.1 P04|YP_009046220.1 P04|YP_009046222.1 P04|YP_009046223.1 P04|YP_009046224.1 P04|YP_009046225.1 P04|YP_009046230.1 P04|YP_009046231.1 P04|YP_009046233.1 P04|YP_009046235.1 P04|YP_009046236.1 P04|YP_009046239.1 P05|YP_009046249.1 P05|YP_009046250.1 P05|YP_009046256.1 P05|YP_009046257.1 P05|YP_009046266.1 P05|YP_009046267.1 P05|YP_009046268.1 P05|YP_009046270.1 P05|YP_009046271.1 P05|YP_009046274.1 P05|YP_009046393.1 P05|YP_009046444.1 P05|YP_009046446.1 P05|YP_009046448.1 P05|YP_009046450.1 P05|YP_009046451.1 P05|YP_009046453.1 P05|YP_009046454.1 P05|YP_009046457.1 P05|YP_009046459.1 P05|YP_009046460.1 P05|YP_009046461.1 P05|YP_009046462.1 P06|YP_009177028.1 P06|YP_009177029.1 P06|YP_009177030.1 P06|YP_009177031.1 P06|YP_009177034.1 P06|YP_009177036.1 P06|YP_009177124.1 P06|YP_009177141.1 P06|YP_009177178.1 P06|YP_009177182.1 P06|YP_009177183.1 P06|YP_009177184.1 P06|YP_009177185.1 P06|YP_009177187.1 P08|YP_001293204.1 P08|YP_001293336.1 P08|YP_001293338.1 P08|YP_001293339.1 P08|YP_001293343.1 P09|NP_150446.1 P09|NP_150579.1 P09|NP_150581.1 P09|NP_150582.1 P09|NP_150586.1 P10|NP_659586.1 P10|NP_659715.1 P10|NP_659717.1 P10|NP_659718.1 P10|NP_659722.1 P11|YP_009408185.1 P11|YP_009408191.1 P11|YP_009408199.1 P11|YP_009408210.1 P11|YP_009408211.1 P11|YP_009408376.1 P11|YP_009408377.1 P11|YP_009408379.1 P11|YP_009408386.1 P12|YP_009408390.1 P12|YP_009408393.1 P12|YP_009408397.1 P12|YP_009408412.1 P12|YP_009408413.1 P12|YP_009408572.1 P12|YP_009408575.1 P12|YP_009408581.1 P12|YP_009408584.1 P13|YP_004821368.1 P13|YP_004821522.1 P13|YP_004821525.1 P13|YP_004821529.1 P13|YP_004821532.1 P13|YP_004821536.1 P13|YP_004821537.1 P14|YP_227391.1 P14|YP_227396.1 P14|YP_227536.1 P14|YP_227539.1 P14|YP_227540.1 P14|YP_227541.1 P15|YP_009329610.1 P15|YP_009329620.1 P15|YP_009329627.1 P15|YP_009329634.1 P15|YP_009329782.1 P15|YP_009329814.1 P16|NP_051718.1 P16|NP_051861.1 P16|NP_051862.1 P16|NP_051874.1 P17|NP_051892.1 P17|NP_052033.1 P17|NP_052034.1 P17|NP_052044.1 P19|YP_009480544.1 P20|NP_570393.1 P20|NP_570394.1 P20|NP_570398.1 P20|NP_570406.1 P20|NP_570407.1 P20|NP_570418.1 P20|NP_570420.1 P20|NP_570570.1 P20|NP_570589.1 P20|NP_570598.1 P20|NP_570599.1 P21|NP_619794.1 P21|NP_619796.1 P21|NP_619805.1 P21|NP_619808.1 P21|NP_619814.1 P21|NP_619816.1 P21|NP_619828.1 P21|NP_619830.1 P21|NP_619979.1 P21|NP_619992.1 P21|NP_620000.1 P21|NP_620003.1 P21|NP_620004.1 P22|NP_671520.1 P22|NP_671528.1 P22|NP_671539.1 P22|NP_671540.1 P22|NP_671673.1 P22|NP_671684.1 P22|NP_671690.1 P23|NP_536430.1 P23|NP_536437.1 P23|NP_536439.1 P23|NP_536452.1 P23|NP_536454.1 P23|NP_536593.1 P23|NP_536613.1 P23|NP_536616.1 P24|YP_009143316.1 P24|YP_009143317.1 P24|YP_009143324.1 P24|YP_009143328.1 P24|YP_009143339.1 P24|YP_009143341.1 P24|YP_009143489.1 P24|YP_009143502.1 P24|YP_009143510.1 P24|YP_009143517.1 P24|YP_009143518.1 P25|YP_009282699.1 P25|YP_009282703.1 P25|YP_009282705.1 P25|YP_009282710.1 P25|YP_009282712.1 P25|YP_009282723.1 P25|YP_009282725.1 P25|YP_009282875.1 P25|YP_009282888.1 P25|YP_009282896.1 P25|YP_009282902.1 P25|YP_009282903.1 P26|YP_717313.1 P26|YP_717314.1 P26|YP_717315.1 P26|YP_717325.1 P26|YP_717327.1 P26|YP_717339.1 P26|YP_717341.1 P26|YP_717342.1 P26|YP_717494.1 P26|YP_717512.1 P26|YP_717514.1 P26|YP_717527.1 P27|YP_232890.1 P27|YP_232896.1 P27|YP_232897.1 P27|YP_232901.1 P27|YP_232912.1 P27|YP_232914.1 P27|YP_233068.1 P27|YP_233081.1 P27|YP_233093.1 P28|NP_042050.1 P28|NP_042051.1 P28|NP_042062.1 P28|NP_042064.1 P28|NP_042065.1 P28|NP_042218.1 P28|NP_042231.1 P28|NP_042239.1 P29|YP_009281753.1 P29|YP_009281756.1 P29|YP_009281759.1 P29|YP_009281764.1 P29|YP_009281766.1 P29|YP_009281777.1 P29|YP_009281779.1 P29|YP_009281929.1 P29|YP_009281942.1 P29|YP_009281951.1 P29|YP_009281952.1 P30|YP_005296190.1 P30|YP_005296193.1 P30|YP_005296204.1 P30|YP_005296207.1 P30|YP_005296211.1 P30|YP_005296219.1 P30|YP_005296346.1 P30|YP_005296352.1 P30|YP_005296369.1 P30|YP_005296372.1 P31|NP_957912.1 P31|NP_957913.1 P31|NP_957917.1 P31|NP_958031.1 P31|NP_958034.1 P31|NP_958036.1 P31|NP_958037.1 P32|NP_957785.1 P32|NP_957900.1 P32|NP_957903.1 P32|NP_957905.1 P32|NP_957906.1 P33|YP_009112742.1 P33|YP_009112743.1 P33|YP_009112746.1 P33|YP_009112862.1 P33|YP_009112865.1 P33|YP_009112867.1 P33|YP_009112868.1 P34|YP_003457309.1 P34|YP_003457310.1 P34|YP_003457311.1 P34|YP_003457427.1 P34|YP_003457430.1 P34|YP_003457431.1 P34|YP_003457432.1 P35|YP_009389298.1 P35|YP_009389407.1 P35|YP_009389411.1 P35|YP_009389415.1 P36|YP_009268723.1 P38|NP_570301.1 P38|NP_570302.1 P38|NP_570303.1 P38|NP_570304.1 P39|ABQ43479.1 P39|ABQ43482.1 P39|ABQ43483.1 P39|ABQ43622.1 P39|ABQ43623.1 P39|ABQ43624.1 P40|ABQ43635.1 P40|ABQ43638.1 P40|ABQ43777.1 P40|ABQ43778.1 P40|ABQ43779.1 P41|NP_938269.1 P41|NP_938397.1 P41|NP_938398.1 P41|NP_938399.1 P42|NP_073393.1 P42|NP_073396.1 P42|NP_073531.1 P42|NP_073532.1 P42|NP_073533.1 P50|YP_009407961.1 P50|YP_009407962.1 P50|YP_009407964.1 P50|YP_009408119.1 P50|YP_009408120.1 P50|YP_009408130.1 P50|YP_009408132.1 P50|YP_009408133.1 PN01|YP_009165117.1 PN01|YP_009165119.1 PN01|YP_009165120.1 PN01|YP_009165121.1 PN01|YP_009165183.1 PN01|YP_009165184.1 PN01|YP_009165186.1 PN01|YP_009165187.1 PN02|YP_008319082.1 PN02|YP_008319561.1 PN02|YP_009430185.1 PN02|YP_009430210.1 PN02|YP_009430216.1 PN03|YP_009119372.1 PN03|YP_009119379.1 PN03|YP_009119535.1 PN03|YP_009119741.1 PN03|YP_009120258.1 PN03|YP_009120352.1 PN03|YP_009120355.1 PN03|YP_009120632.1 PN04|YP_009480734.1 PN04|YP_009480800.1 PN04|YP_009480944.1 PN04|YP_009480945.1 PN04|YP_009481130.1 PN04|YP_009481427.1 PN05|YP_009481663.1 PN05|YP_009481738.1 PN05|YP_009481890.1 PN05|YP_009481891.1 PN05|YP_009482108.1 PN05|YP_009482217.1 PN05|YP_009482315.1 PN05|YP_009482354.1 PN05|YP_009482383.1 PN05|YP_009482432.1 PN05|YP_009482587.1 PN05|YP_009482601.1 PN05|YP_009482616.1 PN06|YP_009482854.1 PN06|YP_009483009.1 PN06|YP_009483011.1 PN06|YP_009483077.1 PN06|YP_009483497.1 PN06|YP_009483597.1 PN07|YP_008437032.1 PN07|YP_008437035.1 PN07|YP_008437435.1 PN07|YP_008437840.2 PN07|YP_008438153.1 PN07|YP_008438161.1 PN07|YP_008438182.1 PN07|YP_008438213.2 PN07|YP_008438250.1 PN07|YP_008438839.1 PN07|YP_008438842.1 PN07|YP_009429966.1 PT05|YP_009448361.1 PT05|YP_009448434.1 PT05|YP_009448500.1 PT05|YP_009448997.1 PT05|YP_009449046.1 PT05|YP_009449161.1 PY04|YP_009325697.1 PY04|YP_009325869.1 PY04|YP_009325872.1 PY05|NP_048353.2 PY05|NP_048355.2 PY05|NP_048596.1 PY05|NP_048686.1 PY05|NP_049028.1 PY05|NP_049038.1 PY06|YP_001498097.1 PY06|YP_001498103.1 PY06|YP_001498380.1 PY06|YP_001498410.1 PY06|YP_001498883.1 PY06|YP_001498890.1 PY07|YP_001425665.1 PY07|YP_001426462.1 PY07|YP_001426468.1 PY08|ABT13967.1 PY08|ABT14383.1 PY08|ABT14387.1 PY09|YP_001497214.1 PY09|YP_001497220.1 PY09|YP_001497519.1 PY09|YP_001497571.1 PY09|YP_001497673.1 PY09|YP_001498070.1 PY09|YP_001498076.1 PY10|YP_009665338.1 PY10|YP_009665356.1 PY10|YP_009665357.1 PY10|YP_009665584.1 PY10|YP_009665586.1 PY12|AHA55291.1 PY14|AHA54243.1 PY16|AET42494.1 PY35|NP_077486.1 PY35|NP_077493.1 PY35|NP_077502.1 PY35|NP_077506.1 PY35|NP_077516.1 PY35|NP_077627.1 PY35|NP_077642.1 PY35|NP_077684.1 PY36|YP_009665707.1 PY36|YP_009665746.1 PY37|YP_002154731.1
Orthogroup2: AC01|YP_001110892.1 AC01|YP_001110893.1 AC01|YP_001110894.1 AC01|YP_001110895.1 AC01|YP_001110942.1 AC01|YP_001110944.1 AC01|YP_001110945.1 AC01|YP_001110974.1 AC01|YP_001111000.1 AC01|YP_001111001.1 AC01|YP_001111004.1 AC01|YP_001111005.1 AC01|YP_001111008.1 AC01|YP_001111017.1 AC01|YP_001111020.1 AC02|YP_762424.1 AC02|YP_762425.1 AC02|YP_762427.1 AC02|YP_762434.1 AC02|YP_762435.1 AC02|YP_762436.1 AC03|YP_803250.1 AC03|YP_803315.1 AC03|YP_803360.1 AC03|YP_803387.1 AC04|AJP09004.1 AC04|AJP09005.1 AC04|AJP09006.1 AC04|AJP09007.1 AC04|AJP09060.1 AC04|AJP09062.1 AC04|AJP09063.1 AC04|AJP09094.1 AC04|AJP09096.1 AC04|AJP09119.1 AC04|AJP09120.1 AC04|AJP09121.1 AC04|AJP09125.1 AC04|AJP09129.1 AC04|AJP09130.1 AC04|AJP09132.1 AC04|AJP09133.1 AC04|AJP09143.1 AC05|AFV50295.1 AC05|AFV50296.1 AC05|AFV50297.1 AC05|AFV50299.1 AC05|AFV50350.1 AC05|AFV50352.1 AC05|AFV50354.1 AC05|AFV50355.1 AC05|AFV50389.1 AC05|AFV50391.1 AC05|AFV50414.1 AC05|AFV50418.1 AC05|AFV50419.1 AC05|AFV50421.1 AC05|AFV50432.1 AC05|AFV50435.1 AC06|AYD68166.1 AC06|AYD68167.1 AC06|AYD68168.1 AC06|AYD68169.1 AC06|AYD68209.1 AC06|AYD68211.1 AC06|AYD68213.1 AC06|AYD68237.1 AC06|AYD68256.1 AC06|AYD68257.1 AC06|AYD68261.1 AC06|AYD68262.1 AC06|AYD68264.1 AC06|AYD68273.1 AC06|AYD68276.1 AC07|BBB16510.1 AC07|BBB16511.1 AC07|BBB16512.1 AC07|BBB16513.1 AC07|BBB16561.1 AC07|BBB16562.1 AC07|BBB16567.1 AC07|BBB16570.1 AC07|BBB16604.1 AC07|BBB16628.1 AC07|BBB16629.1 AC07|BBB16630.1 AC07|BBB16633.1 AC07|BBB16634.1 AC07|BBB16636.1 AC07|BBB16637.1 AC07|BBB16647.1 AC07|BBB16650.1 AC08|YP_009639992.1 AC08|YP_009640004.1 AC08|YP_009640005.1 AC08|YP_009640020.1 AC08|YP_009640022.1 AC08|YP_009640055.1 AC08|YP_009640063.1 AC08|YP_009640086.1 AC08|YP_009640098.1 AC08|YP_009640100.1 AF03|AIB51743.1 AF04|AMN84459.1 AF05|SME64694.1 AF06|YP_009352611.1 AF06|YP_009352854.1 AF07|YP_009361455.1 I04|NP_612234.1 I04|NP_612321.1 I05|AAX82323.1 I05|AAX82404.1 I06|AAT71827.1 I06|AAT71906.1 I07|AGG37892.1 I07|AGG37973.1 I08|YP_009163825.1 I08|YP_009163870.1 I09|ADE34434.1 I30|BAK14271.1 I30|BAK14308.1 I31|ABF82049.1 I31|ABF82123.1 I32|YP_009021153.1 I32|YP_009021186.1 I32|YP_009021188.1 I32|YP_009021201.1 I32|YP_009021204.1 I32|YP_009021212.1 I32|YP_009021218.1 I33|YP_009010766.1 I33|YP_009010776.1 I33|YP_009010787.1 I33|YP_009010800.1 I33|YP_009010817.1 I33|YP_009010819.1 I33|YP_009010843.1 I33|YP_009010854.1 I33|YP_009010867.1 I33|YP_009010870.1 I33|YP_009010878.1 I33|YP_009010891.1 I33|YP_009010901.1 I33|YP_009010912.1 I33|YP_009010928.1 I33|YP_009010930.1 I34|YP_654591.1 I34|YP_654665.1 I35|YP_009010297.1 I35|YP_009010307.1 I35|YP_009010318.1 I35|YP_009010331.1 I35|YP_009010351.1 I35|YP_009010354.1 I35|YP_009010378.1 I35|YP_009010390.1 I35|YP_009010404.1 I35|YP_009010412.1 I35|YP_009010425.1 I35|YP_009010436.1 I35|YP_009010456.1 I35|YP_009010463.1 I35|YP_009010465.1 I35|YP_009010470.1 I36|YP_008357302.1 I36|YP_008357312.1 I36|YP_008357323.1 I36|YP_008357336.1 I36|YP_008357353.1 I36|YP_008357376.1 I36|YP_008357398.1 I36|YP_008357401.1 I36|YP_008357409.1 I36|YP_008357411.1 I36|YP_008357434.1 I36|YP_008357442.1 I36|YP_008357458.1 I36|YP_008357460.1 I37|YP_009010547.1 I37|YP_009010557.1 I37|YP_009010559.1 I37|YP_009010561.1 I37|YP_009010580.1 I37|YP_009010593.1 I37|YP_009010614.1 I37|YP_009010624.1 I37|YP_009010629.1 I37|YP_009010645.1 I37|YP_009010654.1 I37|YP_009010667.1 I37|YP_009010679.1 I37|YP_009010686.1 I37|YP_009010688.1 I37|YP_009010697.1 I37|YP_009010705.1 I38|YP_004732789.1 I38|YP_004732809.1 I38|YP_004732818.1 I38|YP_004732829.1 I38|YP_004732837.1 I38|YP_004732847.1 I38|YP_004732855.1 I38|YP_004732871.1 I38|YP_004732876.1 I38|YP_004732880.1 I38|YP_004732887.1 I38|YP_004732902.1 I38|YP_004732915.1 I38|YP_004732927.1 I38|YP_004732929.1 I38|YP_004732953.1 I38|YP_004732967.1 I39|YP_009046645.1 I39|YP_009046666.1 I39|YP_009046667.1 I39|YP_009046671.1 I39|YP_009046672.1 I39|YP_009046691.1 I39|YP_009046700.1 I39|YP_009046701.1 I39|YP_009046703.1 I39|YP_009046707.1 I39|YP_009046726.1 I39|YP_009046735.1 I39|YP_009046761.1 I39|YP_009046799.1 I39|YP_009046804.1 I39|YP_009046812.1 I40|NP_149463.1 I40|NP_149469.1 I40|NP_149482.1 I40|NP_149609.1 I40|NP_149611.1 I40|NP_149664.1 I40|NP_149674.1 I40|NP_149701.1 I40|NP_149752.1 I40|NP_149776.1 I40|NP_149778.1 I40|NP_149851.1 I40|NP_149883.1 I40|NP_149923.1 I41|ATE87048.1 I41|ATE87063.1 I41|ATE87077.1 I41|ATE87098.1 I41|ATE87109.1 I41|ATE87111.1 I41|ATE87121.1 I41|ATE87134.1 I42|YP_009552306.1 I42|YP_009552321.1 I42|YP_009552331.1 I42|YP_009552332.1 I42|YP_009552343.1 I42|YP_009552365.1 I42|YP_009552396.1 MI01|YP_003969835.1 MI01|YP_003969909.1 MI02|AYV79045.1 MI02|AYV79046.1 MI02|AYV79065.1 MI02|AYV79277.1 MI02|AYV79707.1 MI03|VVU94321.1 MI03|VVU94328.1 MI03|VVU94447.1 MI03|VVU94462.1 MI03|VVU94514.1 MI03|VVU94534.1 MI03|VVU94742.1 MI03|VVU94840.1 MI03|VVU94938.1 MI03|VVU95090.1 MI03|VVU95244.1 MI03|VVU95246.1 MI03|VVU95247.1 MI03|VVU95319.1 MI03|VVU95387.1 MI03|VVU95598.1 MI03|VVU95602.1 MI03|VVU95741.1 MI03|VVU95804.1 MI04|QFG74263.1 MI04|QFG74504.1 MI05|QFG73646.1 MI05|QFG73655.1 MI05|QFG73863.1 MI05|QFG73879.1 MI06|ATZ80147.1 MI06|ATZ80274.1 MI06|ATZ80275.1 MI06|ATZ80420.1 MI06|ATZ80421.1 MI06|ATZ80422.1 MI06|ATZ80425.1 MI06|ATZ80632.1 MI06|ATZ80743.1 MI06|ATZ80789.1 MI06|ATZ80790.1 MI06|ATZ80831.1 MI06|ATZ80913.1 MI06|ATZ80981.1 MI06|ATZ81219.1 MI07|VBB17802.1 MI07|VBB18154.1 MI07|VBB18886.1 MI07|VBB19050.1 MI09|ARF07964.1 MI09|ARF07996.1 MI09|ARF08225.1 MI09|ARF08265.1 MI09|ARF08295.1 MI09|ARF09149.1 MI14|ARF10295.1 MI17|ARF09706.1 MI17|ARF10055.1 MI17|ARF10094.1 MI18|ARF11244.1 MI18|ARF11577.1 MI18|ARF11766.1 MI18|ARF11863.1 MI18|ARF11875.1 MI18|ARF12189.1 MI18|ARF12621.1 MI22|YP_004894052.1 MI22|YP_004894061.1 MI22|YP_004894080.1 MI22|YP_004894177.1 MI22|YP_004894270.1 MI22|YP_004894947.1 MI22|YP_004894949.1 MI22|YP_004895054.1 MI22|YP_004895136.1 MI22|YP_004895152.1 MI23|AFX92058.1 MI23|AFX92154.1 MI23|AFX92253.1 MI23|AFX93005.1 MI23|AFX93006.1 MI23|AFX93008.1 MI23|AFX93114.1 MI23|AFX93115.1 MI23|AFX93196.1 MI23|AFX93212.1 MI23|AFX93242.1 MI23|AFX93251.1 MI24|AGD92022.1 MI24|AGD92122.1 MI24|AGD92861.1 MI24|AGD92862.1 MI24|AGD92977.1 MI24|AGD93036.1 MI24|AGD93060.1 MI24|AGD93074.1 MI24|AGD93095.1 MI25|AEX61090.1 MI25|AEX61195.1 MI25|AEX61308.1 MI25|AEX61949.1 MI25|AEX61950.1 MI25|AEX61953.1 MI25|AEX62156.1 MI25|AEX62173.1 MI25|AEX62196.1 MI25|AEX62204.1 MI26|AEQ60151.1 MI26|AEQ60156.1 MI26|AEQ60158.1 MI26|AEQ60159.1 MI26|AEQ60160.1 MI26|AEQ60194.1 MI26|AEQ60201.1 MI26|AEQ60304.1 MI26|AEQ60889.1 MI26|AEQ61098.1 MI26|AEQ61123.1 MI27|YP_003986476.1 MI27|YP_003986478.1 MI27|YP_003986507.1 MI27|YP_003986509.1 MI27|YP_003986510.1 MI27|YP_003986517.1 MI27|YP_003986616.1 MI27|YP_003987205.1 MI27|YP_003987413.1 MI27|YP_003987438.1 MI28|EJN40473.1 MI28|EJN40495.1 MI28|EJN40519.1 MI28|EJN41090.1 MI28|EJN41195.1 MI28|EJN41239.1 MI28|EJN41243.1 MI29|AHA44917.1 MI29|AHA44944.1 MI29|AHA45156.1 MI29|AHA45750.1 MI29|AHA45851.1 MI29|AHA45858.1 MI29|AHA45859.1 MI29|AHA45861.1 MI29|AHA45879.1 MI29|AHA45882.1 MI29|AHA45884.1 MI30|AHJ39855.1 MI30|AHJ39911.1 MI30|AHJ40309.1 MI30|AHJ40455.1 MI30|AMK61695.1 MI30|AMK61698.1 MI30|AMK61716.1 MI30|AMK61718.1 MI30|AMK61721.1 MI30|AMK62088.1 MI33|YP_007353993.1 MI33|YP_007354055.1 MI33|YP_007354057.1 MI33|YP_007354140.1 MI33|YP_007354834.1 MI33|YP_007354836.1 MI33|YP_007354878.1 MI34|AVL94396.1 MI34|AVL94397.1 MI34|AVL94414.1 MI34|AVL94488.1 MI34|AVL94489.1 MI34|AVL94490.1 MI34|AVL95229.1 MI34|AVL95262.1 MI35|AGF84857.1 MI35|AGF85593.1 MI35|AGF85691.1 MI35|AGF85779.1 MI35|AGF85781.1 MI36|AEX62208.1 MI36|AEX62209.1 MI36|AEX62215.1 MI36|AEX62219.1 MI36|AEX63132.1 MI36|AEX63243.1 MI36|AEX63245.1 MI36|AEX63341.1 MI36|AEX63343.1 MI37|QKU33846.1 MI37|QKU33891.1 MI37|QKU34334.1 MI38|QKU35094.1 MI38|QKU35137.1 MI38|QKU35626.1 MP01|YP_009052227.1 MP01|YP_009052366.1 MP02|QDY51637.1 MP02|QDY51775.1 MP02|QDY51787.1 MP02|QDY51880.1 MP02|QDY51951.1 MP02|QDY52046.1 MP02|QDY52073.1 MP02|QDY52391.1 MP02|QDY52420.1 MP03|YP_009173308.1 MP03|YP_009173616.1 MP03|YP_009173718.1 MP04|QFG74911.1 MP04|QFG74927.1 MP04|QFG75021.1 MP05|ADX06154.1 MP05|ADX06156.1 MP05|ADX06157.1 MP06|ADX06207.1 MP06|ADX06333.1 MP07|YP_008052568.1 MP07|YP_008052692.1 MP08|QOI90320.1 MP08|QOI90357.1 MP08|QOI90534.1 MP08|QOI90566.1 MP08|QOI90578.1 MP08|QOI90582.1 MP09|AUF82158.1 MP09|AUF82334.1 MP09|AUF82516.1 MP09|AUF82630.1 MR01|AGV01563.1 MR02|YP_003406947.1 MR03|AVR52921.1 MR04|YP_009094685.1 MR05|YP_009254988.1 MR06|AQQ73659.1 MR07|YP_004347179.1 MR08|YP_009345392.1 MR09|ALH06891.1 MR10|AHA46096.1 MR12|YP_009238752.1 MR13|YP_009310249.1 P01|NP_955126.1 P01|NP_955182.1 P01|NP_955183.1 P01|NP_955188.1 P01|NP_955191.1 P01|NP_955192.1 P01|NP_955220.1 P01|NP_955226.1 P01|NP_955228.1 P01|NP_955230.1 P01|NP_955233.1 P01|NP_955235.1 P01|NP_955242.1 P01|NP_955250.1 P01|NP_955251.1 P01|NP_955328.1 P02|YP_009447994.1 P02|YP_009448041.1 P02|YP_009448068.1 P02|YP_009448073.1 P02|YP_009448075.1 P02|YP_009448077.1 P02|YP_009448080.1 P02|YP_009448081.1 P02|YP_009448083.1 P02|YP_009448158.1 P02|YP_009448172.1 P03|NP_039038.1 P03|NP_039087.1 P03|NP_039113.1 P03|NP_039118.1 P03|NP_039120.1 P03|NP_039122.1 P03|NP_039126.1 P03|NP_039199.1 P03|NP_039211.1 P04|YP_009046072.1 P04|YP_009046144.1 P04|YP_009046148.1 P04|YP_009046149.1 P04|YP_009046151.1 P04|YP_009046154.1 P04|YP_009046156.1 P04|YP_009046158.1 P04|YP_009046227.1 P04|YP_009046238.1 P05|YP_009046309.1 P05|YP_009046380.1 P05|YP_009046383.1 P05|YP_009046385.1 P05|YP_009046387.1 P05|YP_009046390.1 P05|YP_009046392.1 P05|YP_009046394.1 P05|YP_009046455.1 P05|YP_009046464.1 P06|YP_009177071.1 P06|YP_009177136.1 P08|YP_001293331.1 P09|NP_150574.1 P10|NP_659710.1 P11|YP_009408196.1 P11|YP_009408358.1 P12|YP_009408401.1 P12|YP_009408558.1 P13|YP_004821361.1 P14|YP_227530.1 P15|YP_009329776.1 P16|NP_051857.1 P17|NP_052029.1 P19|YP_009480543.1 P20|NP_570403.1 P21|NP_619812.1 P22|NP_671530.1 P23|NP_536435.1 P25|YP_009282708.1 P26|YP_717323.1 P27|YP_232893.1 P27|YP_232894.1 P27|YP_233089.1 P27|YP_233090.1 P28|NP_042048.1 P29|YP_009281762.1 P30|YP_005296343.1 P36|YP_009268852.1 P38|NP_570298.1 P39|ABQ43619.1 P40|ABQ43774.1 P41|NP_938394.1 P42|NP_073528.1 P43|YP_009001476.1 P43|YP_009001477.1 P43|YP_009001478.1 P43|YP_009001479.1 P43|YP_009001485.1 P43|YP_009001486.1 P43|YP_009001487.1 P43|YP_009001488.1 P43|YP_009001489.1 P43|YP_009001505.1 P43|YP_009001536.1 P43|YP_009001650.1 P43|YP_009001671.1 P43|YP_009001674.1 P43|YP_009001675.1 P43|YP_009001676.1 P43|YP_009001721.1 P43|YP_009001722.1 P43|YP_009001723.1 P43|YP_009001724.1 P43|YP_009001725.1 P43|YP_009001731.1 P43|YP_009001732.1 P43|YP_009001733.1 P43|YP_009001734.1 P44|YP_008003824.1 P44|YP_008003825.1 P44|YP_008003827.1 P44|YP_008003829.1 P44|YP_008003855.1 P44|YP_008003900.1 P44|YP_008003901.1 P44|YP_008003942.1 P44|YP_008003944.1 P44|YP_008003946.1 P44|YP_008003947.1 P44|YP_008003949.1 P44|YP_008003950.1 P44|YP_008003952.1 P44|YP_008003953.1 P44|YP_008003955.1 P44|YP_008004067.1 P44|YP_008004069.1 P44|YP_008004070.1 P45|NP_064806.1 P45|NP_064809.1 P45|NP_064811.1 P45|NP_064837.1 P45|NP_064838.1 P45|NP_064892.1 P45|NP_064894.1 P45|NP_064957.1 P45|NP_064959.1 P45|NP_064976.1 P45|NP_064989.1 P45|NP_064991.1 P46|YP_008004074.1 P46|YP_008004080.1 P46|YP_008004088.1 P46|YP_008004089.1 P46|YP_008004095.1 P46|YP_008004105.1 P46|YP_008004124.1 P46|YP_008004126.1 P46|YP_008004142.1 P46|YP_008004143.1 P46|YP_008004159.1 P46|YP_008004161.1 P46|YP_008004162.1 P46|YP_008004163.1 P46|YP_008004169.1 P46|YP_008004170.1 P46|YP_008004171.1 P46|YP_008004172.1 P46|YP_008004180.1 P46|YP_008004181.1 P46|YP_008004182.1 P46|YP_008004183.1 P46|YP_008004184.1 P46|YP_008004185.1 P46|YP_008004186.1 P46|YP_008004187.1 P46|YP_008004188.1 P46|YP_008004189.1 P46|YP_008004192.1 P46|YP_008004292.1 P46|YP_008004310.1 P46|YP_008004312.1 P46|YP_008004320.1 P46|YP_008004321.1 P46|YP_008004322.1 P46|YP_008004323.1 P46|YP_008004340.1 P46|YP_008004386.1 P46|YP_008004387.1 P46|YP_008004395.1 P46|YP_008004401.1 P47|YP_008004406.1 P47|YP_008004413.1 P47|YP_008004417.1 P47|YP_008004419.1 P47|YP_008004421.1 P47|YP_008004441.1 P47|YP_008004455.1 P47|YP_008004459.1 P47|YP_008004473.1 P47|YP_008004479.1 P47|YP_008004480.1 P47|YP_008004481.1 P47|YP_008004482.1 P47|YP_008004483.1 P47|YP_008004490.1 P47|YP_008004491.1 P47|YP_008004594.1 P47|YP_008004619.1 P47|YP_008004621.1 P47|YP_008004622.1 P47|YP_008004623.1 P47|YP_008004641.1 P47|YP_008004682.1 P47|YP_008004683.1 P47|YP_008004684.1 P47|YP_008004685.1 P47|YP_008004686.1 P47|YP_008004687.1 P47|YP_008004692.1 P47|YP_008004699.1 P48|YP_008003518.1 P48|YP_008003519.1 P48|YP_008003520.1 P48|YP_008003521.1 P48|YP_008003522.1 P48|YP_008003535.1 P48|YP_008003537.1 P48|YP_008003547.1 P48|YP_008003564.1 P48|YP_008003575.1 P48|YP_008003576.1 P48|YP_008003604.1 P48|YP_008003639.1 P48|YP_008003663.1 P48|YP_008003678.1 P48|YP_008003679.1 P48|YP_008003688.1 P48|YP_008003721.1 P48|YP_008003753.1 P48|YP_008003754.1 P48|YP_008003819.1 P48|YP_008003820.1 P48|YP_008003821.1 P48|YP_008003822.1 P48|YP_008003823.1 P49|NP_048092.1 P49|NP_048094.1 P49|NP_048098.1 P49|NP_048262.1 P49|NP_048265.1 P49|NP_048268.1 P49|NP_048269.1 P49|NP_048276.1 P50|YP_009408110.1 PN02|YP_008319025.2 PN03|YP_009120414.1 PN04|YP_009480913.1 PN05|YP_009481855.1 PN06|YP_009482975.1 PN07|YP_008436953.1 PT05|YP_009448505.1 PT05|YP_009448866.1 PY01|YP_004061568.1 PY02|ADQ91310.1 PY11|AHA54691.1 PY12|AHA55240.1 PY13|AHA55720.1 PY14|AHA54192.1 PY15|AET97996.1 PY16|AET42539.1 PY17|AEO98109.1 PY18|AEP15652.1 PY19|AEP16115.1 PY20|AEO97653.1 PY21|YP_293864.1 PY22|AEP15049.1 PY23|CAZ69442.1 PY25|YP_007676157.1 PY26|YP_004062030.1 PY27|YP_004061767.1 PY28|YP_009172637.1 PY29|YP_009173138.1 PY30|YP_007674753.1 PY31|YP_009172911.1 PY33|YP_004063564.1 PY34|YP_001648240.2 PY35|NP_077602.1 PY35|NP_077657.1 PY35|NP_077695.1 PY35|NP_077696.1 PY35|NP_597945.1 PY36|YP_009665599.1 PY36|YP_009665600.1 PY36|YP_009665709.1 PY36|YP_009665710.1 PY36|YP_009665741.1 PY37|YP_002154623.1 PY37|YP_002154626.1 PY37|YP_002154627.1 PY37|YP_002154691.1 PY37|YP_002154692.1 PY37|YP_002154694.1 PY37|YP_002154754.1 PY37|YP_002154756.1 PY37|YP_002154757.1 PY42|YP_009507405.1 PY42|YP_009507442.1 PY42|YP_009507478.1 PY42|YP_009507552.1 PY42|YP_009507555.1 PY42|YP_009507583.1
Orthogroup3: AC01|YP_001111021.1 AC02|YP_762437.1 AC04|AJP09149.1 AC05|AFV50438.1 AC06|AYD68277.1 AC07|BBB16652.1 AC08|YP_009640068.1 AC08|YP_009640103.1 AF01|NP_042813.1 AF03|AIB51819.1 AF04|AMN84535.1 AF05|SME64778.1 AF06|YP_009352825.1 AF07|YP_009361392.1 AF07|YP_009361461.1 I08|YP_009163817.1 I31|ABF82074.1 I32|YP_009021132.1 I33|YP_009010893.1 I34|YP_654616.1 I35|YP_009010427.1 I36|YP_008357432.1 I37|YP_009010676.1 I38|YP_004732866.1 I39|YP_009046738.1 I39|YP_009046741.1 I39|YP_009046747.1 I40|NP_149852.1 I41|ATE87026.1 I42|YP_009552420.1 MI01|YP_003970122.1 MI02|AYV79131.1 MI02|AYV79137.1 MI02|AYV79645.1 MI03|VVU94344.1 MI03|VVU94963.1 MI03|VVU95200.1 MI03|VVU95427.1 MI03|VVU95636.1 MI03|VVU95768.1 MI04|QFG74232.1 MI04|QFG74303.1 MI05|QFG73632.1 MI05|QFG73798.1 MI05|QFG73972.1 MI05|QFG73987.1 MI05|QFG74062.1 MI05|QFG74148.1 MI06|ATZ80255.1 MI06|ATZ80371.1 MI06|ATZ80470.1 MI06|ATZ80753.1 MI06|ATZ80783.1 MI06|ATZ80839.1 MI06|ATZ80840.1 MI06|ATZ80841.1 MI06|ATZ80893.1 MI06|ATZ81065.1 MI07|VBB17777.1 MI07|VBB17813.1 MI07|VBB17999.1 MI07|VBB18027.1 MI07|VBB18172.1 MI07|VBB18415.1 MI07|VBB18770.1 MI07|VBB18783.1 MI09|ARF08916.1 MI09|ARF09093.1 MI09|ARF09120.1 MI09|ARF09165.1 MI09|ARF09286.1 MI14|ARF10217.1 MI14|ARF10305.1 MI14|ARF10458.1 MI14|ARF10606.1 MI14|ARF10989.1 MI14|ARF11051.1 MI14|ARF11085.1 MI14|ARF11106.1 MI17|ARF09501.1 MI17|ARF09690.1 MI17|ARF09716.1 MI17|ARF09764.1 MI17|ARF10000.1 MI18|ARF11398.1 MI18|ARF11854.1 MI18|ARF12201.1 MI18|ARF12263.1 MI22|YP_004894239.1 MI22|YP_004894355.1 MI22|YP_004894380.1 MI22|YP_004894505.1 MI22|YP_004894665.1 MI22|YP_004894687.1 MI22|YP_004894865.1 MI22|YP_004894875.1 MI22|YP_004894877.1 MI22|YP_004894915.1 MI22|YP_004895060.1 MI23|AFX92220.1 MI23|AFX92339.1 MI23|AFX92364.1 MI23|AFX92506.1 MI23|AFX92698.1 MI23|AFX92718.1 MI23|AFX92917.1 MI23|AFX92928.1 MI23|AFX92931.1 MI23|AFX92970.1 MI23|AFX93119.1 MI24|AGD92091.1 MI24|AGD92210.1 MI24|AGD92235.1 MI24|AGD92368.1 MI24|AGD92554.1 MI24|AGD92578.1 MI24|AGD92767.1 MI24|AGD92777.1 MI24|AGD92780.1 MI24|AGD92821.1 MI24|AGD92983.1 MI25|AEX61268.1 MI25|AEX61407.1 MI25|AEX61433.1 MI25|AEX61589.1 MI25|AEX61804.1 MI25|AEX61825.1 MI25|AEX62073.1 MI26|AEQ60389.1 MI26|AEQ60414.1 MI26|AEQ60453.1 MI26|AEQ60621.1 MI26|AEQ60713.1 MI26|AEQ60875.1 MI26|AEQ60878.1 MI26|AEQ60879.1 MI26|AEQ61033.1 MI26|AEQ61041.1 MI26|AEQ61047.1 MI27|YP_003986702.1 MI27|YP_003986728.1 MI27|YP_003986766.1 MI27|YP_003986941.1 MI27|YP_003987031.1 MI27|YP_003987192.1 MI27|YP_003987195.1 MI27|YP_003987350.1 MI27|YP_003987358.1 MI27|YP_003987364.1 MI28|EJN40574.1 MI28|EJN40582.1 MI28|EJN40587.1 MI28|EJN40665.1 MI28|EJN40690.1 MI28|EJN40723.1 MI28|EJN40871.1 MI28|EJN40950.1 MI28|EJN41082.1 MI28|EJN41085.1 MI29|AHA44996.1 MI29|AHA45002.1 MI29|AHA45010.1 MI29|AHA45166.1 MI29|AHA45169.1 MI29|AHA45333.1 MI29|AHA45425.1 MI29|AHA45600.1 MI29|AHA45641.1 MI29|AHA45666.1 MI30|AHJ39965.1 MI30|AHJ40184.1 MI30|AHJ40292.2 MI30|AHJ40407.2 MI30|AMK61818.1 MI30|AMK61835.1 MI30|AMK61899.1 MI30|AMK61993.1 MI30|AMK62057.1 MI30|AMK62058.1 MI33|YP_007354107.1 MI33|YP_007354211.1 MI33|YP_007354508.1 MI33|YP_007354522.1 MI33|YP_007354696.1 MI33|YP_007354705.1 MI33|YP_007354707.1 MI33|YP_007354741.1 MI34|AVL94539.1 MI34|AVL94631.1 MI34|AVL94766.1 MI34|AVL94924.1 MI34|AVL94948.1 MI34|AVL95118.1 MI34|AVL95126.1 MI34|AVL95128.1 MI34|AVL95162.1 MI35|AGF84982.1 MI35|AGF84984.1 MI35|AGF84993.1 MI35|AGF85177.1 MI35|AGF85192.1 MI35|AGF85373.1 MI35|AGF85496.1 MI35|AGF85519.1 MI35|AGF85633.1 MI35|AGF85754.1 MI36|AEX62336.1 MI36|AEX62387.1 MI36|AEX62389.1 MI36|AEX62400.1 MI36|AEX62607.1 MI36|AEX62632.1 MI36|AEX62842.1 MI36|AEX62843.1 MI36|AEX63042.1 MI36|AEX63174.1 MI37|QKU33749.1 MI37|QKU33762.1 MI37|QKU33776.1 MI37|QKU34099.1 MI37|QKU34304.1 MI37|QKU34405.1 MI37|QKU34645.1 MI38|AUL78591.2 MI38|QKU34990.1 MI38|QKU35004.1 MI38|QKU35022.1 MI38|QKU35361.1 MI38|QKU35565.1 MI38|QKU35605.1 MP02|QDY51834.1 MP02|QDY51950.1 MP02|QDY52144.1 MP02|QDY52229.1 MP02|QDY52383.1 MP03|YP_009173408.1 MP03|YP_009173676.1 MP04|QFG75012.1 MP04|QFG75059.1 MP05|ADX05826.1 MP06|ADX06197.1 MP07|YP_008052659.1 MP08|QOI90579.1 MP09|AUF82219.1 MP09|AUF82474.1 MR01|AGV01434.1 MR01|AGV01474.1 MR01|AGV01515.1 MR01|AGV01552.1 MR01|AGV01556.1 MR01|AGV01798.1 MR02|YP_003406831.1 MR02|YP_003406869.1 MR02|YP_003406903.1 MR02|YP_003406936.1 MR02|YP_003406940.1 MR02|YP_003407148.1 MR03|AVR52797.1 MR03|AVR52835.1 MR03|AVR52875.1 MR03|AVR52910.1 MR03|AVR52914.1 MR03|AVR53146.1 MR04|YP_009094573.1 MR04|YP_009094608.1 MR04|YP_009094645.1 MR04|YP_009094675.1 MR04|YP_009094679.1 MR04|YP_009094879.1 MR05|YP_009254830.1 MR05|YP_009254880.1 MR05|YP_009254903.1 MR05|YP_009254943.1 MR05|YP_009254977.1 MR05|YP_009254981.1 MR06|AQQ73645.1 MR06|AQQ73648.1 MR06|AQQ73796.1 MR06|AQQ73925.1 MR06|AQQ73966.1 MR06|AQQ73986.1 MR07|YP_004347043.1 MR07|YP_004347093.1 MR07|YP_004347117.1 MR07|YP_004347165.1 MR07|YP_004347168.1 MR07|YP_004347338.1 MR08|YP_009345234.1 MR08|YP_009345403.1 MR08|YP_009345407.1 MR08|YP_009345461.1 MR08|YP_009345483.1 MR08|YP_009345532.1 MR09|ALH06769.1 MR09|ALH06811.1 MR09|ALH06832.1 MR09|ALH06877.1 MR09|ALH06881.1 MR09|ALH07038.1 MR10|AHA45923.1 MR10|AHA46104.1 MR10|AHA46108.1 MR10|AHA46154.1 MR10|AHA46230.1 MR10|AHA46268.1 MR11|YP_009506820.1 MR11|YP_009506868.1 MR11|YP_009506872.1 MR11|YP_009507063.1 MR11|YP_009507193.1 MR11|YP_009507230.1 MR12|YP_009238605.1 MR12|YP_009238627.1 MR12|YP_009238692.1 MR12|YP_009238745.1 MR12|YP_009238764.1 MR12|YP_009238931.1 MR13|YP_009310145.1 MR13|YP_009310164.1 MR13|YP_009310166.1 MR13|YP_009310170.1 MR13|YP_009310235.1 MR13|YP_009310238.1 MR13|YP_009310239.1 P01|NP_955297.1 P01|NP_955309.1 P01|NP_955322.1 P02|YP_009448126.1 P02|YP_009448137.1 P02|YP_009448148.1 P03|NP_039166.1 P03|NP_039175.1 P03|NP_039189.1 P04|YP_009046200.1 P04|YP_009046208.1 P04|YP_009046218.1 P05|YP_009046432.1 P05|YP_009046440.1 P05|YP_009046449.1 P06|YP_009177171.1 P06|YP_009177175.1 P08|YP_001293330.1 P08|YP_001293334.1 P09|NP_150573.1 P09|NP_150577.1 P10|NP_659709.1 P10|NP_659713.1 P11|YP_009408357.1 P12|YP_009408557.1 P13|YP_004821512.1 P14|YP_227529.1 P14|YP_227533.1 P15|YP_009329774.1 P15|YP_009329778.1 P16|NP_051856.1 P16|NP_051860.1 P17|NP_052028.1 P17|NP_052032.1 P20|NP_570568.1 P21|NP_619977.1 P22|NP_671671.1 P23|NP_536591.1 P24|YP_009143487.1 P25|YP_009282873.1 P26|YP_717492.1 P27|YP_233065.1 P28|NP_042213.1 P29|YP_009281927.1 P30|YP_005296342.1 P30|YP_005296345.1 P38|NP_570297.1 P38|NP_570300.1 P39|ABQ43618.1 P40|ABQ43773.1 P41|NP_938393.1 P42|NP_073527.1 P43|YP_009001501.1 P43|YP_009001560.1 P43|YP_009001588.1 P44|YP_008003905.1 P45|NP_064866.1 P45|NP_064979.1 P46|YP_008004211.1 P47|YP_008004513.1 P48|YP_008003624.1 P49|NP_048225.1 P50|YP_009407957.1 P50|YP_009408108.1 P50|YP_009408117.1 P50|YP_009408137.1 P51|YP_009162415.1 PN01|YP_009165080.1 PN01|YP_009165166.1 PN01|YP_009165244.1 PN01|YP_009165318.1 PN01|YP_009165343.1 PN01|YP_009165364.1 PN02|YP_008318868.2 PN02|YP_008319462.1 PN02|YP_008319603.1 PN02|YP_008319984.2 PN02|YP_009430186.1 PN02|YP_009430250.1 PN03|YP_009118995.1 PN03|YP_009118999.1 PN03|YP_009119221.1 PN03|YP_009119222.1 PN03|YP_009119509.1 PN03|YP_009119510.1 PN03|YP_009119934.1 PN03|YP_009119937.1 PN03|YP_009120595.1 PN03|YP_009120626.1 PN04|YP_009480802.1 PN04|YP_009480822.1 PN04|YP_009481279.1 PN04|YP_009481332.1 PN04|YP_009481511.1 PN04|YP_009481560.1 PN04|YP_009481583.1 PN05|YP_009481741.1 PN05|YP_009481764.1 PN05|YP_009482204.1 PN05|YP_009482256.1 PN05|YP_009482546.1 PN05|YP_009482569.1 PN06|YP_009482857.1 PN06|YP_009482876.1 PN06|YP_009483283.1 PN06|YP_009483508.1 PN06|YP_009483521.1 PN06|YP_009483688.1 PN06|YP_009483849.1 PN07|YP_008436766.1 PN07|YP_008437707.2 PN07|YP_008437740.2 PN07|YP_009429967.1 PN07|YP_009430087.1 PT01|SPN78944.1 PT01|SPN78964.1 PT01|SPN78966.1 PT01|SPN78968.1 PT01|SPN78981.1 PT01|SPN79024.1 PT01|SPN79189.1 PT01|SPN79254.1 PT01|SPN79402.1 PT01|SPN79425.1 PT01|SPN79459.1 PT01|SPN79556.1 PT01|SPN79609.1 PT01|SPN79777.1 PT01|SPN79780.1 PT02|YP_009328967.1 PT02|YP_009329013.1 PT02|YP_009329092.1 PT02|YP_009329117.1 PT02|YP_009329193.1 PT02|YP_009329205.1 PT02|YP_009329239.1 PT02|YP_009329313.1 PT02|YP_009329314.1 PT02|YP_009329386.1 PT02|YP_009329440.1 PT02|YP_009329449.1 PT02|YP_009329450.1 PT02|YP_009329451.1 PT02|YP_009329452.1 PT02|YP_009329460.1 PT02|YP_009329468.1 PT03|SOB73926.1 PT03|SOB73939.1 PT03|SOB73948.1 PT03|SOB73949.1 PT03|SOB73950.1 PT03|SOB73951.1 PT03|SOB73962.1 PT03|SOB74017.1 PT03|SOB74105.1 PT03|SOB74106.1 PT03|SOB74188.1 PT03|SOB74229.1 PT03|SOB74241.1 PT03|SOB74320.1 PT03|SOB74351.1 PT03|SOB74431.1 PT03|SOB74485.1 PT04|SPN78822.1 PT04|SPN78931.1 PT04|SPN79104.1 PT04|SPN79160.1 PT04|SPN79343.1 PT04|SPN79370.1 PT04|SPN79470.1 PT04|SPN79636.1 PT04|SPN79637.1 PT04|SPN79779.1 PT04|SPN79854.1 PT04|SPN79865.1 PT04|SPN79866.1 PT04|SPN79867.1 PT04|SPN79868.1 PT04|SPN79879.1 PT04|SPN79891.1 PT05|YP_009448207.1 PT05|YP_009448289.1 PT05|YP_009448508.1 PT05|YP_009448510.1 PT05|YP_009448511.1 PT05|YP_009448533.1 PT05|YP_009448713.1 PT05|YP_009448722.1 PT05|YP_009448762.1 PT05|YP_009448801.1 PT05|YP_009448822.1 PT05|YP_009448906.1 PT05|YP_009448911.1 PT05|YP_009448916.1 PT05|YP_009449004.1 PT05|YP_009449005.1 PT05|YP_009449085.1 PT05|YP_009449117.1 PT05|YP_009449189.1 PT05|YP_009449191.1 PT05|YP_009449315.1 PT06|YP_009000988.1 PT06|YP_009001278.1 PT06|YP_009001279.1 PT06|YP_009001306.1 PT06|YP_009001309.1 PT06|YP_009001339.1 PY03|YP_001427086.1 PY03|YP_001427090.1 PY04|YP_009325598.1 PY04|YP_009325651.1 PY04|YP_009325655.1 PY05|NP_048597.1 PY05|NP_048631.1 PY05|NP_048643.1 PY06|YP_001498381.1 PY06|YP_001498418.1 PY07|YP_001425855.1 PY07|YP_001426180.1 PY07|YP_001426416.1 PY08|ABT13775.1 PY08|ABT14097.1 PY08|ABT14348.1 PY09|YP_001497527.1 PY09|YP_001497584.1 PY10|YP_009665339.1 PY10|YP_009665360.1 PY11|AHA55076.1 PY12|AHA55572.1 PY13|AHA56080.1 PY14|AHA54532.1 PY15|AET98282.1 PY16|AET42670.1 PY17|AEO98323.1 PY18|AEP15429.1 PY19|AEP16064.1 PY20|AEO97991.1 PY21|YP_294209.1 PY22|AEP15093.1 PY23|CAZ69781.1 PY24|BBI30152.1 PY24|BBI30227.1 PY24|BBI30403.1 PY24|BBI30464.1 PY24|BBI30552.1 PY35|NP_077567.1 PY35|NP_077596.1 PY36|YP_009665657.1 PY37|YP_002154675.1 PY42|YP_009507483.1
Orthogroup4: MI06|ATZ80071.1 MI06|ATZ80072.1 MI06|ATZ80073.1 MI06|ATZ80074.1 MI06|ATZ80075.1 MI06|ATZ80076.1 MI06|ATZ80077.1 MI06|ATZ80078.1 MI06|ATZ80079.1 MI06|ATZ80080.1 MI06|ATZ80081.1 MI06|ATZ80082.1 MI06|ATZ80083.1 MI06|ATZ80084.1 MI06|ATZ80085.1 MI06|ATZ80087.1 MI06|ATZ80088.1 MI06|ATZ80089.1 MI06|ATZ80090.1 MI06|ATZ80092.1 MI06|ATZ80093.1 MI06|ATZ80095.1 MI06|ATZ80096.1 MI06|ATZ80097.1 MI06|ATZ80098.1 MI06|ATZ80099.1 MI06|ATZ80100.1 MI06|ATZ80101.1 MI06|ATZ80102.1 MI06|ATZ80104.1 MI06|ATZ80107.1 MI06|ATZ80108.1 MI06|ATZ80109.1 MI06|ATZ80110.1 MI06|ATZ80111.1 MI06|ATZ80112.1 MI06|ATZ80113.1 MI06|ATZ80114.1 MI06|ATZ80122.1 MI06|ATZ80124.1 MI06|ATZ80125.1 MI06|ATZ80126.1 MI06|ATZ80127.1 MI06|ATZ80128.1 MI06|ATZ80129.1 MI06|ATZ80130.1 MI06|ATZ80131.1 MI06|ATZ80132.1 MI06|ATZ80133.1 MI06|ATZ80135.1 MI06|ATZ80136.1 MI06|ATZ80138.1 MI06|ATZ80139.1 MI06|ATZ80140.1 MI06|ATZ80141.1 MI06|ATZ80142.1 MI06|ATZ80150.1 MI06|ATZ80151.1 MI06|ATZ80153.1 MI06|ATZ80155.1 MI06|ATZ80156.1 MI06|ATZ80157.1 MI06|ATZ80158.1 MI06|ATZ80159.1 MI06|ATZ80160.1 MI06|ATZ80161.1 MI06|ATZ80162.1 MI06|ATZ80163.1 MI06|ATZ80164.1 MI06|ATZ80165.1 MI06|ATZ80166.1 MI06|ATZ80167.1 MI06|ATZ80168.1 MI06|ATZ80169.1 MI06|ATZ80170.1 MI06|ATZ80171.1 MI06|ATZ80172.1 MI06|ATZ80173.1 MI06|ATZ80952.1 MI06|ATZ81004.1 MI06|ATZ81005.1 MI06|ATZ81006.1 MI06|ATZ81007.1 MI06|ATZ81008.1 MI06|ATZ81009.1 MI06|ATZ81165.1 MI06|ATZ81167.1 MI06|ATZ81168.1 MI06|ATZ81169.1 MI06|ATZ81171.1 MI06|ATZ81172.1 MI06|ATZ81175.1 MI06|ATZ81176.1 MI06|ATZ81177.1 MI06|ATZ81178.1 MI06|ATZ81179.1 MI06|ATZ81180.1 MI06|ATZ81181.1 MI06|ATZ81182.1 MI06|ATZ81184.1 MI06|ATZ81185.1 MI06|ATZ81186.1 MI06|ATZ81187.1 MI06|ATZ81188.1 MI06|ATZ81192.1 MI06|ATZ81194.1 MI06|ATZ81195.1 MI06|ATZ81196.1 MI06|ATZ81197.1 MI06|ATZ81198.1 MI06|ATZ81199.1 MI06|ATZ81200.1 MI06|ATZ81201.1 MI06|ATZ81203.1 MI06|ATZ81204.1 MI06|ATZ81206.1 MI06|ATZ81207.1 MI06|ATZ81208.1 MI06|ATZ81209.1 MI06|ATZ81210.1 MI06|ATZ81211.1 MI06|ATZ81212.1 MI06|ATZ81213.1 MI06|ATZ81214.1 MI06|ATZ81215.1 MI06|ATZ81216.1 MI06|ATZ81218.1 MI06|ATZ81221.1 MI06|ATZ81222.1 MI06|ATZ81223.1 MI06|ATZ81225.1 MI06|ATZ81226.1 MI06|ATZ81227.1 MI06|ATZ81234.1 MI06|ATZ81235.1 MI06|ATZ81237.1 MI06|ATZ81238.1 MI06|ATZ81239.1 MI06|ATZ81240.1 MI06|ATZ81241.1 MI06|ATZ81242.1 MI06|ATZ81243.1 MI06|ATZ81244.1 MI06|ATZ81245.1 MI06|ATZ81246.1 MI06|ATZ81248.1 MI06|ATZ81264.1 MI06|ATZ81266.1 MI06|ATZ81267.1 MI06|ATZ81268.1 MI09|ARF08040.1 MI09|ARF08041.1 MI09|ARF08042.1 MI09|ARF08043.1 MI09|ARF08044.1 MI09|ARF08045.1 MI09|ARF08080.1 MI17|ARF09627.1 MI22|YP_004894190.1 MI22|YP_004894211.1 MI22|YP_004894909.1 MI22|YP_004894954.1 MI22|YP_004894966.1 MI22|YP_004895107.1 MI23|AFX92167.1 MI23|AFX92190.1 MI23|AFX92965.1 MI23|AFX93013.1 MI23|AFX93026.1 MI23|AFX93160.1 MI24|AGD92039.1 MI24|AGD92060.1 MI24|AGD92816.1 MI24|AGD92868.1 MI24|AGD92881.1 MI24|AGD93028.1 MI25|AEX61210.1 MI25|AEX61234.1 MI25|AEX61960.1 MI25|AEX61976.1 MI25|AEX62120.1 MI26|AEQ60185.1 MI26|AEQ60188.1 MI26|AEQ60672.1 MI26|AEQ61055.1 MI26|AEQ61064.1 MI26|AEQ61078.1 MI26|AEQ61087.1 MI26|AEQ61093.1 MI26|AEQ61115.1 MI26|AEQ61133.1 MI27|YP_003986500.1 MI27|YP_003986502.1 MI27|YP_003986992.1 MI27|YP_003987372.1 MI27|YP_003987379.1 MI27|YP_003987394.1 MI27|YP_003987402.1 MI27|YP_003987408.1 MI27|YP_003987430.1 MI27|YP_003987447.1 MI28|EJN40482.1 MI28|EJN40487.1 MI28|EJN40491.1 MI28|EJN40511.1 MI28|EJN40524.1 MI28|EJN40602.1 MI28|EJN40917.1 MI28|EJN41235.1 MI29|AHA44907.1 MI29|AHA44926.1 MI29|AHA44949.1 MI29|AHA44957.1 MI29|AHA44965.1 MI29|AHA44980.1 MI29|AHA44988.1 MI29|AHA45375.1 MI29|AHA45867.1 MI29|AHA45869.1 MI30|AHJ39849.2 MI30|AHJ40418.2 MI30|AHJ40436.1 MI30|AMK61714.1 MI30|AMK61917.1 MI30|AMK62067.1 MI30|AMK62074.1 MI30|AMK62078.1 MI30|AMK62083.1 MI30|AMK62097.1 MI30|AMK62109.1 MI33|YP_007353997.1 MI33|YP_007353998.1 MI33|YP_007354032.1 MI33|YP_007354139.1 MI33|YP_007354403.1 MI33|YP_007354781.1 MI34|AVL94418.1 MI34|AVL94419.1 MI34|AVL94420.1 MI34|AVL94465.1 MI34|AVL94568.1 MI34|AVL94814.1 MI34|AVL94819.1 MI34|AVL95225.1 MI34|AVL95268.1 MI34|AVL95269.1 MI34|AVL95270.1 MI34|AVL95271.1 MI35|AGF84851.1 MI35|AGF85318.1 MI35|AGF85319.1 MI35|AGF85594.1 MI35|AGF85728.1 MI35|AGF85729.1 MI35|AGF85740.1 MI35|AGF85742.1 MI35|AGF85743.1 MI35|AGF85744.1 MI36|AEX62226.1 MI36|AEX62773.1 MI36|AEX62775.1 MI36|AEX63133.1 MI36|AEX63276.1 MI37|AUL79864.2 MI37|AUL79865.2 MI37|QKU34352.1 MI37|QKU34353.1 MI37|QKU34504.1 MI37|QKU34505.1 MI38|QKU35692.1 MI38|QKU35693.1 MR13|YP_009310398.1 MR13|YP_009310401.1 PN01|YP_009165466.1 PN01|YP_009165468.1 PN02|YP_008318885.1 PN02|YP_008319274.1 PN02|YP_008319755.1 PN02|YP_008319861.1 PN03|YP_009118972.1 PN03|YP_009118973.1 PN03|YP_009119094.1 PN03|YP_009119328.1 PN03|YP_009119445.1 PN03|YP_009119452.1 PN03|YP_009119527.1 PN03|YP_009119622.1 PN03|YP_009119689.1 PN03|YP_009119849.1 PN03|YP_009120045.1 PN03|YP_009120579.1 PN04|YP_009480685.1 PN04|YP_009480688.1 PN04|YP_009480689.1 PN04|YP_009481152.1 PN04|YP_009481179.1 PN04|YP_009481191.1 PN04|YP_009481605.1 PN05|YP_009481616.1 PN05|YP_009482063.1 PN05|YP_009482069.1 PN05|YP_009482073.1 PN05|YP_009482336.1 PN05|YP_009482639.1 PN05|YP_009482690.1 PN06|YP_009482714.1 PN06|YP_009482715.1 PN06|YP_009482716.1 PN06|YP_009482889.1 PN06|YP_009483204.1 PN06|YP_009483440.1 PN06|YP_009483546.1 PN06|YP_009483553.1 PN06|YP_009483613.1 PN06|YP_009483615.1 PN06|YP_009483781.1 PN06|YP_009483866.1 PN06|YP_009483867.1 PN07|YP_008436418.1 PN07|YP_008436421.2 PN07|YP_008436423.1 PN07|YP_008436573.1 PN07|YP_008436785.1 PN07|YP_008437470.1 PN07|YP_008437508.1 PN07|YP_008437789.1 PN07|YP_008437879.1 PN07|YP_008438066.1 PN07|YP_008438204.2 PN07|YP_008438281.2 PN07|YP_008438387.1 PN07|YP_008438453.1 PN07|YP_008438759.1 PT01|SPN79607.1 PT01|SPN79840.1 PT01|SPN79842.1 PT01|SPN79844.1 PT02|YP_009329237.1 PT02|YP_009329283.1 PT02|YP_009329296.1 PT02|YP_009329364.1 PT02|YP_009329375.1 PT02|YP_009329377.1 PT02|YP_009329381.1 PT02|YP_009329396.1 PT03|SOB74027.1 PT03|SOB74031.1 PT03|SOB74043.1 PT03|SOB74051.1 PT03|SOB74124.1 PT03|SOB74138.1 PT03|SOB74191.1 PT04|SPN79464.1 PT04|SPN79583.1 PT04|SPN79606.1 PT04|SPN79736.1 PT04|SPN79757.1 PT04|SPN79759.1 PT04|SPN79767.1 PT04|SPN79791.1 PT06|YP_009001090.1 PT06|YP_009001092.1 PT06|YP_009001134.1 PY24|BBI30297.1 PY35|NP_077487.1
Orthogroup5: AF03|AIB51713.1 AF03|AIB51714.1 AF03|AIB51723.1 AF03|AIB51889.1 AF03|AIB51891.1 AF03|AIB52009.1 AF03|AIB52124.1 AF03|AIB52126.1 AF03|AIB52127.1 AF03|AIB52128.1 AF03|AIB52130.1 AF03|AIB52165.1 AF03|AIB52171.1 AF03|AIB52185.1 AF04|AMN84419.1 AF04|AMN84421.1 AF04|AMN84422.1 AF04|AMN84425.1 AF04|AMN84441.1 AF04|AMN84601.1 AF04|AMN84734.1 AF04|AMN84847.1 AF04|AMN84880.1 AF04|AMN84892.1 AF04|AMN84901.1 AF05|SME64675.1 AF05|SME64850.1 AF05|SME64852.1 AF05|SME64969.1 AF05|SME65093.1 AF05|SME65095.1 AF05|SME65096.1 AF05|SME65097.1 AF05|SME65099.1 AF05|SME65134.1 AF05|SME65140.1 AF05|SME65153.1 AF06|YP_009352465.1 AF07|YP_009361352.1 AF07|YP_009361522.1 AF07|YP_009361629.1 MI06|ATZ80388.1 MI06|ATZ81017.1 MI06|ATZ81055.1 MI17|ARF10070.1 MP05|ADX05997.1 MP05|ADX06090.1 MP05|ADX06108.1 MP05|ADX06109.1 MP05|ADX06114.1 MP05|ADX06115.1 MP05|ADX06159.1 MR01|AGV01454.1 MR01|AGV01477.1 MR01|AGV01505.1 MR01|AGV01514.1 MR01|AGV01641.1 MR01|AGV01722.1 MR01|AGV01725.1 MR01|AGV01729.1 MR01|AGV01734.1 MR01|AGV01809.1 MR02|YP_003406850.1 MR02|YP_003406870.1 MR02|YP_003406894.1 MR02|YP_003406902.1 MR02|YP_003407015.1 MR02|YP_003407083.1 MR02|YP_003407089.1 MR02|YP_003407094.1 MR02|YP_003407158.1 MR03|AVR52817.1 MR03|AVR52838.1 MR03|AVR52995.1 MR03|AVR53071.1 MR03|AVR53074.1 MR03|AVR53078.1 MR03|AVR53083.1 MR03|AVR53157.1 MR04|YP_009094589.1 MR04|YP_009094611.1 MR04|YP_009094636.1 MR04|YP_009094644.1 MR04|YP_009094751.1 MR04|YP_009094819.1 MR04|YP_009094821.1 MR04|YP_009094824.1 MR04|YP_009094828.1 MR04|YP_009094887.1 MR05|YP_009254819.1 MR05|YP_009254889.1 MR05|YP_009254906.1 MR05|YP_009254908.1 MR05|YP_009254934.1 MR05|YP_009254942.1 MR05|YP_009255066.1 MR05|YP_009255141.1 MR05|YP_009255148.1 MR06|AQQ73642.1 MR06|AQQ73688.1 MR06|AQQ73722.1 MR06|AQQ73728.1 MR06|AQQ73783.1 MR06|AQQ73790.1 MR06|AQQ73917.1 MR06|AQQ73921.1 MR06|AQQ73922.1 MR06|AQQ73933.1 MR06|AQQ73945.1 MR06|AQQ73993.1 MR07|YP_004347036.1 MR07|YP_004347039.1 MR07|YP_004347040.1 MR07|YP_004347067.1 MR07|YP_004347118.1 MR07|YP_004347129.1 MR07|YP_004347161.1 MR07|YP_004347208.1 MR07|YP_004347252.1 MR07|YP_004347259.1 MR07|YP_004347318.1 MR07|YP_004347327.1 MR07|YP_004347402.1 MR08|YP_009345242.1 MR08|YP_009345247.1 MR08|YP_009345312.1 MR08|YP_009345319.1 MR08|YP_009345360.1 MR08|YP_009345411.1 MR08|YP_009345451.1 MR08|YP_009345511.1 MR08|YP_009345524.1 MR08|YP_009345535.1 MR08|YP_009345536.1 MR08|YP_009345540.1 MR09|ALH06762.1 MR09|ALH06765.1 MR09|ALH06766.1 MR09|ALH06787.1 MR09|ALH06833.1 MR09|ALH06843.1 MR09|ALH06873.1 MR09|ALH06918.1 MR09|ALH06958.1 MR09|ALH06964.1 MR09|ALH07018.1 MR09|ALH07027.1 MR09|ALH07098.1 MR10|AHA45933.1 MR10|AHA45939.1 MR10|AHA45952.1 MR10|AHA46012.1 MR10|AHA46018.1 MR10|AHA46064.1 MR10|AHA46111.1 MR10|AHA46143.1 MR10|AHA46153.1 MR10|AHA46193.1 MR10|AHA46197.1 MR10|AHA46243.1 MR11|YP_009506777.1 MR11|YP_009506780.1 MR11|YP_009506821.1 MR11|YP_009506831.1 MR11|YP_009506864.1 MR11|YP_009506917.1 MR11|YP_009506964.1 MR11|YP_009506970.1 MR11|YP_009507033.1 MR11|YP_009507047.1 MR11|YP_009507053.1 MR11|YP_009507217.1 MR12|YP_009238562.1 MR12|YP_009238578.1 MR12|YP_009238634.1 MR12|YP_009238637.1 MR12|YP_009238693.1 MR12|YP_009238703.1 MR12|YP_009238742.1 MR12|YP_009238791.1 MR12|YP_009238839.1 MR12|YP_009238846.1 MR12|YP_009238911.1 MR12|YP_009238917.1 MR12|YP_009238921.1 MR13|YP_009310205.1 MR13|YP_009310207.1 MR13|YP_009310302.1 PN02|YP_008318654.1 PN02|YP_008318692.1 PN02|YP_008318822.1 PN02|YP_008319142.2 PN02|YP_008319174.1 PN02|YP_008319238.1 PN02|YP_008319374.2 PN02|YP_008319377.1 PN02|YP_008319512.1 PN02|YP_008319543.1 PN02|YP_008319563.1 PN02|YP_008319570.1 PN02|YP_008319639.2 PN02|YP_008319768.1 PN02|YP_009430260.1 PN03|YP_009119235.1 PN03|YP_009119254.1 PN03|YP_009119293.1 PN03|YP_009119335.1 PN03|YP_009119519.1 PN03|YP_009119533.1 PN03|YP_009119560.1 PN03|YP_009119594.1 PN03|YP_009119596.1 PN03|YP_009119603.1 PN03|YP_009119604.1 PN03|YP_009119608.1 PN03|YP_009119641.1 PN03|YP_009119715.1 PN03|YP_009119718.1 PN03|YP_009119756.1 PN03|YP_009119762.1 PN03|YP_009119766.1 PN03|YP_009119768.1 PN03|YP_009119806.1 PN03|YP_009119946.1 PN03|YP_009120029.1 PN03|YP_009120032.1 PN03|YP_009120042.1 PN03|YP_009120044.1 PN03|YP_009120046.1 PN03|YP_009120171.1 PN03|YP_009120242.1 PN03|YP_009120640.1 PN04|YP_009480738.1 PN04|YP_009481047.1 PN04|YP_009481129.1 PN04|YP_009481135.1 PN04|YP_009481136.1 PN04|YP_009481153.1 PN04|YP_009481159.1 PN04|YP_009481162.1 PN04|YP_009481170.1 PN04|YP_009481189.1 PN04|YP_009481202.1 PN04|YP_009481217.1 PN04|YP_009481323.1 PN04|YP_009481430.1 PN04|YP_009481522.1 PN05|YP_009481645.1 PN05|YP_009481667.1 PN05|YP_009481668.1 PN05|YP_009481685.1 PN05|YP_009482038.1 PN05|YP_009482054.1 PN05|YP_009482066.1 PN05|YP_009482080.1 PN05|YP_009482084.1 PN05|YP_009482085.1 PN05|YP_009482090.1 PN05|YP_009482106.1 PN05|YP_009482109.1 PN05|YP_009482179.1 PN05|YP_009482248.1 PN05|YP_009482361.1 PN05|YP_009482435.1 PN05|YP_009482615.1 PN06|YP_009482850.1 PN06|YP_009483087.1 PN06|YP_009483127.1 PN06|YP_009483203.1 PN06|YP_009483205.1 PN06|YP_009483207.1 PN06|YP_009483219.1 PN06|YP_009483277.1 PN06|YP_009483426.1 PN06|YP_009483432.1 PN06|YP_009483458.1 PN06|YP_009483459.1 PN06|YP_009483464.1 PN06|YP_009483498.1 PN06|YP_009483503.1 PN06|YP_009483609.1 PN06|YP_009483647.1 PN06|YP_009483673.1 PN06|YP_009483676.1 PN06|YP_009483681.1 PN07|YP_008436437.1 PN07|YP_008437271.1 PN07|YP_008437434.1 PN07|YP_008437443.1 PN07|YP_008437445.1 PN07|YP_008437471.1 PN07|YP_008437476.1 PN07|YP_008437482.1 PN07|YP_008437483.1 PN07|YP_008437494.1 PN07|YP_008437547.1 PN07|YP_008437578.2 PN07|YP_008437778.2 PN07|YP_008437862.2 PN07|YP_008437932.1 PN07|YP_008437951.1 PN07|YP_008437953.1 PN07|YP_008437963.2 PN07|YP_008438032.1 PN07|YP_008438249.1 PN07|YP_008438431.1 PN07|YP_008438482.1 PN07|YP_008438491.1 PN07|YP_008438745.1 PN07|YP_009430022.1 PN07|YP_009430085.1 PT05|YP_009448388.1 PT05|YP_009448393.1 PT05|YP_009448402.1 PT05|YP_009448408.1 PT05|YP_009448416.1 PT05|YP_009448630.1 PT05|YP_009448742.1 PT05|YP_009448763.1 PT05|YP_009448765.1 PT05|YP_009448766.1 PT05|YP_009448768.1 PT05|YP_009448769.1 PT05|YP_009448772.1 PT05|YP_009448785.1 PT05|YP_009448788.1 PT05|YP_009448789.1 PT05|YP_009448805.1 PT05|YP_009448806.1 PT05|YP_009448807.1 PT05|YP_009448808.1 PT05|YP_009448810.1 PT05|YP_009448814.1 PT05|YP_009448816.1 PT05|YP_009448819.1 PT05|YP_009448823.1 PT05|YP_009448841.1 PT05|YP_009448959.1 PT05|YP_009448960.1 PT05|YP_009448961.1 PT05|YP_009448962.1 PT05|YP_009448963.1 PT05|YP_009448964.1 PT05|YP_009448965.1 PT05|YP_009448966.1 PT05|YP_009448967.1 PT05|YP_009448968.1 PT05|YP_009448971.1 PT05|YP_009448983.1 PT05|YP_009449062.1 PT05|YP_009449118.1 PT05|YP_009449119.1 PT05|YP_009449133.1 PT05|YP_009449134.1 PT05|YP_009449135.1 PT05|YP_009449136.1 PT05|YP_009449137.1 PT05|YP_009449138.1 PT05|YP_009449139.1 PT05|YP_009449140.1 PT05|YP_009449174.1 PT06|YP_009001064.1 PY24|BBI30146.1 PY24|BBI30187.1
Orthogroup6: I01|YP_073659.1 I01|YP_073719.1 I02|NP_078660.1 I03|YP_009342188.1 I03|YP_009342201.1 I10|AAP33243.1 I10|AAP33253.1 I11|YP_003837.1 I11|YP_003847.1 I12|AGV20604.1 I12|AGV20605.1 I12|AGV20606.1 I12|AGV20607.1 I13|YP_009506694.1 I13|YP_009506696.1 I13|YP_009506718.1 I14|AHA80921.1 I14|AHA80922.1 I14|AHA80923.1 I14|AHA80924.1 I15|ANZ57069.1 I15|ANZ57078.1 I15|ANZ57079.1 I15|AXH02938.1 I16|YP_009508671.1 I16|YP_009508679.1 I16|YP_009508701.1 I16|YP_009508702.1 I16|YP_009508703.1 I17|YP_009182039.1 I17|YP_009182046.1 I17|YP_009182070.1 I18|YP_006347606.1 I18|YP_006347657.1 I18|YP_006347658.1 I18|YP_006347688.1 I18|YP_006347698.1 I19|YP_031613.1 I19|YP_031614.1 I19|YP_031644.1 I20|AJR29186.1 I21|AAV91090.1 I21|AAV91124.1 I22|AFG73079.1 I22|AFG73080.1 I22|AFG73081.1 I22|AFG73111.1 I22|AFG73145.1 I23|YP_009272753.1 I23|YP_009272762.1 I23|YP_009272763.1 I24|YP_009259399.1 I24|YP_009259427.1 I24|YP_009259428.1 I24|YP_009259437.1 I24|YP_009259471.1 I25|YP_164102.1 I25|YP_164103.1 I25|YP_164150.1 I25|YP_164207.1 I26|ACF42258.1 I26|ACF42286.1 I26|ACF42319.1 I27|AJR29130.1 I27|AJR29138.1 I28|ABB92297.1 I28|ABB92299.1 I28|ABB92300.1 I29|AJR29266.1 I29|AJR29272.1 MI03|VVU94307.1 MI03|VVU94692.1 MI03|VVU95003.1 MI04|QFG74259.1 MI04|QFG74696.1 MI05|QFG73660.1 MI05|QFG73989.1 MI05|QFG74019.1 MI06|ATZ80200.1 MI07|VBB18161.1 MI09|ARF08230.1 MI09|ARF08241.1 MI09|ARF08242.1 MI09|ARF08243.1 MI09|ARF08683.1 MI09|ARF08684.1 MI14|ARF10271.1 MI14|ARF10520.1 MI14|ARF10580.1 MI14|ARF10708.1 MI14|ARF10709.1 MI14|ARF10791.1 MI14|ARF10920.1 MI14|ARF10944.1 MI14|ARF10986.1 MI14|ARF11046.1 MI14|ARF11137.1 MI17|ARF09471.1 MI17|ARF09526.1 MI17|ARF09677.1 MI17|ARF09791.1 MI17|ARF09956.1 MI18|ARF11436.1 MI18|ARF11597.1 MI18|ARF11598.1 MI18|ARF11903.1 MI18|ARF12335.1 MI18|ARF12337.1 MI18|ARF12338.1 MI18|ARF12573.1 MI18|ARF12575.1 MI18|ARF12576.1 MI22|YP_004894336.1 MI22|YP_004894337.1 MI22|YP_004894338.1 MI22|YP_004894340.1 MI22|YP_004894343.1 MI22|YP_004894344.1 MI22|YP_004894387.1 MI22|YP_004894388.1 MI22|YP_004894639.1 MI22|YP_004894802.1 MI23|AFX92322.1 MI23|AFX92323.1 MI23|AFX92324.1 MI23|AFX92327.1 MI23|AFX92372.1 MI23|AFX92373.1 MI23|AFX92662.1 MI23|AFX92849.1 MI24|AGD92193.1 MI24|AGD92194.1 MI24|AGD92195.1 MI24|AGD92198.1 MI24|AGD92242.1 MI24|AGD92243.1 MI24|AGD92520.1 MI24|AGD92698.1 MI25|AEX61382.1 MI25|AEX61383.1 MI25|AEX61384.1 MI25|AEX61385.1 MI25|AEX61396.1 MI25|AEX61443.1 MI25|AEX61444.1 MI25|AEX61765.1 MI26|AEQ60243.1 MI26|AEQ60378.1 MI26|AEQ60422.1 MI26|AEQ60873.1 MI26|AEQ60874.1 MI27|YP_003986560.1 MI27|YP_003986692.1 MI27|YP_003986736.1 MI27|YP_003987190.1 MI27|YP_003987191.1 MI28|EJN40655.1 MI28|EJN40656.1 MI28|EJN40696.1 MI28|EJN41080.1 MI28|EJN41081.1 MI28|EJN41273.1 MI29|AHA45170.1 MI29|AHA45171.1 MI29|AHA45633.1 MI29|AHA45676.1 MI29|AHA45677.1 MI29|AHA45808.1 MI30|AHJ40289.2 MI30|AHJ40290.2 MI30|AMK61745.1 MI30|AMK61801.1 MI30|AMK61820.1 MI33|YP_007354075.1 MI33|YP_007354144.1 MI33|YP_007354197.1 MI33|YP_007354201.1 MI34|AVL94510.1 MI34|AVL94572.1 MI34|AVL94618.1 MI34|AVL94619.1 MI34|AVL94622.1 MI34|AVL95200.1 MI35|AGF85489.1 MI35|AGF85531.1 MI35|AGF85532.1 MI35|AGF85535.1 MI35|AGF85666.1 MI36|AEX63053.1 MI36|AEX63054.1 MI36|AEX63058.1 MI36|AEX63059.1 MI36|AEX63127.1 MI36|AEX63216.1 MI37|QKU33425.1 MI37|QKU33793.1 MI37|QKU33823.1 MI37|QKU34062.1 MI37|QKU34389.1 MI38|QKU34656.1 MI38|QKU35040.1 MI38|QKU35070.1 MI38|QKU35323.1 MI38|QKU35672.1 MI38|QKU35673.1 MP02|QDY51650.1 MP02|QDY51891.1 MP03|YP_009173431.1 MP03|YP_009173439.1 MP05|ADX05803.1 MP05|ADX05804.1 MP06|ADX06247.1 MP07|YP_008052361.1 MP07|YP_008052374.1 MP07|YP_008052420.1 MP08|QOI90409.1 MP08|QOI90471.1 MP08|QOI90484.1 MP09|AUF82444.1 MP09|AUF82445.1 MP09|AUF82701.1 P51|YP_009162457.1 PN01|YP_009165281.1 PN02|YP_008318784.1 PN03|YP_009120672.1 PN04|YP_009480776.1 PN05|YP_009481707.1 PN06|YP_009482825.1 PN07|YP_008436674.1 PT01|SPN78795.1 PT01|SPN78977.1 PT01|SPN79124.1 PT01|SPN79243.1 PT01|SPN79433.1 PT01|SPN79539.1 PT01|SPN79664.1 PT01|SPN79668.1 PT01|SPN79773.1 PT02|YP_009329000.1 PT02|YP_009329121.1 PT02|YP_009329143.1 PT02|YP_009329194.1 PT02|YP_009329195.1 PT02|YP_009329311.1 PT02|YP_009329357.1 PT02|YP_009329458.1 PT02|YP_009329499.1 PT03|SOB73888.1 PT03|SOB73942.1 PT03|SOB74057.1 PT03|SOB74059.1 PT03|SOB74108.1 PT03|SOB74239.1 PT03|SOB74240.1 PT03|SOB74294.1 PT03|SOB74316.1 PT03|SOB74443.1 PT04|SPN78908.1 PT04|SPN79169.1 PT04|SPN79213.1 PT04|SPN79345.1 PT04|SPN79347.1 PT04|SPN79633.1 PT04|SPN79727.1 PT04|SPN79876.1 PT04|SPN79927.1 PT05|YP_009448332.1 PT05|YP_009448384.1 PT05|YP_009449124.1 PT06|YP_009001021.1 PT06|YP_009001142.1 PT06|YP_009001213.1 PT06|YP_009001214.1 PT06|YP_009001215.1 PT06|YP_009001250.1 PT06|YP_009001329.1 PT06|YP_009001330.1 PT06|YP_009001331.1 PT06|YP_009001332.1 PT06|YP_009001333.1 PT06|YP_009001334.1 PT06|YP_009001336.1 PY01|YP_004061488.1 PY02|ADQ91230.1 PY03|YP_001426629.1 PY03|YP_001427111.1 PY04|YP_009325599.1 PY04|YP_009325600.1 PY04|YP_009325601.1 PY04|YP_009325602.1 PY04|YP_009325603.1 PY04|YP_009325859.1 PY05|NP_048362.1 PY05|NP_048366.1 PY05|NP_048373.2 PY05|NP_049012.2 PY06|YP_001498113.1 PY06|YP_001498119.1 PY06|YP_001498126.1 PY06|YP_001498852.1 PY07|YP_001425672.1 PY07|YP_001425677.1 PY07|YP_001425684.1 PY07|YP_001425691.1 PY07|YP_001425699.1 PY07|YP_001425885.1 PY07|YP_001426378.1 PY08|ABT13596.1 PY08|ABT13601.1 PY08|ABT13609.1 PY08|ABT13615.1 PY08|ABT13625.1 PY08|ABT14311.1 PY09|YP_001497230.1 PY09|YP_001497236.1 PY09|YP_001497243.1 PY09|YP_001497251.1 PY09|YP_001498053.1 PY10|YP_009665216.1 PY10|YP_009665217.1 PY10|YP_009665218.1 PY10|YP_009665219.1 PY10|YP_009665220.1 PY10|YP_009665221.1 PY10|YP_009665222.1 PY10|YP_009665224.1 PY10|YP_009665572.1 PY25|YP_007676129.1 PY25|YP_007676221.1 PY25|YP_007676230.1 PY26|YP_004061954.1 PY26|YP_004061955.1 PY27|YP_004061707.1 PY28|YP_009172559.1 PY29|YP_009173078.1 PY30|YP_007674829.1 PY31|YP_009172838.1 PY32|YP_003212895.1 PY33|YP_004063496.1 PY34|YP_009227167.1
Orthogroup7: AC01|YP_001110868.1 AC02|YP_762364.1 AC03|YP_803383.1 AC04|AJP08980.1 AC05|AFV50267.1 AC06|AYD68146.1 AC07|BBB16484.1 AC08|YP_009640008.1 AF01|NP_042799.1 AF01|NP_042814.1 AF02|BBO54081.1 AF02|BBO54096.1 AF03|AIB52129.1 AF03|AIB52142.1 AF04|AMN84861.1 AF05|SME65098.1 AF05|SME65112.1 AF06|YP_009352783.1 AF06|YP_009352839.1 AF07|YP_009361668.1 AF07|YP_009361689.1 I01|YP_073582.1 I02|NP_078720.1 I03|YP_009342180.1 I04|NP_612285.1 I05|AAX82372.1 I06|AAT71874.1 I07|AGG37940.1 I08|YP_009163865.1 I09|ADE34403.1 I10|AAP33184.1 I11|YP_003778.1 I12|AGV20541.1 I13|YP_009506669.1 I14|AHA80854.1 I15|ANZ57035.1 I16|YP_009508637.1 I17|YP_009182007.1 I18|YP_006347603.1 I19|YP_031587.1 I20|AJR29166.1 I21|AAV91057.1 I22|AFG73052.1 I23|YP_009272719.1 I24|YP_009259473.1 I25|YP_164155.1 I26|ACF42230.1 I27|AJR29091.1 I28|AAL77795.1 I29|AJR29239.1 I30|BAK14225.1 I31|ABF82117.1 I32|YP_009021162.1 I33|YP_009010879.1 I34|YP_654659.1 I35|YP_009010413.1 I36|YP_008357410.1 I37|YP_009010655.1 I38|YP_004732838.1 I39|YP_009046813.1 I40|NP_149485.1 I41|ATE87155.1 I42|YP_009552285.1 MI01|YP_003969741.1 MI01|YP_003969763.1 MI01|YP_003969915.1 MI02|AYV79500.1 MI02|AYV79674.1 MI02|AYV79715.1 MI03|VVU94736.1 MI03|VVU95147.1 MI03|VVU95170.1 MI03|VVU95496.1 MI04|QFG74271.1 MI04|QFG74768.1 MI05|QFG73572.1 MI05|QFG73651.1 MI05|QFG73827.1 MI06|ATZ80718.1 MI06|ATZ80825.1 MI06|ATZ80950.1 MI07|VBB17938.1 MI07|VBB17984.1 MI07|VBB18217.1 MI07|VBB18441.1 MI09|ARF08889.1 MI09|ARF09230.1 MI09|ARF09257.1 MI14|ARF10581.1 MI14|ARF10809.1 MI14|ARF10931.1 MI14|ARF11116.1 MI17|ARF09527.1 MI17|ARF09792.1 MI17|ARF09822.1 MI18|ARF11437.1 MI18|ARF11734.1 MI18|ARF11793.1 MI22|YP_004894568.1 MI22|YP_004894603.1 MI22|YP_004894706.1 MI22|YP_004894734.1 MI23|AFX92575.1 MI23|AFX92614.1 MI23|AFX92741.1 MI23|AFX92772.1 MI24|AGD92440.1 MI24|AGD92479.1 MI24|AGD92600.1 MI24|AGD92629.1 MI25|AEX61669.1 MI25|AEX61714.1 MI25|AEX61846.1 MI25|AEX61881.1 MI26|AEQ60537.1 MI26|AEQ60566.1 MI26|AEQ60732.1 MI26|AEQ60761.1 MI27|YP_003986853.1 MI27|YP_003986882.1 MI27|YP_003987051.1 MI27|YP_003987078.1 MI28|EJN40789.1 MI28|EJN40818.1 MI28|EJN40968.1 MI28|EJN40991.1 MI29|AHA45286.1 MI29|AHA45314.1 MI29|AHA45486.1 MI29|AHA45514.1 MI30|AHJ40063.1 MI30|AHJ40081.1 MI30|AHJ40201.1 MI30|AMK61946.1 MI33|YP_007354415.1 MI33|YP_007354447.1 MI33|YP_007354564.1 MI34|AVL94830.1 MI34|AVL94867.1 MI34|AVL94964.1 MI34|AVL94987.1 MI35|AGF85128.1 MI35|AGF85155.1 MI35|AGF85264.1 MI35|AGF85301.1 MI36|AEX62552.1 MI36|AEX62583.1 MI36|AEX62712.1 MI36|AEX62755.1 MI37|QKU33648.1 MI37|QKU33713.1 MI37|QKU33880.1 MI37|QKU33957.1 MI38|QKU34887.1 MI38|QKU34956.1 MI38|QKU35124.1 MI38|QKU35206.1 MP01|YP_009052254.1 MP01|YP_009052343.1 MP02|QDY51662.1 MP02|QDY51695.1 MP03|YP_009173561.1 MP03|YP_009173637.1 MP04|QFG74993.1 MP04|QFG75067.1 MP04|QFG75086.1 MP05|ADX05863.1 MP05|ADX05972.1 MP05|ADX06055.1 MP06|ADX06474.1 MP06|ADX06493.1 MP07|YP_008052465.1 MP07|YP_008052557.1 MP07|YP_008052639.1 MP08|QOI90144.1 MP08|QOI90178.1 MP08|QOI90301.1 MP09|AUF82300.1 MP09|AUF82557.1 MR01|AGV01560.1 MR01|AGV01598.1 MR02|YP_003406944.1 MR02|YP_003406980.1 MR03|AVR52918.1 MR03|AVR52955.1 MR04|YP_009094682.1 MR04|YP_009094717.1 MR05|YP_009254985.1 MR05|YP_009255024.1 MR06|AQQ73662.1 MR06|AQQ73689.1 MR07|YP_004347182.1 MR07|YP_004347209.1 MR08|YP_009345359.1 MR08|YP_009345389.1 MR09|ALH06893.1 MR09|ALH06919.1 MR10|AHA46063.1 MR10|AHA46093.1 MR11|YP_009506887.1 MR11|YP_009506918.1 MR12|YP_009238749.1 MR12|YP_009238792.1 MR13|YP_009310251.1 MR13|YP_009310274.1 P01|NP_955097.1 P01|NP_955103.1 P02|YP_009447969.1 P02|YP_009447974.1 P03|NP_039015.1 P03|NP_039020.1 P04|YP_009046052.1 P04|YP_009046057.1 P05|YP_009046289.1 P05|YP_009046294.1 P06|YP_009177051.1 P06|YP_009177055.1 P07|YP_784304.1 P07|YP_784308.1 P08|YP_001293275.1 P08|YP_001293279.1 P09|NP_150518.1 P09|NP_150522.1 P10|NP_659656.1 P10|NP_659660.1 P11|YP_009408289.1 P11|YP_009408294.1 P12|YP_009408491.1 P12|YP_009408496.1 P13|YP_004821445.1 P13|YP_004821450.1 P14|YP_227468.1 P14|YP_227472.1 P15|YP_009329717.1 P15|YP_009329721.1 P15|YP_009329722.1 P16|NP_051795.1 P16|NP_051800.1 P17|NP_051970.1 P17|NP_051975.1 P18|NP_044046.1 P18|NP_044051.1 P19|YP_009480620.1 P19|YP_009480624.1 P20|NP_570499.1 P20|NP_570504.1 P21|NP_619907.1 P21|NP_619912.1 P22|NP_671613.1 P22|NP_671618.1 P23|NP_536530.1 P23|NP_536535.1 P24|YP_009143419.1 P24|YP_009143424.1 P25|YP_009282804.1 P25|YP_009282809.1 P26|YP_717420.1 P26|YP_717425.1 P27|YP_232993.1 P27|YP_232998.1 P28|NP_042140.1 P28|NP_042145.1 P29|YP_009281858.1 P29|YP_009281863.1 P30|YP_005296288.1 P30|YP_005296293.1 P31|NP_957978.1 P31|NP_957981.1 P32|NP_957846.1 P32|NP_957849.1 P33|YP_009112808.1 P33|YP_009112811.1 P34|YP_003457374.1 P34|YP_003457377.1 P35|YP_009389356.1 P35|YP_009389359.1 P36|YP_009268802.1 P36|YP_009268806.1 P37|YP_008658502.1 P37|YP_008658507.1 P38|NP_570241.1 P38|NP_570245.1 P39|ABQ43559.1 P39|ABQ43563.1 P40|ABQ43714.1 P40|ABQ43718.1 P41|NP_938339.1 P41|NP_938343.1 P42|NP_073469.1 P42|NP_073473.1 P43|YP_009001547.1 P43|YP_009001583.1 P44|YP_008003973.1 P44|YP_008003982.1 P45|NP_064956.1 P45|NP_064974.1 P46|YP_008004287.1 P46|YP_008004298.1 P47|YP_008004589.1 P47|YP_008004600.1 P48|YP_008003731.1 P48|YP_008003739.1 P49|NP_048124.1 P49|NP_048184.1 P50|YP_009408039.1 P50|YP_009408044.1 P51|YP_009162462.1 P51|YP_009162510.1 PT01|SPN79311.1 PT02|YP_009329043.1 PT03|SOB74402.1 PT04|SPN78992.1 PT05|YP_009448224.1 PT06|YP_009000929.1 PY03|YP_001426738.1 PY04|YP_009325695.1 PY05|NP_048717.2 PY06|YP_001498530.1 PY07|YP_001426015.1 PY08|ABT13926.1 PY10|YP_009665411.1 PY35|NP_077508.1 PY42|YP_009507529.1
Orthogroup8: AC01|YP_001110908.1 AC02|YP_762396.1 AC03|YP_803368.1 AC03|YP_803375.1 AC04|AJP09021.1 AC05|AFV50313.1 AC06|AYD68181.1 AC07|BBB16526.1 AC08|YP_009640007.1 AF01|NP_042775.1 AF02|BBO54023.1 AF02|BBO54080.1 AF03|AIB51907.1 AF03|AIB51918.1 AF04|AMN84611.1 AF04|AMN84619.1 AF05|SME64863.1 AF05|SME64870.1 AF06|YP_009352645.1 AF06|YP_009352646.1 AF07|YP_009361566.1 I01|YP_025102.1 I02|NP_044812.1 I03|YP_009342130.1 I04|NP_612228.1 I05|AAX82316.1 I06|AAT71822.1 I07|AGG37886.1 I08|YP_009163821.1 I09|ADE34351.1 I10|AAP33191.1 I11|YP_003785.1 I12|AGV20548.1 I13|YP_009506751.1 I14|AHA80863.1 I15|ANZ57041.1 I16|YP_009508644.1 I17|YP_009182013.1 I18|YP_006347613.1 I19|YP_031669.1 I20|AJR29225.1 I21|AAV91066.1 I22|AFG73139.1 I23|YP_009272725.1 I24|YP_009259466.1 I25|YP_164167.1 I26|ACF42314.1 I27|AJR29097.1 I28|AAL77814.1 I29|AJR29245.1 I30|BAK14277.1 I31|ABF82044.1 I33|YP_009010836.1 I34|YP_654586.1 I35|YP_009010370.1 I36|YP_008357369.1 I37|YP_009010611.1 I38|YP_004732793.1 I39|YP_009046748.1 I40|NP_149737.1 I41|ATE87157.1 I42|YP_009552282.1 MI01|YP_003969808.1 MI01|YP_003969954.1 MI01|YP_003969975.1 MI01|YP_003970031.1 MI02|AYV79601.1 MI02|AYV79606.1 MI02|AYV79610.1 MI03|VVU94488.1 MI03|VVU94886.1 MI03|VVU94894.1 MI03|VVU94898.1 MI04|QFG74350.1 MI04|QFG74523.1 MI04|QFG74525.1 MI04|QFG74526.1 MI04|QFG74603.1 MI04|QFG74728.1 MI05|QFG73610.1 MI05|QFG73611.1 MI05|QFG73728.1 MI06|ATZ80552.1 MI06|ATZ80554.1 MI06|ATZ80556.1 MI06|ATZ80571.1 MI07|VBB18115.1 MI07|VBB18229.1 MI07|VBB18230.1 MI07|VBB18237.1 MI09|ARF09335.1 MI09|ARF09336.1 MI09|ARF09353.1 MI09|ARF09354.1 MI09|ARF09355.1 MI14|ARF10616.1 MI14|ARF10617.1 MI14|ARF10623.1 MI14|ARF10625.1 MI17|ARF09379.1 MI17|ARF09380.1 MI17|ARF09830.1 MI17|ARF09838.1 MI17|ARF09845.1 MI17|ARF09846.1 MI18|ARF11175.1 MI18|ARF11179.1 MI18|ARF11198.1 MI18|ARF11206.1 MI18|ARF11207.1 MI18|ARF11208.1 MI22|YP_004894499.1 MI22|YP_004894500.1 MI22|YP_004894501.1 MI22|YP_004894515.1 MI23|AFX92498.1 MI23|AFX92499.1 MI23|AFX92500.1 MI23|AFX92501.1 MI23|AFX92502.1 MI23|AFX92519.1 MI24|AGD92361.1 MI24|AGD92362.1 MI24|AGD92363.1 MI24|AGD92364.1 MI24|AGD92382.1 MI25|AEX61582.1 MI25|AEX61583.1 MI25|AEX61584.1 MI25|AEX61585.1 MI25|AEX61606.1 MI26|AEQ60611.1 MI26|AEQ60625.1 MI26|AEQ60626.1 MI26|AEQ60627.1 MI27|YP_003986929.1 MI27|YP_003986946.1 MI27|YP_003986947.1 MI27|YP_003986948.1 MI28|EJN40863.1 MI28|EJN40874.1 MI28|EJN40875.1 MI28|EJN40876.1 MI28|EJN40877.1 MI29|AHA45418.1 MI29|AHA45419.1 MI29|AHA45420.1 MI29|AHA45437.1 MI30|AHJ40114.2 MI30|AHJ40126.1 MI30|AHJ40127.2 MI30|AMK61900.1 MI33|YP_007354346.1 MI33|YP_007354347.1 MI33|YP_007354348.1 MI33|YP_007354349.1 MI34|AVL94761.1 MI34|AVL94762.1 MI34|AVL94763.1 MI34|AVL94775.1 MI35|AGF85360.1 MI35|AGF85377.1 MI35|AGF85378.1 MI35|AGF85379.1 MI36|AEX62829.1 MI36|AEX62847.1 MI36|AEX62848.1 MI36|AEX62849.1 MI36|AEX62851.1 MI36|AEX62852.1 MI37|QKU34080.1 MI37|QKU34110.1 MI37|QKU34115.1 MI37|QKU34117.1 MI37|QKU34329.1 MI38|QKU35340.1 MI38|QKU35371.1 MI38|QKU35376.1 MI38|QKU35379.1 MI38|QKU35590.1 MP01|YP_009052173.1 MP01|YP_009052321.1 MP02|QDY51680.1 MP02|QDY51723.1 MP02|QDY51918.1 MP02|QDY52072.1 MP02|QDY52222.1 MP03|YP_009173343.1 MP03|YP_009173446.1 MP04|QFG75112.1 MP04|QFG75151.1 MP05|ADX05883.1 MP05|ADX05938.1 MP06|ADX06300.1 MP06|ADX06358.1 MP07|YP_008052394.1 MP07|YP_008052475.1 MP08|QOI90158.1 MP08|QOI90160.1 MP08|QOI90199.1 MP09|AUF82093.1 MR01|AGV01708.1 MR02|YP_003407071.1 MR03|AVR53056.1 MR04|YP_009094806.1 MR05|YP_009255130.1 MR06|AQQ73773.1 MR07|YP_004347316.1 MR08|YP_009345261.1 MR09|ALH07016.1 MR10|AHA45961.1 MR11|YP_009507024.1 MR12|YP_009238902.1 MR13|YP_009310340.1 PN01|YP_009165313.1 PY01|YP_004061510.1 PY01|YP_004061511.1 PY01|YP_004061587.1 PY01|YP_004061613.1 PY02|ADQ91247.1 PY02|ADQ91248.1 PY02|ADQ91330.1 PY02|ADQ91355.1 PY03|YP_001426632.1 PY03|YP_001426761.1 PY03|YP_001426987.1 PY03|YP_001427145.1 PY04|YP_009325604.1 PY04|YP_009325737.1 PY04|YP_009325806.1 PY04|YP_009325844.1 PY05|NP_048358.2 PY05|NP_048359.1 PY05|NP_048787.1 PY05|NP_048914.1 PY05|NP_048978.1 PY06|YP_001498130.1 PY06|YP_001498613.1 PY06|YP_001498639.1 PY06|YP_001498756.1 PY06|YP_001498822.1 PY07|YP_001425706.1 PY07|YP_001425886.1 PY07|YP_001425906.1 PY07|YP_001426102.1 PY07|YP_001426369.1 PY08|ABT13632.1 PY08|ABT13823.1 PY08|ABT14017.1 PY08|ABT14302.1 PY09|YP_001497255.1 PY09|YP_001497781.1 PY09|YP_001497813.1 PY09|YP_001497944.1 PY09|YP_001498021.1 PY10|YP_009665226.1 PY10|YP_009665452.1 PY10|YP_009665465.1 PY10|YP_009665523.1 PY10|YP_009665557.1 PY11|AHA54657.1 PY12|AHA55216.1 PY13|AHA55692.1 PY14|AHA54170.1 PY15|AET97971.1 PY16|AET42561.1 PY18|AEP15627.1 PY19|AEP15986.1 PY20|AEO97895.1 PY21|YP_293839.2 PY22|AEP15024.1 PY23|CAZ69419.1 PY24|BBI30317.1 PY25|YP_007676133.1 PY25|YP_007676200.1 PY25|YP_007676284.1 PY26|YP_004061976.1 PY26|YP_004061977.1 PY26|YP_004062052.1 PY26|YP_004062102.1 PY27|YP_004061729.1 PY27|YP_004061730.1 PY27|YP_004061799.1 PY27|YP_004061850.1 PY28|YP_009172582.1 PY28|YP_009172583.1 PY28|YP_009172662.1 PY28|YP_009172730.1 PY29|YP_009173101.1 PY29|YP_009173102.1 PY29|YP_009173170.1 PY29|YP_009173226.1 PY30|YP_007674679.1 PY30|YP_007674729.1 PY30|YP_007674804.1 PY30|YP_007674805.1 PY31|YP_009172858.1 PY31|YP_009172859.1 PY31|YP_009172933.1 PY31|YP_009172984.1 PY32|YP_003212916.1 PY32|YP_003212917.1 PY32|YP_003212988.1 PY32|YP_003213030.1 PY33|YP_004063518.1 PY33|YP_004063519.1 PY33|YP_004063587.1 PY33|YP_004063639.1 PY34|YP_001648176.2 PY34|YP_001648177.1 PY34|YP_001648266.1 PY34|YP_001648315.1 PY35|NP_077601.1 PY36|YP_009665663.1 PY37|YP_002154681.1 PY42|YP_009507580.1
Orthogroup9: AF04|AMN84637.1 AF06|YP_009352435.1 AF06|YP_009352734.1 AF07|YP_009361356.1 AF07|YP_009361424.1 AF07|YP_009361425.1 AF07|YP_009361474.1 AF07|YP_009361475.1 AF07|YP_009361532.1 AF07|YP_009361533.1 AF07|YP_009361559.1 AF07|YP_009361580.1 AF07|YP_009361632.1 AF07|YP_009361633.1 AF07|YP_009361713.1 AF07|YP_009361773.1 AF07|YP_009361781.1 AF07|YP_009361782.1 I05|AAX82337.1 I06|AAT71842.1 I07|AGG37906.1 MI02|AYV79400.1 MI02|AYV79765.1 MI06|ATZ80119.1 MI06|ATZ80149.1 MI06|ATZ80188.1 MI06|ATZ80823.1 MI07|VBB17541.1 MI07|VBB17548.1 MI07|VBB17557.1 MI07|VBB17664.1 MI07|VBB17718.1 MI07|VBB17734.1 MI07|VBB17911.1 MI07|VBB18079.1 MI07|VBB18287.1 MI07|VBB18386.1 MI07|VBB18490.1 MI07|VBB18593.1 MI07|VBB18700.1 MI07|VBB18833.1 MI07|VBB18935.1 MI07|VBB18937.1 MI07|VBB19025.1 MI07|VBB19028.1 MI07|VBB19030.1 MI07|VBB19060.1 MI07|VBB19073.1 MI09|ARF07977.1 MI09|ARF08248.1 MI09|ARF08374.1 MI09|ARF08403.1 MI09|ARF08540.1 MI09|ARF08562.1 MI09|ARF08598.1 MI09|ARF08679.1 MI09|ARF08768.1 MI09|ARF08938.1 MI09|ARF08970.1 MI09|ARF09051.1 MI09|ARF09095.1 MI09|ARF09190.1 MI09|ARF09259.1 MI14|ARF10331.1 MI14|ARF10401.1 MI14|ARF10570.1 MI14|ARF10695.1 MI14|ARF10726.1 MI14|ARF10751.1 MI14|ARF10980.1 MI14|ARF10982.1 MI17|ARF09389.1 MI17|ARF09474.1 MI17|ARF09564.1 MI17|ARF09637.1 MI17|ARF09670.1 MI17|ARF09671.1 MI17|ARF09672.1 MI17|ARF09878.1 MI17|ARF09881.1 MI17|ARF09999.1 MI17|ARF10004.1 MI17|ARF10007.1 MI17|ARF10029.1 MI17|ARF10030.1 MI17|ARF10102.1 MI18|ARF11224.1 MI18|ARF11225.1 MI18|ARF11275.1 MI18|ARF11380.1 MI18|ARF11381.1 MI18|ARF11481.1 MI18|ARF11586.1 MI18|ARF11587.1 MI18|ARF11661.1 MI18|ARF11662.1 MI18|ARF11687.1 MI18|ARF11754.1 MI18|ARF11799.1 MI18|ARF11800.1 MI18|ARF11997.1 MI18|ARF11999.1 MI18|ARF12127.1 MI18|ARF12176.1 MI18|ARF12198.1 MI18|ARF12200.1 MI18|ARF12211.1 MI18|ARF12258.1 MI18|ARF12267.1 MI18|ARF12302.1 MI18|ARF12346.1 MI18|ARF12389.1 MI18|ARF12400.1 MI18|ARF12424.1 MI18|ARF12485.1 MI18|ARF12541.1 MI18|ARF12673.1 MI22|YP_004894066.1 MI23|AFX93234.1 MI24|AGD93089.1 MI33|YP_007354874.1 MI34|AVL94394.1 MI34|AVL94399.1 MI36|AEX62211.1 MI37|AUL79791.1 MI37|QKU34346.1 MI38|AUL78462.1 MI38|QKU35646.1 MI38|QKU35649.1 MP01|YP_009052265.1 MP02|QDY51683.1 MP02|QDY51875.1 MP02|QDY52103.1 MP02|QDY52152.1 MP02|QDY52154.1 MP02|QDY52317.1 MP02|QDY52326.1 MP02|QDY52449.1 MP03|YP_009173275.1 MP03|YP_009173277.1 MP03|YP_009173347.1 MP03|YP_009173512.1 MP03|YP_009173650.1 MP03|YP_009173760.1 MP04|QFG74972.1 MP04|QFG75043.1 MP06|ADX06211.1 MP06|ADX06344.1 MP06|ADX06389.1 MP07|YP_008052328.1 MP07|YP_008052348.1 MP07|YP_008052364.1 MP07|YP_008052397.1 MP07|YP_008052458.1 MP07|YP_008052533.1 MP07|YP_008052538.1 MP07|YP_008052591.1 MP07|YP_008052592.1 MP07|YP_008052615.1 MP07|YP_008052640.1 MP07|YP_008052651.1 MP07|YP_008052688.1 MP07|YP_008052744.1 MP08|QOI90311.1 MP08|QOI90365.1 MP08|QOI90458.1 MP08|QOI90460.1 MP08|QOI90550.1 MP08|QOI90604.1 MP09|AUF82432.1 MP09|AUF82465.1 MR01|AGV01387.1 MR01|AGV01420.1 MR01|AGV01536.1 MR01|AGV01539.1 MR01|AGV01686.1 MR01|AGV01687.1 MR01|AGV01689.1 MR01|AGV01690.1 MR01|AGV01758.1 MR01|AGV01761.1 MR01|AGV01762.1 MR01|AGV01763.1 MR02|YP_003406816.1 MR02|YP_003406817.1 MR02|YP_003406923.1 MR02|YP_003406926.1 MR02|YP_003407053.1 MR02|YP_003407054.1 MR02|YP_003407056.1 MR02|YP_003407116.1 MR02|YP_003407117.1 MR03|AVR52742.1 MR03|AVR52784.1 MR03|AVR52895.1 MR03|AVR52898.1 MR03|AVR53037.1 MR03|AVR53038.1 MR03|AVR53110.1 MR03|AVR53111.1 MR03|AVR53112.1 MR04|YP_009094535.1 MR04|YP_009094560.1 MR04|YP_009094663.1 MR04|YP_009094787.1 MR04|YP_009094848.1 MR04|YP_009094849.1 MR04|YP_009094850.1 MR05|YP_009254793.1 MR05|YP_009254848.1 MR05|YP_009255111.1 MR05|YP_009255176.1 MR05|YP_009255185.1 MR05|YP_009255186.1 MR06|AQQ73767.1 MR06|AQQ73907.1 MR06|AQQ73912.1 MR06|AQQ73913.1 MR06|AQQ73914.1 MR07|YP_004346971.1 MR07|YP_004347029.1 MR07|YP_004347377.1 MR07|YP_004347378.1 MR07|YP_004347405.1 MR08|YP_009345164.1 MR08|YP_009345165.1 MR08|YP_009345267.1 MR08|YP_009345268.1 MR08|YP_009345544.1 MR08|YP_009345545.1 MR08|YP_009345546.1 MR08|YP_009345552.1 MR08|YP_009345554.1 MR08|YP_009345591.1 MR09|ALH06701.1 MR09|ALH06755.1 MR09|ALH07072.1 MR09|ALH07073.1 MR09|ALH07101.1 MR10|AHA46182.1 MR10|AHA46184.1 MR10|AHA46188.1 MR10|AHA46189.1 MR10|AHA46190.1 MR10|AHA46237.1 MR10|AHA46335.1 MR11|YP_009506783.1 MR11|YP_009506784.1 MR11|YP_009506789.1 MR11|YP_009506791.1 MR11|YP_009506980.1 MR11|YP_009507017.1 MR11|YP_009507018.1 MR11|YP_009507127.1 MR11|YP_009507223.1 MR11|YP_009507224.1 MR12|YP_009238512.1 MR12|YP_009238528.1 MR12|YP_009238650.1 MR12|YP_009238858.1 MR12|YP_009238953.1 MR12|YP_009238954.1 MR12|YP_009238955.1 MR12|YP_009238956.1 MR13|YP_009310172.1 MR13|YP_009310193.1 MR13|YP_009310336.1 MR13|YP_009310337.1 MR13|YP_009310381.1 PY42|YP_009507457.1 PY42|YP_009507553.1
Orthogroup10: AC01|YP_001110913.1 AC02|YP_762403.1 AC03|YP_803364.1 AC04|AJP09026.1 AC05|AFV50318.1 AC06|APM84159.1 AC07|BBB16531.1 AC08|YP_009639996.1 AF03|AIB52079.1 AF04|AMN84800.1 AF05|SME65049.1 AF07|YP_009361763.1 I01|YP_073522.1 I01|YP_073552.1 I01|YP_073671.1 I01|YP_073679.1 I01|YP_073689.1 I01|YP_073704.1 I02|NP_078619.1 I02|NP_078677.1 I02|NP_078687.1 I02|NP_078689.1 I02|NP_078744.1 I03|YP_009342127.1 I03|YP_009342162.1 I03|YP_009342197.1 I03|YP_009342220.1 I03|YP_009342230.1 I03|YP_009342231.1 I04|NP_612277.1 I05|AAX82365.1 I06|AAT71868.1 I07|AGG37934.1 I08|YP_009163776.1 I09|ADE34397.1 I10|AAP33261.1 I11|YP_003855.1 I12|AGV20622.1 I13|YP_009506679.1 I14|AHA80941.1 I15|ANZ57114.1 I16|YP_009508718.1 I17|YP_009182088.1 I18|YP_006347710.1 I19|YP_031597.1 I20|AJR29173.1 I21|AAV91044.1 I22|AFG73063.1 I23|YP_009272800.1 I24|YP_009259382.1 I25|YP_164134.1 I26|ACF42240.1 I27|AJR29151.1 I28|ABB92284.1 I29|AJR29300.1 I30|BAK14231.1 I31|ABF82040.1 I31|ABF82041.1 I31|ABF82130.1 I32|YP_009021173.1 I32|YP_009021194.1 I33|YP_009010848.1 I33|YP_009010905.1 I34|YP_654582.1 I34|YP_654583.1 I34|YP_654672.1 I35|YP_009010383.1 I35|YP_009010440.1 I36|YP_008357381.1 I36|YP_008357436.1 I37|YP_009010621.1 I37|YP_009010680.1 I38|YP_004732806.1 I38|YP_004732869.1 I39|YP_009046743.1 I39|YP_009046752.1 I40|NP_149841.1 I40|NP_149843.1 I41|ATE87046.1 I41|ATE87055.1 I41|ATE87103.1 I41|ATE87145.1 I42|YP_009552296.1 I42|YP_009552338.1 I42|YP_009552389.1 I42|YP_009552398.1 MI01|YP_003969942.1 MI01|YP_003969963.1 MI02|AYV79284.1 MI02|AYV79683.1 MI03|VVU94857.1 MI03|VVU95518.1 MI03|VVU95578.1 MI04|QFG74544.1 MI04|QFG74706.1 MI05|QFG73625.1 MI05|QFG73982.1 MI06|ATZ80702.1 MI06|ATZ80704.1 MI06|ATZ80705.1 MI07|VBB18072.1 MI07|VBB18074.1 MI07|VBB18075.1 MI07|VBB18701.1 MI09|ARF08310.1 MI09|ARF08862.1 MI09|ARF09311.1 MI09|ARF09312.1 MI09|ARF09313.1 MI14|ARF10596.1 MI14|ARF10597.1 MI14|ARF10598.1 MI14|ARF10684.1 MI14|ARF10701.1 MI17|ARF09871.1 MI17|ARF09872.1 MI17|ARF09873.1 MI17|ARF09933.1 MI17|ARF10018.1 MI18|ARF11144.1 MI18|ARF12599.1 MI22|YP_004894541.1 MI22|YP_004894542.1 MI22|YP_004894544.1 MI22|YP_004894657.1 MI23|AFX92545.1 MI23|AFX92546.1 MI23|AFX92548.1 MI23|AFX92686.1 MI24|AGD92408.1 MI24|AGD92409.1 MI24|AGD92411.1 MI24|AGD92544.1 MI25|AEX61633.1 MI25|AEX61634.1 MI25|AEX61636.1 MI25|AEX61792.1 MI26|AEQ60489.1 MI26|AEQ60588.1 MI26|AEQ60590.1 MI26|AEQ60591.1 MI27|YP_003986803.1 MI27|YP_003986904.1 MI27|YP_003986906.1 MI27|YP_003986907.1 MI28|EJN40752.1 MI28|EJN40840.1 MI28|EJN40841.1 MI28|EJN40842.1 MI29|AHA45461.1 MI29|AHA45462.1 MI29|AHA45464.1 MI29|AHA45564.1 MI30|AHJ40028.1 MI30|AHJ40094.2 MI30|AMK61891.1 MI30|AMK61892.1 MI33|YP_007354388.1 MI33|YP_007354389.1 MI33|YP_007354391.1 MI33|YP_007354500.1 MI34|AVL94802.1 MI34|AVL94804.1 MI34|AVL94915.1 MI35|AGF85202.1 MI35|AGF85330.1 MI35|AGF85332.1 MI35|AGF85333.1 MI36|AEX62645.1 MI36|AEX62789.1 MI36|AEX62791.1 MI36|AEX62792.1 MI37|QKU33786.1 MI37|QKU33998.1 MI37|QKU34002.1 MI37|QKU34003.1 MI37|QKU34037.1 MI38|QKU35034.1 MI38|QKU35253.1 MI38|QKU35257.1 MI38|QKU35258.1 MI38|QKU35295.1 MI38|QKU35740.1 MP01|YP_009052125.1 MP02|QDY52081.1 MP09|AUF82598.1 MP09|AUF82603.1 P01|NP_955161.1 P02|YP_009448030.1 P03|NP_039074.1 P04|YP_009046108.1 P05|YP_009046345.1 P06|YP_009177102.1 P07|YP_784227.1 P08|YP_001293216.1 P09|NP_150459.1 P10|NP_659598.1 P11|YP_009408226.1 P12|YP_009408428.1 P13|YP_004821378.1 P14|YP_227408.1 P15|YP_009329646.1 P16|NP_051734.1 P17|NP_051909.1 P18|NP_043968.1 P19|YP_009480552.1 P20|NP_570435.1 P21|NP_619845.1 P22|NP_671551.1 P23|NP_536469.1 P24|YP_009143356.1 P25|YP_009282740.1 P26|YP_717357.1 P27|YP_232931.1 P28|NP_042078.1 P29|YP_009281794.1 P30|YP_005296229.1 P31|NP_958038.1 P32|NP_957907.1 P33|YP_009112869.1 P34|YP_003457308.1 P34|YP_003457433.1 P35|YP_009389412.1 P36|YP_009268733.1 P37|YP_008658436.1 P38|NP_570182.1 P39|ABQ43498.1 P40|ABQ43653.1 P41|NP_938281.1 P42|NP_073410.1 P43|YP_009001610.1 P44|YP_008004001.1 P45|NP_064935.1 P46|YP_008004268.1 P47|YP_008004570.1 P48|YP_008003709.1 P49|NP_048244.1 P50|YP_009407977.1 P51|YP_009162439.1 PT05|YP_009448947.1 PT05|YP_009449348.1 PY01|YP_004061571.1 PY02|ADQ91313.1 PY03|YP_001426495.1 PY03|YP_001427057.1 PY04|YP_009325839.1 PY04|YP_009325871.1 PY05|NP_048973.2 PY05|NP_049032.2 PY06|YP_001498816.1 PY06|YP_001498879.1 PY07|YP_001425796.1 PY07|YP_001426356.1 PY08|ABT13714.1 PY08|ABT14146.1 PY08|ABT14287.1 PY09|YP_001498014.1 PY09|YP_001498065.1 PY10|YP_009665553.1 PY10|YP_009665582.1 PY25|YP_007676154.1 PY26|YP_004062034.1 PY27|YP_004061763.1 PY28|YP_009172641.1 PY29|YP_009173134.1 PY30|YP_007674748.1 PY31|YP_009172915.1 PY32|YP_003212968.1 PY33|YP_004063568.1 PY34|YP_001648244.2
Orthogroup11: MI01|YP_003969634.1 MI01|YP_003969659.1 MI01|YP_003969660.1 MI01|YP_003969661.1 MI01|YP_003969662.1 MI01|YP_003969663.1 MI01|YP_003969700.1 MI01|YP_003969746.1 MI01|YP_003969755.1 MI01|YP_003969756.1 MI01|YP_003970039.1 MI01|YP_003970041.1 MI01|YP_003970042.1 MI01|YP_003970060.1 MI01|YP_003970140.1 MI01|YP_003970144.1 MI01|YP_003970147.1 MI01|YP_003970160.1 MI01|YP_003970161.1 MI01|YP_003970162.1 MI01|YP_003970163.1 MI01|YP_003970164.1 MI01|YP_003970172.1 MI01|YP_003970173.1 MI01|YP_003970174.1 MI03|VVU94357.1 MI03|VVU94829.1 MI03|VVU95080.1 MI05|QFG73740.1 MI05|QFG73903.1 MI05|QFG74044.1 MI05|QFG74046.1 MI05|QFG74047.1 MI05|QFG74194.1 MI09|ARF08061.1 MI09|ARF08070.1 MI09|ARF08071.1 MI17|ARF10101.1 MI18|ARF12639.1 MI22|YP_004894085.1 MI22|YP_004894150.1 MI22|YP_004894163.1 MI22|YP_004894168.1 MI22|YP_004894169.1 MI22|YP_004894170.1 MI22|YP_004894172.1 MI22|YP_004894275.1 MI22|YP_004894276.1 MI22|YP_004894284.1 MI22|YP_004894287.1 MI22|YP_004894680.1 MI22|YP_004894681.1 MI22|YP_004894682.1 MI22|YP_004894683.1 MI22|YP_004894814.1 MI22|YP_004894815.1 MI22|YP_004894816.1 MI22|YP_004894817.1 MI22|YP_004894820.1 MI22|YP_004894873.1 MI22|YP_004894896.1 MI22|YP_004894897.1 MI22|YP_004894898.1 MI22|YP_004894899.1 MI22|YP_004894900.1 MI22|YP_004894968.1 MI22|YP_004894970.1 MI22|YP_004894971.1 MI22|YP_004895042.1 MI22|YP_004895091.1 MI22|YP_004895092.1 MI22|YP_004895109.1 MI23|AFX92046.1 MI23|AFX92124.1 MI23|AFX92137.1 MI23|AFX92144.1 MI23|AFX92145.1 MI23|AFX92146.1 MI23|AFX92148.1 MI23|AFX92265.1 MI23|AFX92267.1 MI23|AFX92268.1 MI23|AFX92269.1 MI23|AFX92270.1 MI23|AFX92271.1 MI23|AFX92713.1 MI23|AFX92863.1 MI23|AFX92864.1 MI23|AFX92865.1 MI23|AFX92868.1 MI23|AFX92926.1 MI23|AFX92950.1 MI23|AFX92951.1 MI23|AFX92952.1 MI23|AFX92953.1 MI23|AFX92954.1 MI23|AFX93029.1 MI23|AFX93032.1 MI23|AFX93033.1 MI23|AFX93099.1 MI23|AFX93146.1 MI23|AFX93228.1 MI24|AGD91929.1 MI24|AGD91993.1 MI24|AGD92006.1 MI24|AGD92012.1 MI24|AGD92013.1 MI24|AGD92014.1 MI24|AGD92016.1 MI24|AGD92135.1 MI24|AGD92136.1 MI24|AGD92137.1 MI24|AGD92138.1 MI24|AGD92139.1 MI24|AGD92140.1 MI24|AGD92568.1 MI24|AGD92570.1 MI24|AGD92571.1 MI24|AGD92710.1 MI24|AGD92711.1 MI24|AGD92712.1 MI24|AGD92713.1 MI24|AGD92716.1 MI24|AGD92775.1 MI24|AGD92800.1 MI24|AGD92801.1 MI24|AGD92802.1 MI24|AGD92803.1 MI24|AGD92804.1 MI24|AGD92883.1 MI24|AGD92885.1 MI24|AGD92886.1 MI24|AGD93011.1 MI24|AGD93030.1 MI25|AEX61166.1 MI25|AEX61180.1 MI25|AEX61188.1 MI25|AEX61321.1 MI25|AEX61820.1 MI25|AEX61979.1 MI25|AEX61982.1 MI25|AEX61983.1 MI25|AEX62054.1 MI25|AEX62101.1 MI25|AEX62186.1 MI26|AEQ60230.1 MI26|AEQ60351.1 MI26|AEQ60474.1 MI26|AEQ60839.1 MI27|YP_003986546.1 MI27|YP_003986662.1 MI27|YP_003986788.1 MI27|YP_003986918.1 MI27|YP_003987156.1 MI28|EJN40634.1 MI28|EJN41057.1 MI28|EJN41262.1 MI29|AHA45207.1 MI29|AHA45579.1 MI29|AHA45702.1 MI29|AHA45823.1 MI30|AHJ39946.2 MI30|AHJ40017.1 MI30|AHJ40104.1 MI30|AHJ40263.2 MI30|AMK61734.1 MI33|YP_007354621.1 MI33|YP_007354638.1 MI33|YP_007354639.1 MI33|YP_007354704.1 MI33|YP_007354758.1 MI33|YP_007354770.1 MI33|YP_007354801.1 MI34|AVL94434.1 MI34|AVL94444.1 MI34|AVL94447.1 MI34|AVL94928.1 MI34|AVL94929.1 MI34|AVL94931.1 MI34|AVL94932.1 MI34|AVL94933.1 MI34|AVL94934.1 MI34|AVL94935.1 MI34|AVL94936.1 MI34|AVL95045.1 MI34|AVL95046.1 MI34|AVL95047.1 MI34|AVL95060.1 MI34|AVL95062.1 MI34|AVL95066.1 MI34|AVL95125.1 MI34|AVL95250.1 MI34|AVL95254.1 MI34|AVL95261.1 MI35|AGF84829.1 MI35|AGF84837.1 MI35|AGF84842.1 MI35|AGF84928.1 MI35|AGF84985.1 MI35|AGF85049.1 MI35|AGF85050.1 MI35|AGF85064.1 MI35|AGF85662.1 MI35|AGF85763.1 MI35|AGF85767.1 MI36|AEX62253.1 MI36|AEX62318.1 MI36|AEX62390.1 MI36|AEX62468.1 MI36|AEX62485.1 MI36|AEX62626.1 MI36|AEX63310.1 MI36|AEX63322.1 MI36|AEX63327.1 MI37|QKU33532.1 MI38|QKU34765.1 MP01|YP_009052083.1 MP01|YP_009052084.1 MP01|YP_009052085.1 MP01|YP_009052086.1 MP01|YP_009052087.1 MP01|YP_009052088.1 MP01|YP_009052089.1 MP01|YP_009052090.1 MP01|YP_009052091.1 MP01|YP_009052092.1 MP01|YP_009052093.1 MP01|YP_009052094.1 MP01|YP_009052095.1 MP01|YP_009052096.1 MP01|YP_009052097.1 MP01|YP_009052099.1 MP01|YP_009052100.1 MP01|YP_009052101.1 MP01|YP_009052150.1 MP01|YP_009052164.1 MP01|YP_009052209.1 MP01|YP_009052225.1 MP01|YP_009052232.1 MP01|YP_009052243.1 MP01|YP_009052286.1 MP01|YP_009052338.1 MP01|YP_009052351.1 MP01|YP_009052383.1 MP01|YP_009052384.1 MP01|YP_009052399.1 MP01|YP_009052417.1 MP01|YP_009052418.1 MP01|YP_009052419.1 MP01|YP_009052420.1 MP01|YP_009052421.1 MP01|YP_009052422.1 MP01|YP_009052423.1 MP01|YP_009052424.1 MP01|YP_009052425.1 MP01|YP_009052455.1 MP02|QDY51794.1 MP05|ADX05893.1 MP05|ADX05895.1 MP05|ADX05979.1 MP06|ADX06310.1 P44|YP_008003844.1 P44|YP_008004014.1 P45|NP_064796.1 P45|NP_064916.1 P46|YP_008004255.1 P47|YP_008004557.1 P48|YP_008003546.1 P49|NP_048328.1 P49|NP_048332.1
Orthogroup12: I10|AAP33240.1 I11|YP_003834.1 I12|AGV20610.1 I13|YP_009506692.1 I14|AHA80927.1 I15|ANZ57097.1 I16|YP_009508706.1 I17|YP_009182067.1 I18|YP_006347685.1 I19|YP_031610.1 I20|AJR29185.1 I21|AAV91028.1 I21|AAV91103.1 I22|AFG73076.1 I23|YP_009272783.1 I24|YP_009259403.1 I25|YP_164107.1 I25|YP_164235.1 I25|YP_164236.1 I26|ACF42253.1 I27|AJR29139.1 I28|ABB92295.1 I29|AJR29289.1 MI02|AYV78995.1 MI03|VVU94466.1 MI03|VVU95369.1 MI05|QFG73742.1 MI05|QFG73861.1 MI06|ATZ80305.1 MI06|ATZ80336.1 MI06|ATZ80742.1 MI06|ATZ80873.1 MI06|ATZ81074.1 MI06|ATZ81098.1 MI06|ATZ81106.1 MI06|ATZ81153.1 MI07|VBB17845.1 MI07|VBB18990.1 MI09|ARF08499.1 MI14|ARF10180.1 MI14|ARF10289.1 MI14|ARF10376.1 MI14|ARF10378.1 MI14|ARF10689.1 MI14|ARF10745.1 MI14|ARF10954.1 MI17|ARF09934.1 MI18|ARF11177.1 MI18|ARF11742.1 MI18|ARF12549.1 MI22|YP_004894096.1 MI22|YP_004894694.1 MI22|YP_004894960.1 MI22|YP_004895059.1 MI22|YP_004895148.1 MI23|AFX92068.1 MI23|AFX92728.1 MI23|AFX93020.1 MI23|AFX93118.1 MI23|AFX93206.1 MI24|AGD91941.1 MI24|AGD92587.1 MI24|AGD92875.1 MI24|AGD92982.1 MI25|AEX61104.1 MI25|AEX61834.1 MI25|AEX61970.1 MI25|AEX62072.1 MI25|AEX62168.1 MI26|AEQ60209.1 MI26|AEQ60289.1 MI26|AEQ60295.1 MI26|AEQ60720.1 MI27|YP_003986525.1 MI27|YP_003986601.1 MI27|YP_003986607.1 MI27|YP_003987039.1 MI28|EJN40957.1 MI28|EJN41184.1 MI28|EJN41188.1 MI28|EJN41247.1 MI29|AHA45326.1 MI29|AHA45760.1 MI29|AHA45765.1 MI29|AHA45843.1 MI30|AHJ40189.1 MI30|AMK61725.1 MI30|AMK61767.1 MI30|AMK61769.1 MI33|YP_007354528.1 MI34|AVL94446.1 MI34|AVL94953.1 MI35|AGF85169.1 MI36|AEX62600.1 MI37|QKU33738.1 MI37|QKU34503.1 MI38|QKU34981.1 MI38|QKU35839.1 MP02|QDY51975.1 MP02|QDY52119.1 MP03|YP_009173507.1 MP05|ADX05801.1 MP06|ADX06235.1 MP06|ADX06237.1 MP06|ADX06245.1 MP08|QOI90305.1 MP08|QOI90472.1 MP09|AUF82293.1 P01|NP_955287.1 P01|NP_955288.1 P02|YP_009448113.1 P02|YP_009448114.1 P03|NP_039153.1 P03|NP_039154.1 P04|YP_009046187.1 P04|YP_009046188.1 P05|YP_009046421.1 P05|YP_009046422.1 P06|YP_009177161.1 P06|YP_009177162.1 P08|YP_001293308.1 P09|NP_150551.1 P10|NP_659689.1 P11|YP_009408323.1 P11|YP_009408324.1 P11|YP_009408325.1 P12|YP_009408525.1 P12|YP_009408526.1 P12|YP_009408527.1 P13|YP_004821482.1 P13|YP_004821483.1 P13|YP_004821484.1 P14|YP_227501.1 P15|YP_009329750.1 P16|NP_051829.1 P17|NP_052004.1 P18|NP_044081.1 P18|NP_044082.1 P18|NP_044084.1 P19|YP_009480653.1 P19|YP_009480654.1 P19|YP_009480655.1 P20|NP_570534.1 P20|NP_570535.1 P20|NP_570536.1 P21|NP_619942.1 P21|NP_619945.1 P21|NP_619946.1 P22|NP_671647.1 P22|NP_671648.1 P23|NP_536564.1 P23|NP_536565.1 P23|NP_536566.1 P24|YP_009143453.1 P24|YP_009143454.1 P24|YP_009143455.1 P25|YP_009282838.1 P25|YP_009282839.1 P25|YP_009282840.1 P26|YP_717456.1 P26|YP_717457.1 P26|YP_717458.1 P27|YP_233030.1 P27|YP_233031.1 P27|YP_233032.1 P28|NP_042176.1 P28|NP_042177.1 P28|NP_042178.1 P29|YP_009281892.1 P29|YP_009281893.1 P29|YP_009281894.1 P30|YP_005296322.1 P31|NP_958011.1 P31|NP_958012.1 P31|NP_958013.1 P32|NP_957879.1 P32|NP_957880.1 P32|NP_957881.1 P33|YP_009112841.1 P33|YP_009112842.1 P33|YP_009112843.1 P34|YP_003457408.1 P34|YP_003457409.1 P34|YP_003457410.1 P35|YP_009389388.1 P35|YP_009389389.1 P35|YP_009389390.1 P36|YP_009268835.1 P36|YP_009268836.1 P36|YP_009268837.1 P37|YP_008658539.1 P37|YP_008658540.1 P37|YP_008658541.1 P38|NP_570274.1 P39|ABQ43592.1 P40|ABQ43747.1 P41|NP_938372.1 P42|NP_073502.1 P50|YP_009408073.1 P50|YP_009408074.1 P50|YP_009408075.1 PT05|YP_009449365.1 PY01|YP_004061470.1 PY01|YP_004061542.1 PY02|ADQ91208.1 PY02|ADQ91211.1 PY02|ADQ91280.1 PY03|YP_001426573.1 PY03|YP_001426884.1 PY04|YP_009325645.1 PY04|YP_009325822.1 PY04|YP_009325854.1 PY05|NP_048949.2 PY05|NP_048999.2 PY06|YP_001498699.1 PY06|YP_001498796.1 PY06|YP_001498844.1 PY07|YP_001425807.1 PY07|YP_001426230.1 PY07|YP_001426383.1 PY07|YP_001426388.1 PY08|ABT13726.1 PY08|ABT14151.1 PY08|ABT14153.1 PY08|ABT14317.1 PY09|YP_001497557.1 PY09|YP_001497988.1 PY09|YP_001498043.1 PY10|YP_009665240.1 PY10|YP_009665498.1 PY10|YP_009665541.1 PY10|YP_009665568.1 PY24|BBI30553.1 PY25|YP_007676181.1 PY26|YP_004062007.1 PY27|YP_004061689.1 PY27|YP_004061690.1 PY27|YP_004061790.1 PY28|YP_009172541.1 PY28|YP_009172542.1 PY28|YP_009172610.1 PY28|YP_009172656.1 PY29|YP_009173058.1 PY29|YP_009173059.1 PY29|YP_009173060.1 PY29|YP_009173162.1 PY30|YP_007674779.1 PY30|YP_007674849.1 PY30|YP_007674850.1 PY31|YP_009172816.1 PY31|YP_009172819.1 PY31|YP_009172883.1 PY32|YP_003212938.1 PY33|YP_004063476.1 PY33|YP_004063477.1 PY33|YP_004063478.1 PY33|YP_004063542.1 PY34|YP_001648130.2 PY34|YP_001648132.2 PY34|YP_009227168.1
Orthogroup13: AF01|NP_042834.1 AF03|AIB51769.1 AF03|AIB51839.1 AF04|AMN84490.1 AF04|AMN84769.1 AF05|SME64724.1 AF05|SME64799.1 AF06|YP_009352673.1 AF07|YP_009361409.1 AF07|YP_009361618.1 AF07|YP_009361672.1 I01|YP_073708.1 I02|NP_078723.1 I03|YP_009342209.1 I04|NP_612287.1 I05|AAX82374.1 I06|AAT71876.1 I07|AGG37942.1 I08|YP_009163864.1 I09|ADE34405.1 I30|BAK14223.1 I31|ABF82114.1 I32|YP_009021111.1 I32|YP_009021112.1 I33|YP_009010773.1 I34|YP_654656.1 I35|YP_009010305.1 I36|YP_008357309.1 I37|YP_009010545.1 I38|YP_004732913.1 I39|YP_009046631.1 I40|NP_149563.1 I40|NP_149695.1 MI01|YP_003969690.1 MI01|YP_003969714.1 MI01|YP_003969734.1 MI01|YP_003969830.1 MI01|YP_003969913.1 MI01|YP_003970126.1 MI02|AYV79264.1 MI02|AYV79691.1 MI03|VVU94359.1 MI03|VVU94399.1 MI03|VVU94437.1 MI03|VVU94472.1 MI03|VVU94745.1 MI03|VVU94950.1 MI03|VVU94976.1 MI03|VVU95020.1 MI03|VVU95297.1 MI03|VVU95499.1 MI04|QFG74307.1 MI04|QFG74341.1 MI04|QFG74641.1 MI05|QFG73877.1 MI05|QFG73948.1 MI06|ATZ80228.1 MI06|ATZ80272.1 MI06|ATZ80428.1 MI06|ATZ80561.1 MI06|ATZ80929.1 MI06|ATZ80974.1 MI06|ATZ81024.1 MI07|VBB17805.1 MI07|VBB17811.1 MI07|VBB18043.1 MI07|VBB18049.1 MI07|VBB18610.1 MI07|VBB18677.1 MI07|VBB19044.1 MI09|ARF08801.1 MI09|ARF08842.1 MI09|ARF09153.1 MI09|ARF09163.1 MI09|ARF09360.1 MI14|ARF10125.1 MI14|ARF10147.1 MI14|ARF10297.1 MI14|ARF10324.1 MI14|ARF10337.1 MI14|ARF10413.1 MI14|ARF10414.1 MI14|ARF10492.1 MI14|ARF10874.1 MI14|ARF10939.1 MI14|ARF10969.1 MI14|ARF11037.1 MI17|ARF09402.1 MI17|ARF09659.1 MI17|ARF09691.1 MI17|ARF09703.1 MI17|ARF10017.1 MI17|ARF10022.1 MI18|ARF11237.1 MI18|ARF11580.1 MI18|ARF11622.1 MI18|ARF11677.1 MI18|ARF12055.1 MI18|ARF12056.1 MI18|ARF12131.1 MI18|ARF12174.1 MI18|ARF12301.1 MI18|ARF12425.1 MI18|ARF12427.1 MI22|YP_004894311.1 MI22|YP_004894478.1 MI22|YP_004894691.1 MI22|YP_004894725.1 MI23|AFX92296.1 MI23|AFX92474.1 MI23|AFX92724.1 MI23|AFX92762.1 MI24|AGD92167.1 MI24|AGD92337.1 MI24|AGD92583.1 MI24|AGD92619.1 MI25|AEX61353.1 MI25|AEX61556.1 MI25|AEX61831.1 MI25|AEX61869.1 MI26|AEQ60647.1 MI26|AEQ60716.1 MI26|AEQ60751.1 MI26|AEQ60920.1 MI26|AEQ61010.1 MI27|YP_003986967.1 MI27|YP_003987035.1 MI27|YP_003987069.1 MI27|YP_003987237.1 MI27|YP_003987327.1 MI28|EJN40555.1 MI28|EJN40895.1 MI28|EJN40953.1 MI28|EJN40983.1 MI28|EJN41120.1 MI29|AHA45033.1 MI29|AHA45125.1 MI29|AHA45296.1 MI29|AHA45330.1 MI29|AHA45399.1 MI30|AHJ40145.1 MI30|AHJ40384.1 MI30|AMK61932.1 MI30|AMK61940.1 MI30|AMK62005.1 MI33|YP_007354170.1 MI33|YP_007354326.1 MI33|YP_007354525.1 MI33|YP_007354556.1 MI34|AVL94596.1 MI34|AVL94742.1 MI34|AVL94951.1 MI34|AVL94979.1 MI35|AGF85138.1 MI35|AGF85172.1 MI35|AGF85173.1 MI35|AGF85299.1 MI35|AGF85399.1 MI35|AGF85563.1 MI36|AEX62563.1 MI36|AEX62603.1 MI36|AEX62878.1 MI36|AEX63096.1 MI37|QKU33526.1 MI37|QKU33662.1 MI37|QKU33742.1 MI37|QKU33784.1 MI37|QKU33790.1 MI37|QKU33954.1 MI37|QKU34149.1 MI37|QKU34401.1 MI37|QKU34532.1 MI37|QKU34569.1 MI38|QKU34759.1 MI38|QKU34905.1 MI38|QKU34985.1 MI38|QKU35031.1 MI38|QKU35037.1 MI38|QKU35202.1 MI38|QKU35410.1 MI38|QKU35729.1 MI38|QKU35871.1 MI38|QKU35906.1 MP01|YP_009052294.1 MP02|QDY51857.1 MP02|QDY52267.1 MP03|YP_009173263.1 MP03|YP_009173309.1 MP03|YP_009173436.1 MP03|YP_009173451.1 MP03|YP_009173523.1 MP03|YP_009173706.1 MP04|QFG75186.1 MP05|ADX06013.1 MP06|ADX06423.1 MP07|YP_008052517.1 MP07|YP_008052730.1 MP09|AUF82502.1 MP09|AUF82515.1 MP09|AUF82703.1 P01|NP_955111.1 P01|NP_955115.1 P01|NP_955176.1 P01|NP_955179.1 P01|NP_955223.1 P02|YP_009447982.1 P02|YP_009447985.1 P03|NP_039028.1 P03|NP_039031.1 P04|YP_009046063.1 P04|YP_009046066.1 P05|YP_009046300.1 P05|YP_009046303.1 P06|YP_009177061.1 P06|YP_009177063.1 P43|YP_009001634.1 P49|NP_048321.1 P51|YP_009162533.1 PT05|YP_009449162.1 PY03|YP_001427056.1 PY04|YP_009325838.1 PY05|NP_048970.2 PY06|YP_001498694.1 PY06|YP_001498814.1 PY07|YP_001426352.1 PY08|ABT14283.1 PY09|YP_001497873.1 PY09|YP_001498012.1 PY10|YP_009665495.1 PY10|YP_009665552.1 PY11|AHA55077.1 PY12|AHA55573.1 PY13|AHA56081.1 PY14|AHA54533.1 PY15|AET98281.1 PY16|AET42669.1 PY17|AEO98322.1 PY18|AEP15428.1 PY19|AEP16063.1 PY20|AEO97992.1 PY21|YP_294210.1 PY22|AEP15092.1 PY23|CAZ69782.1
Orthogroup14: AC01|YP_001110864.1 AC01|YP_001110934.1 AC02|YP_762363.1 AC02|YP_762422.1 AC03|YP_803265.1 AC03|YP_803333.1 AC04|AJP08976.1 AC04|AJP09047.1 AC05|AFV50263.1 AC05|AFV50342.1 AC06|APM84110.1 AC06|APM84181.1 AC07|BBB16480.1 AC07|BBB16554.1 AC08|YP_009640058.1 AC08|YP_009640077.1 AF01|NP_042792.1 AF02|BBO54039.1 AF03|AIB52040.1 AF04|AMN84762.1 AF04|AMN84763.1 AF05|SME65008.1 AF05|SME65009.1 AF06|YP_009352525.1 AF06|YP_009352528.1 AF07|YP_009361646.1 I01|YP_025105.1 I02|NP_078624.1 I03|YP_009342229.1 I04|NP_612250.1 I05|AAX82340.1 I06|AAT71844.1 I07|AGG37909.1 I08|YP_009163837.1 I09|ADE34373.1 I10|AAP33183.1 I11|YP_003777.1 I12|AGV20540.1 I13|YP_009506668.1 I14|AHA80853.1 I15|ANZ57034.1 I17|YP_009182006.1 I18|YP_006347602.1 I19|YP_031586.1 I20|AJR29165.1 I21|AAV91086.1 I22|AFG73051.1 I23|YP_009272718.1 I24|YP_009259474.1 I25|YP_164199.1 I26|ACF42229.1 I27|AJR29090.1 I28|AAL77794.1 I29|AJR29238.1 I30|BAK14257.1 I31|ABF82120.1 I32|YP_009021192.1 I33|YP_009010804.1 I34|YP_654662.1 I35|YP_009010335.1 I36|YP_008357340.1 I37|YP_009010577.1 I38|YP_004732950.1 I39|YP_009046734.1 I39|YP_009046766.1 I40|NP_149639.1 I40|NP_149806.1 I41|ATE87065.1 I41|ATE87066.1 I42|YP_009552378.1 MI01|YP_003970001.1 MI02|AYV79578.1 MI02|AYV79579.1 MI03|VVU95057.1 MI03|VVU95058.1 MI04|QFG74671.1 MI05|QFG73582.1 MI06|ATZ80519.1 MI07|VBB18351.1 MI07|VBB18353.1 MI09|ARF09013.1 MI09|ARF09014.1 MI09|ARF09016.1 MI09|ARF09018.1 MI09|ARF09020.1 MI14|ARF10760.1 MI17|ARF09455.1 MI18|ARF11340.1 MI18|ARF11341.1 MI18|ARF11342.1 MI18|ARF11343.1 MI22|YP_004894424.1 MI23|AFX92416.1 MI24|AGD92280.1 MI25|AEX61495.1 MI26|AEQ60694.1 MI27|YP_003987013.1 MI28|EJN40935.1 MI29|AHA45350.1 MI29|AHA45352.1 MI30|AHJ40170.1 MI30|AHJ40172.1 MI33|YP_007354277.1 MI34|AVL94696.1 MI34|AVL94698.1 MI35|AGF85450.1 MI36|AEX62936.1 MI37|QKU34231.1 MI38|QKU35490.1 MP01|YP_009052394.1 MP02|QDY51984.1 MP03|YP_009173653.1 MP04|QFG74851.1 MP05|ADX06029.1 MP06|ADX06441.1 MP07|YP_008052581.1 MP08|QOI90401.1 MP09|AUF82600.1 MR01|AGV01403.1 MR01|AGV01404.1 MR02|YP_003406800.1 MR02|YP_003406803.1 MR03|AVR52762.1 MR03|AVR52766.1 MR04|YP_009094548.1 MR04|YP_009094549.1 MR05|YP_009255194.1 MR05|YP_009255196.1 MR06|AQQ73862.1 MR06|AQQ73863.1 MR07|YP_004346982.1 MR07|YP_004346983.1 MR08|YP_009345156.1 MR09|ALH06711.1 MR09|ALH06713.1 MR10|AHA46303.1 MR10|AHA46305.1 MR11|YP_009507157.1 MR11|YP_009507159.1 MR12|YP_009238535.1 MR12|YP_009238536.1 MR13|YP_009310383.1 MR13|YP_009310384.1 MR13|YP_009310385.1 P01|NP_955205.1 P02|YP_009448056.1 P03|NP_039100.1 P04|YP_009046131.1 P05|YP_009046368.1 P06|YP_009177121.1 P07|YP_784289.1 P08|YP_001293262.1 P09|NP_150505.1 P10|NP_659643.1 P11|YP_009408276.1 P12|YP_009408478.1 P13|YP_004821431.1 P14|YP_227455.1 P15|YP_009329703.1 P16|NP_051782.1 P17|NP_051957.1 P18|NP_044030.1 P19|YP_009480607.1 P20|NP_570486.1 P21|NP_619894.1 P22|NP_671600.1 P23|NP_536517.1 P24|YP_009143406.1 P25|YP_009282791.1 P26|YP_717407.1 P27|YP_232980.1 P28|NP_042127.1 P29|YP_009281845.1 P30|YP_005296275.1 P31|NP_957965.1 P32|NP_957833.1 P33|YP_009112795.1 P34|YP_003457361.1 P35|YP_009389342.1 P36|YP_009268789.1 P37|YP_008658488.1 P38|NP_570228.1 P39|ABQ43546.1 P40|ABQ43701.1 P41|NP_938326.1 P42|NP_073456.1 P43|YP_009001703.1 P44|YP_008004022.1 P45|NP_065003.1 P46|YP_008004326.1 P47|YP_008004626.1 P48|YP_008003761.1 P49|NP_048113.1 P50|YP_009408026.1 P51|YP_009162537.1 PN01|YP_009165276.1 PN02|YP_008318947.1 PN03|YP_009120491.1 PN03|YP_009120493.1 PN03|YP_009120494.1 PN04|YP_009480872.1 PN05|YP_009481813.1 PN06|YP_009482930.1 PN07|YP_008436862.1 PT01|SPN79224.1 PT01|SPN79531.1 PT02|YP_009328993.1 PT02|YP_009329150.1 PT03|SOB74287.1 PT03|SOB74454.1 PT04|SPN78884.1 PT04|SPN79231.1 PT05|YP_009449184.1 PT05|YP_009449349.1 PT06|YP_009001052.1 PT06|YP_009001268.1 PY11|AHA54631.1 PY11|AHA54632.1 PY12|AHA55190.1 PY12|AHA55191.1 PY13|AHA55667.1 PY13|AHA55668.1 PY14|AHA54144.1 PY14|AHA54145.1 PY15|AET97950.1 PY16|AET42586.1 PY16|AET42587.1 PY17|AEO98281.1 PY17|AEO98282.1 PY18|AEP15607.1 PY18|AEP15608.1 PY19|AEP16007.1 PY20|AEO97876.1 PY20|AEO97877.1 PY21|YP_293818.1 PY22|AEP15003.1 PY23|CAZ69400.1
Orthogroup15: AF03|AIB51899.1 AF03|AIB51908.1 AF04|AMN84605.1 AF04|AMN84613.1 AF05|SME64859.1 AF05|SME64864.1 AF06|YP_009352526.1 AF06|YP_009352642.1 MI02|AYV79461.1 MI02|AYV79604.1 MI05|QFG73727.1 MI06|ATZ80396.1 MI06|ATZ80401.1 MI06|ATZ80520.1 MI07|VBB18352.1 MI07|VBB18384.1 MI09|ARF08981.1 MI09|ARF08987.1 MI09|ARF09017.1 MI09|ARF09019.1 MI09|ARF09220.1 MI17|ARF09849.1 MI17|ARF09851.1 MI18|ARF11147.1 MI18|ARF11148.1 MI18|ARF11228.1 MI18|ARF11235.1 MI18|ARF11240.1 MI18|ARF11318.1 MI18|ARF11371.1 MI18|ARF11413.1 MI18|ARF11444.1 MI18|ARF11678.1 MI18|ARF11808.1 MI22|YP_004894391.1 MI22|YP_004894392.1 MI22|YP_004894425.1 MI22|YP_004894508.1 MI23|AFX92376.1 MI23|AFX92377.1 MI23|AFX92378.1 MI23|AFX92415.1 MI23|AFX92509.1 MI24|AGD92245.1 MI24|AGD92247.1 MI24|AGD92281.1 MI24|AGD92372.1 MI25|AEX61451.1 MI25|AEX61496.1 MI25|AEX61593.1 MI26|AEQ60428.1 MI26|AEQ60429.1 MI26|AEQ60695.1 MI27|YP_003986741.1 MI27|YP_003986743.1 MI27|YP_003987014.1 MI28|EJN40700.1 MI28|EJN40701.1 MI28|EJN40702.1 MI28|EJN40936.1 MI29|AHA45351.1 MI29|AHA45624.1 MI29|AHA45628.1 MI30|AHJ39987.2 MI30|AHJ40171.1 MI30|AMK61824.1 MI33|YP_007354246.1 MI33|YP_007354247.1 MI33|YP_007354278.1 MI33|YP_007354355.1 MI34|AVL94663.1 MI34|AVL94697.1 MI34|AVL94769.1 MI35|AGF85370.1 MI35|AGF85448.1 MI35|AGF85483.1 MI35|AGF85484.1 MI36|AEX62838.1 MI36|AEX62938.1 MI36|AEX62992.1 MI36|AEX62998.1 MI37|QKU33529.1 MI37|QKU33542.1 MI37|QKU34290.1 MI38|QKU34761.1 MP01|YP_009052174.1 MP07|YP_008052379.1 MP07|YP_008052391.1 MP07|YP_008052434.1 MR01|AGV01756.1 MR02|YP_003407112.1 MR03|AVR52763.1 MR03|AVR53104.1 MR04|YP_009094846.1 MR05|YP_009255170.1 MR05|YP_009255195.1 MR06|AQQ73833.1 MR07|YP_004347380.1 MR08|YP_009345193.1 MR08|YP_009345482.1 MR09|ALH07076.1 MR10|AHA46352.1 MR11|YP_009507109.1 MR12|YP_009238607.1 MR12|YP_009238976.1 MR13|YP_009310366.1 PT06|YP_009001269.1 PY03|YP_001426706.1 PY03|YP_001426868.1 PY03|YP_001427029.1 PY03|YP_001427059.1 PY03|YP_001427095.1 PY03|YP_001427114.1 PY03|YP_001427118.1 PY03|YP_001427122.1 PY03|YP_001427173.1 PY03|YP_001427218.1 PY03|YP_001427263.1 PY04|YP_009325571.1 PY04|YP_009325579.1 PY04|YP_009325639.1 PY04|YP_009325689.1 PY04|YP_009325736.1 PY04|YP_009325738.1 PY04|YP_009325809.1 PY05|NP_048435.2 PY05|NP_048482.1 PY05|NP_048641.2 PY05|NP_048671.1 PY05|NP_048711.2 PY05|NP_048779.2 PY05|NP_048851.1 PY05|NP_049007.1 PY06|YP_001498257.1 PY06|YP_001498420.1 PY06|YP_001498453.1 PY06|YP_001498519.1 PY06|YP_001498585.1 PY06|YP_001498628.1 PY06|YP_001498650.1 PY06|YP_001498722.1 PY07|YP_001425735.1 PY07|YP_001425818.1 PY07|YP_001425819.1 PY07|YP_001426012.1 PY07|YP_001426023.1 PY07|YP_001426103.1 PY07|YP_001426191.1 PY07|YP_001426241.1 PY07|YP_001426248.1 PY07|YP_001426338.1 PY07|YP_001426447.1 PY08|ABT13586.1 PY08|ABT13623.1 PY08|ABT13647.1 PY08|ABT13665.1 PY08|ABT13734.1 PY08|ABT13924.1 PY08|ABT14014.1 PY08|ABT14019.1 PY08|ABT14056.1 PY08|ABT14176.1 PY09|YP_001497329.1 PY09|YP_001497361.1 PY09|YP_001497369.1 PY09|YP_001497381.1 PY09|YP_001497402.1 PY09|YP_001497442.1 PY09|YP_001497520.1 PY09|YP_001497542.1 PY09|YP_001497566.1 PY09|YP_001497585.1 PY09|YP_001497620.1 PY09|YP_001497629.1 PY09|YP_001497636.1 PY09|YP_001497693.1 PY09|YP_001497798.1 PY09|YP_001497825.1 PY09|YP_001497914.1 PY09|YP_001498046.1 PY10|YP_009665255.1 PY10|YP_009665276.1 PY10|YP_009665283.1 PY10|YP_009665303.1 PY10|YP_009665317.1 PY10|YP_009665326.1 PY10|YP_009665337.1 PY10|YP_009665344.1 PY10|YP_009665354.1 PY10|YP_009665361.1 PY10|YP_009665377.1 PY10|YP_009665383.1 PY10|YP_009665471.1 PY10|YP_009665487.1 PY10|YP_009665539.1 PY11|AHA54603.1 PY11|AHA54604.1 PY11|AHA54661.1 PY11|AHA54775.1 PY12|AHA55166.1 PY12|AHA55217.1 PY13|AHA55642.1 PY13|AHA55694.1 PY13|AHA55695.1 PY13|AHA55798.1 PY14|AHA54119.1 PY14|AHA54171.1 PY15|AET97928.1 PY15|AET97972.1 PY16|AET42560.1 PY16|AET42612.1 PY17|AEO98133.1 PY17|AEO98258.1 PY18|AEP15586.1 PY19|AEP16028.1 PY19|AEP16138.1 PY20|AEO97852.1 PY21|YP_293795.1 PY21|YP_293841.1 PY21|YP_293937.1 PY22|AEP14978.1 PY22|AEP15026.1 PY23|CAZ69379.1 PY23|CAZ69421.1 PY23|CAZ69727.1 PY32|YP_003213000.1 PY35|NP_077604.1
Orthogroup16: AC01|YP_001110970.1 AC02|YP_762453.1 AC03|YP_803301.1 AC04|AJP09054.1 AC04|AJP09090.1 AC05|AFV50347.1 AC05|AFV50385.1 AC06|APM84227.1 AC07|BBB16600.1 AC08|YP_009640078.1 AC08|YP_009640081.1 AF01|NP_042765.1 AF03|AIB51821.1 AF03|AIB51928.1 AF04|AMN84537.1 AF04|AMN84636.1 AF04|AMN84643.1 AF04|AMN84650.1 AF05|SME64780.1 AF06|YP_009352545.1 AF07|YP_009361500.1 I01|YP_073585.1 I02|NP_078717.1 I03|YP_009342181.1 I04|NP_612331.1 I05|AAX82415.1 I07|AGG37984.1 I08|YP_009163801.1 I09|ADE34443.1 I10|AAP33258.1 I11|YP_003852.1 I12|AGV20619.1 I13|YP_009506682.1 I14|AHA80937.1 I15|ANZ57111.1 I16|YP_009508715.1 I17|YP_009182084.1 I18|YP_006347705.1 I19|YP_031600.1 I20|AJR29176.1 I21|AAV91054.1 I22|AFG73066.1 I23|YP_009272797.1 I24|YP_009259386.1 I25|YP_164147.1 I26|ACF42244.1 I27|AJR29148.1 I28|ABB92287.1 I29|AJR29297.1 I30|BAK14298.1 I31|ABF82151.1 I32|YP_009021106.1 I33|YP_009010764.1 I34|YP_654693.1 I35|YP_009010298.1 I36|YP_008357301.1 I37|YP_009010536.1 I38|YP_004732904.1 I39|YP_009046717.1 I39|YP_009046720.1 I40|NP_149647.1 I41|ATE87123.1 I42|YP_009552318.1 MI01|YP_003970127.1 MI01|YP_003970168.1 MI02|AYV79112.1 MI02|AYV79742.1 MI02|AYV79781.1 MI03|VVU94400.1 MI04|QFG74308.1 MI04|QFG74424.1 MI04|QFG74470.1 MI05|QFG73876.1 MI06|ATZ80064.1 MI06|ATZ80106.1 MI06|ATZ80117.1 MI06|ATZ80144.1 MI06|ATZ80189.1 MI06|ATZ80273.1 MI06|ATZ80378.1 MI06|ATZ80427.1 MI06|ATZ80508.1 MI06|ATZ80631.1 MI06|ATZ80785.1 MI06|ATZ80908.1 MI06|ATZ81016.1 MI06|ATZ81097.1 MI06|ATZ81126.1 MI06|ATZ81151.1 MI06|ATZ81249.1 MI06|ATZ81251.1 MI07|VBB18136.1 MI07|VBB18408.1 MI09|ARF07974.1 MI09|ARF08475.1 MI09|ARF08563.1 MI09|ARF08922.1 MI14|ARF10447.1 MI14|ARF10981.1 MI14|ARF11016.1 MI14|ARF11140.1 MI17|ARF09495.1 MI17|ARF10103.1 MI18|ARF11390.1 MI18|ARF12583.1 MI18|ARF12594.1 MI22|YP_004894356.1 MI23|AFX92340.1 MI24|AGD92211.1 MI25|AEX61408.1 MI26|AEQ60390.1 MI27|YP_003986703.1 MI28|EJN40666.1 MI29|AHA45665.1 MI30|AHJ39966.1 MI33|YP_007354212.1 MI34|AVL94632.1 MI35|AGF85518.1 MI36|AEX63041.1 MI36|AEY99297.1 MI37|QKU34647.1 MI38|QKU35601.1 MP01|YP_009052397.1 MP02|QDY51856.1 MP02|QDY52437.1 MP03|YP_009173524.1 MP04|QFG75185.1 MP05|ADX06014.1 MP06|ADX06425.1 MP07|YP_008052518.1 MP08|QOI90267.1 MP08|QOI90416.1 MP09|AUF82467.1 MR01|AGV01506.1 MR02|YP_003406895.1 MR03|AVR52866.1 MR04|YP_009094637.1 MR05|YP_009254935.1 MR06|AQQ73992.1 MR07|YP_004347127.1 MR08|YP_009345453.1 MR09|ALH06841.1 MR10|AHA46145.1 MR11|YP_009506829.1 MR12|YP_009238702.1 MR13|YP_009310213.1 P01|NP_955105.1 P02|YP_009447975.1 P03|NP_039021.1 P04|YP_009046058.1 P05|YP_009046295.1 P06|YP_009177056.1 P07|YP_784303.1 P08|YP_001293274.1 P09|NP_150517.1 P10|NP_659655.1 P11|YP_009408288.1 P12|YP_009408490.1 P13|YP_004821443.1 P14|YP_227467.1 P15|YP_009329716.1 P16|NP_051794.1 P17|NP_051969.1 P18|NP_044045.1 P19|YP_009480619.1 P20|NP_570498.1 P21|NP_619906.1 P22|NP_671612.1 P23|NP_536529.1 P24|YP_009143418.1 P25|YP_009282803.1 P26|YP_717419.1 P27|YP_232992.1 P28|NP_042139.1 P29|YP_009281857.1 P30|YP_005296287.1 P31|NP_957977.1 P32|NP_957845.1 P33|YP_009112807.1 P34|YP_003457373.1 P35|YP_009389355.1 P36|YP_009268801.1 P37|YP_008658501.1 P38|NP_570240.1 P39|ABQ43558.1 P40|ABQ43713.1 P41|NP_938338.1 P42|NP_073468.1 P43|YP_009001637.1 P44|YP_008003908.1 P45|NP_064869.1 P46|YP_008004073.1 P46|YP_008004075.1 P46|YP_008004214.1 P46|YP_008004400.1 P46|YP_008004402.1 P47|YP_008004405.1 P47|YP_008004410.1 P47|YP_008004516.1 P47|YP_008004695.1 P47|YP_008004700.1 P48|YP_008003627.1 P49|NP_048160.1 P50|YP_009408038.1 P51|YP_009162463.1 PT01|SPN79612.1 PT02|YP_009329241.1 PT03|SOB74186.1 PT04|SPN79474.1 PT05|YP_009449330.1 PT06|YP_009000916.1 PY11|AHA54667.1 PY13|AHA55701.1 PY14|AHA54175.1 PY15|AET97978.1 PY16|AET42555.1 PY17|AEO98127.1 PY18|AEP15634.1 PY19|AEP16132.1 PY20|AEO97670.1 PY21|YP_293847.1 PY22|AEP15032.1 PY23|CAZ69426.1 PY42|YP_009507524.1
Orthogroup17: AF01|NP_042794.1 AF02|BBO54112.1 AF03|AIB52055.1 AF04|AMN84780.1 AF05|SME65026.1 AF06|YP_009352573.1 AF07|YP_009361656.1 I04|NP_612286.1 I05|AAX82373.1 I06|AAT71875.1 I07|AGG37941.1 I08|YP_009163849.1 I09|ADE34404.1 I30|BAK14224.1 MI01|YP_003969844.1 MI01|YP_003970107.1 MI02|AYV79150.1 MI02|AYV79235.1 MI03|VVU94975.1 MI03|VVU95263.1 MI04|QFG74651.1 MI04|QFG74700.1 MI05|QFG73926.1 MI06|ATZ80933.1 MI06|ATZ80975.1 MI07|VBB17906.1 MI07|VBB18033.1 MI07|VBB18447.1 MI07|VBB18449.1 MI09|ARF08085.1 MI09|ARF09224.1 MI09|ARF09294.1 MI14|ARF10215.1 MI14|ARF10660.1 MI14|ARF10716.1 MI17|ARF09638.1 MI17|ARF09759.1 MI18|ARF11732.1 MI18|ARF11862.1 MI22|YP_004894563.1 MI22|YP_004894651.1 MI23|AFX92568.1 MI23|AFX92569.1 MI23|AFX92680.1 MI24|AGD92434.1 MI24|AGD92435.1 MI24|AGD92538.1 MI25|AEX61661.1 MI25|AEX61662.1 MI25|AEX61783.1 MI26|AEQ60495.1 MI26|AEQ60571.1 MI27|YP_003986809.1 MI27|YP_003986887.1 MI28|EJN40756.1 MI28|EJN40823.1 MI29|AHA45481.1 MI29|AHA45558.1 MI30|AHJ40083.1 MI30|AMK61850.1 MI33|YP_007354410.1 MI33|YP_007354494.1 MI34|AVL94825.1 MI34|AVL94909.1 MI35|AGF85208.1 MI35|AGF85307.1 MI36|AEX62653.1 MI36|AEX62761.1 MI36|AEX62762.1 MI37|QKU33800.1 MI37|QKU33967.1 MI38|QKU35048.1 MI38|QKU35216.1 MP01|YP_009052285.1 MP02|QDY51715.1 MP02|QDY52457.1 MP03|YP_009173557.1 MP04|QFG75197.1 MP05|ADX05869.1 MP06|ADX06468.1 MP07|YP_008052553.1 MP08|QOI90174.1 MP08|QOI90423.1 MP09|AUF82182.1 MP09|AUF82311.1 MR01|AGV01678.1 MR02|YP_003407048.1 MR03|AVR53030.1 MR04|YP_009094783.1 MR05|YP_009255104.1 MR06|AQQ73753.1 MR07|YP_004347293.1 MR08|YP_009345284.1 MR09|ALH06995.1 MR10|AHA45983.1 MR11|YP_009507001.1 MR12|YP_009238879.1 MR13|YP_009310325.1 P01|NP_955108.1 P01|NP_955215.1 P02|YP_009448065.1 P03|NP_039109.1 P04|YP_009046140.1 P05|YP_009046377.1 P06|YP_009177131.1 P07|YP_784299.1 P08|YP_001293270.1 P09|NP_150513.1 P10|NP_659651.1 P11|YP_009408284.1 P12|YP_009408486.1 P13|YP_004821439.1 P14|YP_227463.1 P15|YP_009329713.1 P16|NP_051790.1 P17|NP_051965.1 P18|NP_044041.1 P19|YP_009480615.1 P20|NP_570494.1 P21|NP_619902.1 P22|NP_671608.1 P23|NP_536525.1 P24|YP_009143414.1 P25|YP_009282799.1 P26|YP_717415.1 P27|YP_232988.1 P28|NP_042135.1 P29|YP_009281853.1 P30|YP_005296283.1 P31|NP_957973.1 P32|NP_957841.1 P33|YP_009112803.1 P34|YP_003457369.1 P35|YP_009389351.1 P36|YP_009268797.1 P37|YP_008658497.1 P38|NP_570236.1 P39|ABQ43554.1 P40|ABQ43709.1 P41|NP_938334.1 P42|NP_073464.1 P43|YP_009001613.1 P44|YP_008004013.1 P45|NP_064917.1 P45|NP_065028.1 P46|YP_008004256.1 P46|YP_008004352.1 P47|YP_008004558.1 P47|YP_008004653.1 P48|YP_008003686.1 P48|YP_008003695.1 P48|YP_008003788.1 P49|NP_048137.1 P50|YP_009408034.1 P51|YP_009162545.1 PN01|YP_009165382.1 PN02|YP_008318971.1 PN02|YP_008319189.2 PN03|YP_009120231.1 PN03|YP_009120467.1 PN04|YP_009480883.1 PN04|YP_009481009.1 PN05|YP_009481825.1 PN05|YP_009481954.1 PN06|YP_009482946.1 PN06|YP_009483096.1 PN07|YP_008437195.2 PN07|YP_009429985.1 PT01|SPN79060.1 PT02|YP_009328946.1 PT03|SOB74505.1 PT04|SPN78787.1 PT05|YP_009449247.1 PT06|YP_009001355.1 PY01|YP_004061500.1 PY01|YP_004061502.1 PY01|YP_004061579.1 PY02|ADQ91241.1 PY02|ADQ91321.1 PY03|YP_001426714.1 PY03|YP_001427200.1 PY04|YP_009325558.1 PY05|NP_048451.1 PY06|YP_001498219.1 PY07|YP_001425760.1 PY08|ABT13687.1 PY09|YP_001497344.1 PY10|YP_009665261.1 PY11|AHA55079.1 PY12|AHA55574.1 PY13|AHA56082.1 PY14|AHA54534.1 PY15|AET98280.1 PY16|AET42668.1 PY17|AEO98321.1 PY18|AEP15427.1 PY19|AEP16062.1 PY20|AEO97993.1 PY21|YP_294211.1 PY22|AEP15091.1 PY23|CAZ69783.1 PY25|YP_007676147.1 PY25|YP_007676205.1 PY26|YP_004061971.1 PY26|YP_004062043.1 PY27|YP_004061723.1 PY27|YP_004061754.1 PY28|YP_009172576.1 PY28|YP_009172652.1 PY29|YP_009173095.1 PY29|YP_009173125.1 PY30|YP_007674738.1 PY30|YP_007674811.1 PY31|YP_009172852.1 PY31|YP_009172925.1 PY32|YP_003212910.1 PY32|YP_003212979.1 PY33|YP_004063512.1 PY33|YP_004063578.1 PY34|YP_001648170.1 PY34|YP_001648255.2 PY42|YP_009507487.1 PY42|YP_009507495.1
Orthogroup18: AC01|YP_001110854.1 AC02|YP_762356.1 AC03|YP_803224.1 AC04|AJP08967.1 AC05|AFV50253.1 AC06|AYD68135.1 AC07|BBB16471.1 AC08|YP_009639989.1 AF01|NP_042783.1 AF02|BBO54031.1 AF03|AIB52014.1 AF04|AMN84738.1 AF05|SME64977.1 AF06|YP_009352507.1 AF07|YP_009361596.1 I01|YP_073706.1 I02|NP_078724.1 I03|YP_009342210.1 I04|NP_612241.1 I05|AAX82331.1 I06|AAT71835.1 I07|AGG37900.1 I08|YP_009163831.1 I09|ADE34365.1 I10|AAP33223.1 I11|YP_003817.1 I12|AGV20578.1 I13|YP_009506722.1 I14|AHA80894.1 I15|ANZ57075.1 I16|YP_009508676.1 I17|YP_009182043.1 I18|YP_006347653.1 I19|YP_031639.1 I20|AJR29204.1 I21|AAV91098.1 I22|AFG73105.1 I23|YP_009272759.1 I24|YP_009259431.1 I25|YP_164223.1 I26|ACF42281.1 I27|AJR29118.1 I28|AAL77804.1 I29|AJR29269.1 I30|BAK14264.1 I31|ABF82150.1 I32|YP_009021128.1 I33|YP_009010762.1 I34|YP_654692.1 I35|YP_009010295.1 I36|YP_008357299.1 I37|YP_009010534.1 I38|YP_004732900.1 I39|YP_009046615.1 I40|NP_149500.1 I41|ATE87119.1 I42|YP_009552323.1 MI01|YP_003970130.1 MI02|AYV79324.1 MI03|VVU94693.1 MI04|QFG74744.1 MI05|QFG74145.1 MI06|ATZ80752.1 MI07|VBB18008.1 MI09|ARF09278.1 MI14|ARF11096.1 MI17|ARF09771.1 MI18|ARF11831.1 MI18|ARF11832.1 MI22|YP_004894633.1 MI23|AFX92653.1 MI23|AFX92654.1 MI24|AGD92513.1 MI25|AEX61758.1 MI26|AEQ60511.1 MI27|YP_003986825.1 MI28|EJN40770.1 MI29|AHA45542.1 MI30|AMK61855.1 MI33|YP_007354476.1 MI33|YP_007354477.1 MI34|AVL94893.1 MI35|AGF85230.1 MI35|AGF85231.1 MI36|AEX62677.1 MI37|QKU33833.1 MI38|QKU35081.1 MP01|YP_009052217.1 MP02|QDY51635.1 MP03|YP_009173620.1 MP04|QFG74837.1 MP05|ADX06143.1 MP06|ADX06483.1 MP07|YP_008052566.1 MP08|QOI90295.1 MP09|AUF82649.1 MR01|AGV01694.1 MR03|AVR53042.1 MR04|YP_009094792.1 MR05|YP_009255117.1 MR06|AQQ73765.1 MR07|YP_004347308.1 MR08|YP_009345270.1 MR09|ALH07009.1 MR10|AHA45970.1 MR11|YP_009507014.1 MR12|YP_009238893.1 P01|NP_955144.1 P02|YP_009448013.1 P03|NP_039057.1 P04|YP_009046091.1 P05|YP_009046328.1 P06|YP_009177089.1 P07|YP_784249.1 P08|YP_001293230.1 P09|NP_150473.1 P10|NP_659611.1 P11|YP_009408242.1 P12|YP_009408444.1 P13|YP_004821396.1 P14|YP_227423.1 P15|YP_009329664.1 P16|NP_051748.1 P17|NP_051923.1 P18|NP_043990.1 P19|YP_009480575.1 P20|NP_570451.1 P21|NP_619862.1 P22|NP_671567.1 P23|NP_536484.1 P24|YP_009143372.1 P25|YP_009282757.1 P26|YP_717373.1 P27|YP_232947.1 P28|NP_042094.1 P29|YP_009281811.1 P30|YP_005296243.1 P31|NP_957934.1 P32|NP_957802.1 P33|YP_009112764.1 P34|YP_003457330.1 P35|YP_009389314.1 P36|YP_009268757.1 P37|YP_008658457.1 P38|NP_570196.1 P39|ABQ43513.1 P40|ABQ43668.1 P41|NP_938295.1 P42|NP_073424.1 P43|YP_009001699.1 P44|YP_008003872.1 P45|NP_064832.1 P46|YP_008004139.1 P47|YP_008004452.1 P48|YP_008003592.1 P49|NP_048107.1 P50|YP_009407992.1 P51|YP_009162448.1 PN01|YP_009165284.1 PN02|YP_008318996.2 PN03|YP_009120443.1 PN03|YP_009120445.1 PN04|YP_009480895.1 PN05|YP_009481838.1 PN06|YP_009482957.1 PN07|YP_009429988.1 PT01|SPN78973.1 PT02|YP_009329456.1 PT03|SOB73944.1 PT04|SPN79874.1 PT05|YP_009448764.1 PT06|YP_009000951.1 PY01|YP_004061614.1 PY02|ADQ91356.1 PY03|YP_001427279.1 PY04|YP_009325633.1 PY05|NP_048532.2 PY05|YP_004678908.1 PY06|YP_001498312.1 PY07|YP_001425655.1 PY08|ABT13573.1 PY09|YP_001497445.1 PY09|YP_001497449.1 PY10|YP_009665304.1 PY10|YP_009665305.1 PY11|AHA54589.1 PY12|AHA55157.1 PY13|AHA55630.1 PY14|AHA54109.1 PY15|AET97918.1 PY16|AET42621.1 PY17|AEO98248.1 PY18|AEP15576.1 PY19|AEP16038.1 PY20|AEO97841.1 PY21|YP_293784.1 PY22|AEP14967.1 PY23|CAZ69369.1 PY24|BBI30551.1 PY25|YP_007676285.1 PY26|YP_004062103.1 PY27|YP_004061851.1 PY28|YP_009172731.1 PY29|YP_009173227.1 PY31|YP_009172985.1 PY32|YP_003213031.1 PY33|YP_004063640.1 PY34|YP_001648316.1 PY35|NP_077578.1 PY36|YP_009665694.1 PY37|YP_002154715.1 PY42|YP_009507574.1
Orthogroup19: AC01|YP_001110916.1 AC02|YP_762407.1 AC03|YP_803361.1 AC04|AJP09029.1 AC05|AFV50322.1 AC06|APM84162.1 AC07|BBB16535.1 AC08|YP_009640061.1 AF01|NP_042747.1 AF02|BBO53996.1 AF03|AIB51752.1 AF04|AMN84468.1 AF05|SME64703.1 AF06|YP_009352762.1 AF07|YP_009361395.1 I01|YP_073534.1 I02|NP_078633.1 I03|YP_009342128.1 I04|NP_612256.1 I05|AAX82345.1 I06|AAT71848.1 I07|AGG37914.1 I08|YP_009163883.1 I09|ADE34378.1 I10|AAP33221.1 I11|YP_003815.1 I12|AGV20577.1 I13|YP_009506723.1 I14|AHA80893.1 I15|ANZ57073.1 I16|YP_009508675.1 I17|YP_009182042.1 I18|YP_006347650.1 I19|YP_031641.1 I20|AJR29205.1 I21|AAV91067.1 I22|AFG73107.1 I23|YP_009272757.1 I24|YP_009259433.1 I25|YP_164168.1 I26|ACF42282.1 I27|AJR29117.1 I28|AAL77805.1 I29|AJR29268.1 I30|BAK14252.1 I31|ABF82039.1 I32|YP_009021104.1 I33|YP_009010932.1 I34|YP_654581.1 I35|YP_009010467.1 I36|YP_008357462.1 I37|YP_009010708.1 I38|YP_004732897.1 I39|YP_009046809.1 I40|NP_149891.1 I41|ATE87078.1 I42|YP_009552364.1 MI01|YP_003969856.1 MI02|AYV79457.1 MI02|AYV79458.1 MI02|AYV79459.1 MI03|VVU94985.1 MI04|QFG74658.1 MI05|QFG73956.1 MI06|ATZ80394.1 MI07|VBB18380.1 MI07|VBB18382.1 MI07|VBB18383.1 MI09|ARF08983.1 MI09|ARF08985.1 MI09|ARF08988.1 MI14|ARF10992.1 MI17|ARF09480.1 MI18|ARF11367.1 MI18|ARF11368.1 MI18|ARF11370.1 MI22|YP_004894390.1 MI23|AFX92379.1 MI24|AGD92246.1 MI25|AEX61449.1 MI26|AEQ60427.1 MI27|YP_003986740.1 MI28|EJN40703.1 MI29|AHA45623.1 MI29|AHA45625.1 MI29|AHA45627.1 MI30|AHJ39988.2 MI30|AHJ39990.2 MI30|AHJ39991.1 MI33|YP_007354245.1 MI34|AVL94664.1 MI34|AVL94665.1 MI35|AGF85485.1 MI36|AEX62991.1 MI36|AEX62995.1 MI37|QKU34288.1 MI37|QKU34289.1 MI38|QKU35550.1 MP01|YP_009052080.1 MP01|YP_009052296.1 MP02|QDY51865.1 MP02|QDY52415.1 MP03|YP_009173531.1 MP03|YP_009173543.1 MP04|QFG75164.1 MP05|ADX05878.1 MP05|ADX06021.1 MP06|ADX06431.1 MP06|ADX06461.1 MP07|YP_008052526.1 MP07|YP_008052546.1 MP08|QOI90240.1 MP08|QOI90433.1 MP09|AUF82288.1 MP09|AUF82698.1 MR01|AGV01372.1 MR02|YP_003406778.1 MR03|AVR52728.1 MR04|YP_009094523.1 MR05|YP_009254756.1 MR06|AQQ73884.1 MR07|YP_004346997.1 MR08|YP_009345581.1 MR09|ALH06727.1 MR10|AHA46295.1 MR11|YP_009507167.1 MR12|YP_009238550.1 MR13|YP_009310391.1 P01|NP_955286.1 P02|YP_009448112.1 P03|NP_039152.1 P04|YP_009046186.1 P05|YP_009046420.1 P06|YP_009177160.1 P07|YP_784337.1 P08|YP_001293307.1 P09|NP_150550.1 P10|NP_659688.1 P11|YP_009408322.1 P12|YP_009408524.1 P13|YP_004821481.1 P14|YP_227500.1 P15|YP_009329749.1 P16|NP_051828.1 P17|NP_052003.1 P18|NP_044080.1 P19|YP_009480652.1 P20|NP_570532.1 P21|NP_619941.1 P22|NP_671646.1 P23|NP_536562.1 P24|YP_009143452.1 P25|YP_009282837.1 P26|YP_717453.1 P27|YP_233026.1 P28|NP_042172.1 P29|YP_009281891.1 P30|YP_005296321.1 P31|NP_958010.1 P32|NP_957878.1 P33|YP_009112840.1 P34|YP_003457407.1 P35|YP_009389387.1 P36|YP_009268834.1 P37|YP_008658538.1 P38|NP_570273.1 P39|ABQ43591.1 P40|ABQ43746.1 P41|NP_938371.1 P42|NP_073501.1 P43|YP_009001558.1 P44|YP_008003891.1 P45|NP_064848.1 P46|YP_008004199.1 P47|YP_008004501.1 P48|YP_008003611.1 P49|NP_048226.1 P50|YP_009408072.1 P51|YP_009162498.1 PN01|YP_009165337.1 PN02|YP_008319124.2 PN03|YP_009120308.1 PN03|YP_009120310.1 PN04|YP_009480966.1 PN05|YP_009481911.1 PN06|YP_009483044.1 PN07|YP_008437090.2 PT01|SPN79743.1 PT02|YP_009329295.1 PT03|SOB74125.1 PT04|SPN79605.1 PT05|YP_009449142.1 PT06|YP_009001144.1 PY11|AHA55057.1 PY12|AHA55552.1 PY12|AHA55553.1 PY13|AHA56063.1 PY14|AHA54512.1 PY14|AHA54514.1 PY15|AET98144.1 PY16|AET42688.1 PY16|AET42689.1 PY17|AEO98347.1 PY18|AEP15452.1 PY19|AEP16087.1 PY20|AEO97975.1 PY21|YP_294192.1 PY22|AEP15111.1 PY23|CAZ69764.1
Orthogroup20: MI01|YP_003969905.1 MI01|YP_003969907.1 MI03|VVU94519.1 MI03|VVU94925.1 MI03|VVU94974.1 MI03|VVU95064.1 MI04|QFG74209.1 MI04|QFG74442.1 MI04|QFG74591.1 MI04|QFG74721.1 MI04|QFG74723.1 MI05|QFG73990.1 MI05|QFG74130.1 MI06|ATZ80190.1 MI06|ATZ80191.1 MI06|ATZ80616.1 MI07|VBB17684.1 MI07|VBB17727.1 MI07|VBB17854.1 MI07|VBB18014.1 MI07|VBB18227.1 MI07|VBB19074.1 MI09|ARF08273.1 MI09|ARF08285.1 MI09|ARF08298.1 MI09|ARF08663.1 MI09|ARF08678.1 MI09|ARF08681.1 MI09|ARF08688.1 MI09|ARF08690.1 MI09|ARF08708.1 MI09|ARF08715.1 MI09|ARF08736.1 MI09|ARF08737.1 MI14|ARF10268.1 MI14|ARF10345.1 MI14|ARF10909.1 MI14|ARF11065.1 MI17|ARF09883.1 MI17|ARF09909.1 MI17|ARF09961.1 MI17|ARF09962.1 MI17|ARF10079.1 MI18|ARF11837.1 MI18|ARF11973.1 MI18|ARF12242.1 MI18|ARF12255.1 MI18|ARF12358.1 MI18|ARF12378.1 MI18|ARF12393.1 MI22|YP_004894378.1 MI22|YP_004894590.1 MI22|YP_004894596.1 MI22|YP_004894763.1 MI22|YP_004894840.1 MI22|YP_004894842.1 MI23|AFX92362.1 MI23|AFX92601.1 MI23|AFX92607.1 MI23|AFX92802.1 MI23|AFX92889.1 MI23|AFX92891.1 MI24|AGD92233.1 MI24|AGD92464.1 MI24|AGD92471.1 MI24|AGD92659.1 MI24|AGD92739.1 MI24|AGD92741.1 MI25|AEX61430.1 MI25|AEX61698.1 MI25|AEX61704.1 MI25|AEX61916.1 MI26|AEQ60315.1 MI26|AEQ60316.1 MI26|AEQ60319.1 MI26|AEQ60412.1 MI26|AEQ60547.1 MI26|AEQ60552.1 MI26|AEQ60858.1 MI26|AEQ60859.1 MI27|YP_003986629.1 MI27|YP_003986630.1 MI27|YP_003986632.1 MI27|YP_003986726.1 MI27|YP_003986862.1 MI27|YP_003986867.1 MI27|YP_003987175.1 MI27|YP_003987176.1 MI28|EJN40688.1 MI28|EJN40798.1 MI28|EJN40803.1 MI28|EJN41069.1 MI28|EJN41070.1 MI28|EJN41205.1 MI28|EJN41206.1 MI28|EJN41208.1 MI29|AHA45185.1 MI29|AHA45186.1 MI29|AHA45500.1 MI29|AHA45505.1 MI29|AHA45643.1 MI29|AHA45734.1 MI29|AHA45736.1 MI29|AHA45737.1 MI30|AHJ39921.2 MI30|AHJ39922.2 MI30|AHJ39924.1 MI30|AHJ40277.1 MI30|AHJ40278.2 MI30|AMK61817.1 MI30|AMK61871.1 MI30|AMK61873.1 MI33|YP_007354233.1 MI33|YP_007354432.1 MI33|YP_007354590.1 MI33|YP_007354660.1 MI34|AVL94651.1 MI34|AVL94854.1 MI34|AVL95014.1 MI34|AVL95084.1 MI35|AGF85027.1 MI35|AGF85098.1 MI35|AGF85281.1 MI35|AGF85282.1 MI35|AGF85498.1 MI36|AEX62439.1 MI36|AEX62524.1 MI36|AEX62729.1 MI36|AEX63014.1 MI37|QKU33902.1 MI37|QKU33911.1 MI37|QKU33916.1 MI37|QKU33917.1 MI37|QKU33918.1 MI37|QKU33950.1 MI37|QKU34307.1 MI37|QKU34386.1 MI38|QKU34835.1 MI38|QKU35148.1 MI38|QKU35157.1 MI38|QKU35162.1 MI38|QKU35165.1 MI38|QKU35198.1 MI38|QKU35568.1 MI38|QKU35669.1 MP01|YP_009052134.1 MP01|YP_009052446.1 MP02|QDY51652.1 MP02|QDY51825.1 MP02|QDY51826.1 MP02|QDY51899.1 MP02|QDY51901.1 MP02|QDY52045.1 MP02|QDY52112.1 MP02|QDY52113.1 MP02|QDY52339.1 MP02|QDY52399.1 MP03|YP_009173257.1 MP03|YP_009173264.1 MP03|YP_009173265.1 MP03|YP_009173268.1 MP03|YP_009173270.1 MP03|YP_009173433.1 MP03|YP_009173434.1 MP03|YP_009173435.1 MP03|YP_009173438.1 MP04|QFG74934.1 MP04|QFG75191.1 MP05|ADX05799.1 MP05|ADX05806.1 MP05|ADX05808.1 MP05|ADX05810.1 MP06|ADX06240.1 MP06|ADX06248.1 MP07|YP_008052330.1 MP07|YP_008052336.1 MP08|QOI90257.1 MP08|QOI90594.1 MP09|AUF82566.1 PT01|SPN79164.1 PT01|SPN79244.1 PT02|YP_009329001.1 PT02|YP_009329480.1 PT03|SOB73909.1 PT03|SOB74442.1 PT04|SPN78910.1 PT04|SPN79904.1 PT06|YP_009001291.1 PT06|YP_009001307.1 PY05|NP_048412.1 PY06|YP_001498255.1 PY06|YP_001498640.1 PY09|YP_001497379.1 PY09|YP_001497814.1 PY10|YP_009665274.1 PY10|YP_009665466.1 PY36|YP_009665620.1 PY42|YP_009507470.1 PY42|YP_009507631.1
Orthogroup21: I01|YP_077167.1 I02|NP_078739.1 I03|YP_009342125.1 I08|YP_009163874.1 I10|AAP33231.1 I11|YP_003825.1 I12|AGV20590.1 I12|AGV20591.1 I13|YP_009506711.1 I14|AHA80903.1 I15|ANZ57086.1 I16|YP_009508687.1 I17|YP_009182053.1 I19|YP_031630.1 I20|AJR29197.1 I21|AAV91119.1 I22|AFG73094.1 I23|YP_009272770.1 I24|YP_009259419.1 I25|YP_164098.1 I26|ACF42272.1 I27|AJR29125.1 I28|AAL77802.1 I29|AJR29277.1 MI01|YP_003969850.1 MI01|YP_003970025.1 MI03|VVU94353.1 MI03|VVU94354.1 MI03|VVU95005.1 MI03|VVU95038.1 MI03|VVU95068.1 MI03|VVU95453.1 MI04|QFG74443.1 MI05|QFG73834.1 MI05|QFG73843.1 MI05|QFG74052.1 MI06|ATZ80474.1 MI06|ATZ80600.1 MI06|ATZ80612.1 MI07|VBB18310.1 MI07|VBB18497.1 MI07|VBB18753.1 MI09|ARF08730.1 MI09|ARF08972.1 MI09|ARF09047.1 MI14|ARF10567.1 MI14|ARF10577.1 MI14|ARF10663.1 MI14|ARF10676.1 MI17|ARF09431.1 MI17|ARF09734.1 MI18|ARF11301.1 MI18|ARF11776.1 MI18|ARF12357.1 MI18|ARF12483.1 MI18|ARF12502.1 MI18|ARF12675.1 MI22|YP_004894291.1 MI22|YP_004894641.1 MI23|AFX92275.1 MI23|AFX92664.1 MI24|AGD92144.1 MI24|AGD92523.1 MI25|AEX61330.1 MI25|AEX61768.1 MI26|AEQ60320.1 MI26|AEQ60505.1 MI26|AEQ60899.1 MI26|AEQ60995.1 MI27|YP_003986633.1 MI27|YP_003986819.1 MI27|YP_003987216.1 MI27|YP_003987312.1 MI28|EJN40541.1 MI28|EJN40764.1 MI28|EJN41098.1 MI28|EJN41209.1 MI29|AHA45048.1 MI29|AHA45146.1 MI29|AHA45548.1 MI29|AHA45733.1 MI30|AHJ39925.2 MI30|AHJ40039.1 MI30|AHJ40317.1 MI30|AMK62045.1 MI33|YP_007354151.1 MI33|YP_007354433.1 MI33|YP_007354484.1 MI34|AVL94578.1 MI34|AVL94900.1 MI35|AGF85220.1 MI35|AGF85280.1 MI35|AGF85584.1 MI36|AEX62668.1 MI36|AEX62728.1 MI36|AEX63120.1 MI37|AUL79276.2 MI37|QKU33570.1 MI37|QKU33820.1 MI37|QKU34044.1 MI37|QKU34332.1 MI37|QKU34490.1 MI38|AUL78422.2 MI38|QKU34804.1 MI38|QKU34805.1 MI38|QKU35067.1 MI38|QKU35170.1 MI38|QKU35305.1 MI38|QKU35828.1 MP02|QDY51644.1 MP02|QDY51833.1 MP02|QDY51902.1 MP02|QDY52034.1 MP02|QDY52381.1 MP02|QDY52386.1 MP03|YP_009173262.1 MP03|YP_009173368.1 MP03|YP_009173482.1 MP03|YP_009173734.1 P01|NP_955086.1 P02|YP_009447963.1 P03|NP_039008.1 P04|YP_009046046.1 P05|YP_009046283.1 P06|YP_009177045.1 P11|YP_009408344.1 P12|YP_009408544.1 P13|YP_004821502.1 P14|YP_227517.1 P18|NP_044103.1 P19|YP_009480570.1 P20|NP_570554.1 P21|NP_619964.1 P22|NP_671662.1 P23|NP_536582.1 P24|YP_009143474.1 P25|YP_009282859.1 P26|YP_717476.1 P27|YP_233052.1 P28|NP_042199.1 P29|YP_009281913.1 P36|YP_009268753.1 P38|NP_570288.1 P39|ABQ43609.1 P40|ABQ43764.1 P42|NP_073518.1 P50|YP_009408095.1 PT01|SPN78831.1 PT01|SPN79409.1 PT02|YP_009329097.1 PT02|YP_009329336.1 PT03|SOB74082.1 PT03|SOB74344.1 PT04|SPN79121.1 PT04|SPN79686.1 PT06|YP_009001286.1 PY01|YP_004061460.1 PY01|YP_004061462.1 PY02|ADQ91200.1 PY03|YP_001426763.1 PY03|YP_001427025.1 PY03|YP_001427285.1 PY04|YP_009325563.1 PY04|YP_009325657.1 PY05|NP_048466.1 PY05|NP_048649.2 PY06|YP_001498237.1 PY06|YP_001498425.1 PY09|YP_001497359.1 PY09|YP_001497591.1 PY10|YP_009665266.1 PY10|YP_009665363.1 PY26|YP_004061920.1 PY26|YP_004061924.1 PY26|YP_004061925.1 PY27|YP_004061649.1 PY27|YP_004061680.1 PY27|YP_004061822.1 PY28|YP_009172502.1 PY28|YP_009172529.1 PY29|YP_009173020.1 PY29|YP_009173047.1 PY29|YP_009173049.1 PY30|YP_007674860.1 PY30|YP_007674887.1 PY31|YP_009172775.1 PY31|YP_009172805.1 PY31|YP_009172960.1 PY32|YP_003212836.1 PY32|YP_003212866.1 PY33|YP_004063440.1 PY33|YP_004063466.1 PY34|YP_001648088.1 PY34|YP_001648120.1 PY34|YP_001648294.1 PY42|YP_009507543.1 PY42|YP_009507544.1
Orthogroup22: AC03|YP_803322.1 AC04|AJP09076.1 AC05|AFV50370.1 AC06|AYD68225.1 AC08|YP_009640070.1 AF01|NP_042831.1 AF02|BBO54059.1 AF03|AIB52083.1 AF04|AMN84804.1 AF05|SME65054.1 AF06|YP_009352452.1 AF07|YP_009361757.1 I01|YP_073621.1 I02|NP_078754.1 I03|YP_009342137.1 I04|NP_612251.1 I05|AAX82341.1 I07|AGG37910.1 I08|YP_009163887.1 I09|ADE34374.1 I10|AAP33201.1 I11|YP_003795.1 I12|AGV20558.1 I13|YP_009506742.1 I14|AHA80874.1 I15|ANZ57051.1 I16|YP_009508654.1 I17|YP_009182022.1 I18|YP_006347624.1 I19|YP_031660.1 I20|AJR29217.1 I21|AAV91074.1 I22|AFG73130.1 I23|YP_009272735.1 I24|YP_009259456.1 I25|YP_164180.1 I26|ACF42306.1 I27|AJR29106.1 I28|AAL77810.1 I29|AJR29254.1 I30|BAK14256.1 I31|ABF82085.1 I32|YP_009021122.1 I33|YP_009010842.1 I34|YP_654627.1 I35|YP_009010377.1 I36|YP_008357375.1 I37|YP_009010616.1 I38|YP_004732800.1 I39|YP_009046642.1 I40|NP_149812.1 I41|ATE87097.1 I42|YP_009552344.1 MI01|YP_003969931.1 MI02|AYV79638.1 MI03|VVU94722.1 MI04|QFG74358.1 MI04|QFG74363.1 MI05|QFG74033.1 MI06|ATZ80710.1 MI07|VBB17995.1 MI09|ARF09263.1 MI14|ARF10808.1 MI17|ARF09785.1 MI18|ARF11814.1 MI22|YP_004894614.1 MI23|AFX92631.1 MI24|AGD92492.1 MI25|AEX61731.1 MI26|AEQ60525.1 MI27|YP_003986841.1 MI29|AHA45526.1 MI30|AHJ40054.1 MI33|YP_007354456.1 MI34|AVL94875.1 MI35|AGF85253.1 MI36|AEX62699.1 MI37|QKU33862.1 MI38|AUL77927.2 MP01|YP_009052449.1 MP02|QDY51860.1 MP03|YP_009173490.1 MP04|QFG75076.1 MP05|ADX06010.1 MP06|ADX06420.1 MP07|YP_008052514.1 MP08|QOI90425.1 MP09|AUF82608.1 MR01|AGV01579.1 MR02|YP_003406962.1 MR03|AVR52936.1 MR04|YP_009094699.1 MR05|YP_009255003.1 MR06|AQQ73669.1 MR07|YP_004347189.1 MR08|YP_009345380.1 MR09|ALH06900.1 MR10|AHA46084.1 MR11|YP_009506895.1 MR12|YP_009238772.1 P01|NP_955150.1 P02|YP_009448019.1 P03|NP_039063.1 P04|YP_009046097.1 P05|YP_009046334.1 P06|YP_009177092.1 P07|YP_784246.1 P08|YP_001293226.1 P09|NP_150469.1 P10|NP_659607.1 P11|YP_009408238.1 P12|YP_009408440.1 P13|YP_004821391.1 P14|YP_227419.1 P15|YP_009329660.1 P16|NP_051744.1 P17|NP_051919.1 P18|NP_043985.1 P19|YP_009480566.1 P20|NP_570446.1 P21|NP_619857.1 P22|NP_671562.1 P23|NP_536480.1 P24|YP_009143367.1 P25|YP_009282752.1 P26|YP_717368.1 P27|YP_232942.1 P28|NP_042089.1 P29|YP_009281806.1 P30|YP_005296240.1 P31|NP_957930.1 P32|NP_957798.1 P33|YP_009112760.1 P34|YP_003457326.1 P35|YP_009389310.1 P36|YP_009268747.1 P37|YP_008658451.1 P38|NP_570193.1 P39|ABQ43509.1 P40|ABQ43664.1 P41|NP_938291.1 P42|NP_073420.1 P50|YP_009407989.1 P51|YP_009162443.1 PN01|YP_009165397.1 PN02|YP_009430229.1 PN03|YP_009120122.1 PN04|YP_009481075.1 PN05|YP_009482154.1 PN06|YP_009483159.1 PN07|YP_008437334.1 PT01|SPN79300.1 PT02|YP_009329035.1 PT03|SOB74409.1 PT04|SPN78978.1 PT05|YP_009449213.1 PT06|YP_009000931.1 PY01|YP_004061447.1 PY02|ADQ91187.1 PY03|YP_001427221.1 PY04|YP_009325566.1 PY05|NP_048472.1 PY06|YP_001498249.1 PY07|YP_001425797.1 PY08|ABT13717.1 PY09|YP_001497371.1 PY10|YP_009665271.1 PY11|AHA54682.1 PY12|AHA55233.1 PY13|AHA55714.1 PY14|AHA54187.1 PY15|AET97991.1 PY16|AET42544.1 PY17|AEO98114.1 PY18|AEP15647.1 PY19|AEP16120.1 PY20|AEO97658.1 PY21|YP_293859.2 PY22|AEP15044.1 PY23|CAZ69438.1 PY24|BBI30579.1 PY25|YP_007676093.1 PY26|YP_004061904.1 PY27|YP_004061663.1 PY28|YP_009172514.1 PY29|YP_009173033.1 PY30|YP_007674875.1 PY31|YP_009172788.1 PY32|YP_003212848.1 PY33|YP_004063452.1 PY34|YP_001648101.1 PY42|YP_009507415.1 PY42|YP_009507517.1
Orthogroup23: AC01|YP_001110926.1 AC02|YP_762416.1 AC03|YP_803341.1 AC04|AJP09039.1 AC05|AFV50333.1 AC06|APM84172.1 AC07|BBB16545.1 AC08|YP_009640029.1 AF01|NP_042767.1 AF02|BBO54013.1 AF06|YP_009352748.1 I01|YP_073647.1 I02|NP_078699.1 I03|YP_009342175.1 I04|NP_612265.1 I05|AAX82354.1 I07|AGG37923.1 I08|YP_009163764.1 I09|ADE34387.1 I10|AAP33193.1 I11|YP_003787.1 I12|AGV20550.1 I13|YP_009506749.1 I14|AHA80865.1 I15|ANZ57043.1 I16|YP_009508646.1 I17|YP_009182015.1 I18|YP_006347615.1 I19|YP_031667.1 I20|AJR29223.1 I21|AAV91064.1 I22|AFG73137.1 I23|YP_009272727.1 I24|YP_009259464.1 I25|YP_164165.1 I26|ACF42312.1 I27|AJR29099.1 I28|ABB92342.1 I29|AJR29247.1 I30|BAK14243.1 I31|ABF82126.1 I32|YP_009021110.1 I33|YP_009010778.1 I34|YP_654668.1 I35|YP_009010309.1 I36|YP_008357314.1 I37|YP_009010549.1 I38|YP_004732918.1 I39|YP_009046644.1 I40|NP_149810.1 I42|YP_009552441.1 MI01|YP_003969775.1 MI01|YP_003970077.1 MI02|AYV78985.1 MI02|AYV79548.1 MI03|VVU94560.1 MI03|VVU95181.1 MI04|QFG74217.1 MI04|QFG74689.1 MI05|QFG73591.1 MI05|QFG73970.1 MI06|ATZ80682.1 MI06|ATZ80856.1 MI07|VBB17801.1 MI07|VBB17922.1 MI09|ARF09148.1 MI09|ARF09234.1 MI14|ARF10243.1 MI14|ARF10832.1 MI14|ARF11110.1 MI17|ARF09817.1 MI17|ARF09954.1 MI17|ARF09970.1 MI18|ARF11428.1 MI18|ARF11576.1 MI18|ARF11750.1 MI18|ARF12383.1 MI22|YP_004894579.1 MI22|YP_004894765.1 MI23|AFX92587.1 MI23|AFX92804.1 MI24|AGD92454.1 MI24|AGD92661.1 MI25|AEX61683.1 MI25|AEX61918.1 MI26|AEQ60557.1 MI26|AEQ60795.1 MI27|YP_003986873.1 MI27|YP_003987112.1 MI28|EJN40809.1 MI28|EJN41019.1 MI29|AHA45249.1 MI29|AHA45495.1 MI30|AHJ40076.1 MI30|AHJ40236.1 MI33|YP_007354426.1 MI33|YP_007354592.1 MI34|AVL94839.1 MI34|AVL95016.1 MI35|AGF85097.1 MI35|AGF85289.1 MI36|AEX62522.1 MI36|AEX62738.1 MI37|QKU33597.1 MI37|QKU33937.1 MI37|QKU34060.1 MI38|QKU34832.1 MI38|QKU35187.1 MI38|QKU35321.1 MP01|YP_009052364.1 MP02|QDY51692.1 MP02|QDY52464.1 MP03|YP_009173295.1 MP03|YP_009173469.1 MP03|YP_009173563.1 MP04|QFG74814.1 MP04|QFG74957.1 MP04|QFG75084.1 MP05|ADX06065.1 MP05|ADX06093.1 MP05|ADX06130.1 MP06|ADX06393.1 MP07|YP_008052343.1 MP07|YP_008052438.1 MP07|YP_008052560.1 MP08|QOI90180.1 MP09|AUF82328.1 MR01|AGV01673.1 MR02|YP_003407044.1 MR03|AVR53025.1 MR04|YP_009094779.1 MR05|YP_009255099.1 MR06|AQQ73749.1 MR07|YP_004347288.1 MR08|YP_009345289.1 MR09|ALH06990.1 MR10|AHA45988.1 MR11|YP_009506996.1 MR12|YP_009238875.1 MR13|YP_009310321.1 PN01|YP_009165400.1 PN01|YP_009165401.1 PN02|YP_008319152.2 PN02|YP_008319154.1 PN03|YP_009120270.1 PN03|YP_009120272.1 PN04|YP_009480984.1 PN04|YP_009480985.1 PN05|YP_009481932.1 PN05|YP_009481933.1 PN06|YP_009483066.1 PN06|YP_009483067.1 PN07|YP_008437137.1 PN07|YP_008437139.1 PT01|SPN79097.1 PT02|YP_009329509.1 PT03|SOB74518.1 PT04|SPN79940.1 PT05|YP_009449233.1 PT06|YP_009001368.1 PY03|YP_001426542.1 PY04|YP_009325759.1 PY05|NP_048821.1 PY06|YP_001498651.1 PY07|YP_001426300.1 PY08|ABT14224.1 PY09|YP_001497826.1 PY10|YP_009665472.1 PY11|AHA54708.1 PY12|AHA55266.1 PY13|AHA55734.1 PY14|AHA54210.1 PY15|AET98011.1 PY16|AET42523.1 PY17|AEO98094.1 PY18|AEP15667.1 PY19|AEP16100.1 PY20|AEO97636.1 PY21|YP_293881.1 PY22|AEP15066.1 PY23|CAZ69457.1 PY35|NP_077646.1 PY36|YP_009665661.1 PY37|YP_002154679.1
Orthogroup24: AC03|YP_803312.1 AC08|YP_009640054.1 AF01|NP_042738.1 AF02|BBO53975.1 AF03|AIB51773.1 AF04|AMN84494.1 AF05|SME64730.1 AF06|YP_009352479.1 AF07|YP_009361431.1 I01|YP_073549.1 I02|NP_078636.1 I03|YP_009342132.1 I04|NP_612246.1 I05|AAX82336.1 I06|AAT71841.1 I07|AGG37905.1 I08|YP_009163813.1 I09|ADE34370.1 I10|AAP33216.1 I11|YP_003810.1 I12|AGV20573.1 I13|YP_009506728.1 I14|AHA80889.1 I15|ANZ57068.1 I16|YP_009508669.1 I17|YP_009182037.1 I18|YP_006347645.1 I19|YP_031646.1 I20|AJR29207.1 I21|AAV91049.1 I22|AFG73115.1 I23|YP_009272752.1 I24|YP_009259439.1 I25|YP_164142.1 I26|ACF42289.1 I27|AJR29114.1 I28|AAL77807.1 I29|AJR29265.1 I30|BAK14260.1 I31|ABF82078.1 I32|YP_009021164.1 I33|YP_009010824.1 I34|YP_654620.1 I35|YP_009010358.1 I36|YP_008357358.1 I37|YP_009010598.1 I38|YP_004732972.1 I39|YP_009046670.1 I40|NP_149839.1 MI01|YP_003970085.1 MI02|AYV79344.1 MI03|VVU94672.1 MI04|QFG74751.1 MI05|QFG74174.1 MI06|ATZ80792.1 MI07|VBB18023.1 MI09|ARF09285.1 MI14|ARF10219.1 MI17|ARF09765.1 MI18|ARF11852.1 MI22|YP_004894645.1 MI23|AFX92668.1 MI24|AGD92527.1 MI25|AEX61773.1 MI26|AEQ60501.1 MI27|YP_003986815.1 MI28|EJN40760.1 MI29|AHA45552.1 MI30|AMK61852.1 MI33|YP_007354487.1 MI34|AVL94903.1 MI35|AGF85216.1 MI36|AEX62663.1 MI36|AEX62664.1 MI37|QKU33810.1 MI38|QKU35057.1 MP01|YP_009052208.1 MP02|QDY52244.1 MP03|YP_009173500.1 MP03|YP_009173673.1 MP04|QFG74823.1 MP05|ADX05815.1 MP06|ADX06189.1 MP07|YP_008052426.1 MP08|QOI90383.1 MP09|AUF82615.1 MR01|AGV01629.1 MR02|YP_003407004.1 MR03|AVR52984.1 MR04|YP_009094740.1 MR05|YP_009255054.1 MR06|AQQ73710.1 MR07|YP_004347240.1 MR08|YP_009345332.1 MR09|ALH06946.1 MR10|AHA46032.1 MR11|YP_009506950.1 MR12|YP_009238825.1 MR13|YP_009310293.1 P01|NP_955259.1 P02|YP_009448086.1 P08|YP_001293211.1 P09|NP_150454.1 P10|NP_659593.1 P11|YP_009408218.1 P12|YP_009408420.1 P13|YP_004821373.1 P14|YP_227403.1 P15|YP_009329641.1 P16|NP_051729.1 P17|NP_051904.1 P20|NP_570429.1 P21|NP_619839.1 P22|NP_671546.1 P23|NP_536463.1 P24|YP_009143350.1 P25|YP_009282734.1 P26|YP_717351.1 P27|YP_232925.1 P28|NP_042072.2 P29|YP_009281788.1 P30|YP_005296225.1 P36|YP_009268721.1 P38|NP_570176.1 P39|ABQ43492.1 P40|ABQ43647.1 P41|NP_938276.1 P42|NP_073405.1 P44|YP_008003843.1 P46|YP_008004132.1 P47|YP_008004447.1 P50|YP_009407970.1 PN02|YP_008319229.1 PN03|YP_009120185.1 PN04|YP_009481039.1 PN05|YP_009482187.1 PN06|YP_009483119.1 PN07|YP_008437257.1 PT01|SPN79385.1 PT02|YP_009329082.1 PT03|SOB74362.1 PT04|SPN79081.1 PT05|YP_009449188.1 PT06|YP_009001342.1 PY01|YP_004061574.1 PY02|ADQ91316.1 PY03|YP_001426516.1 PY04|YP_009325764.1 PY05|NP_048832.1 PY06|YP_001498660.1 PY07|YP_001426283.1 PY08|ABT14207.1 PY09|YP_001497837.1 PY10|YP_009665477.1 PY11|AHA54584.1 PY12|AHA55153.1 PY13|AHA55625.1 PY14|AHA54105.1 PY15|AET97913.1 PY16|AET42625.1 PY17|AEO98243.1 PY18|AEP15571.1 PY19|AEP16043.1 PY20|AEO97836.1 PY21|YP_293780.1 PY22|AEP14962.1 PY23|CAZ69365.1 PY24|BBI30427.1 PY25|YP_007676142.1 PY26|YP_004062038.1 PY27|YP_004061759.1 PY28|YP_009172647.1 PY29|YP_009173130.1 PY30|YP_007674743.1 PY31|YP_009172920.1 PY32|YP_003212974.1 PY33|YP_004063573.1 PY34|YP_001648250.2 PY35|NP_077613.1 PY36|YP_009665695.1 PY37|YP_002154716.1
Orthogroup25: AF01|NP_042815.1 AF03|AIB52088.1 AF04|AMN84808.1 AF05|SME65060.1 AF07|YP_009361751.1 I10|AAP33229.1 I11|YP_003823.1 I12|AGV20585.1 I13|YP_009506714.1 I14|AHA80906.1 I15|ANZ57083.1 I16|YP_009508683.1 I17|YP_009182050.1 I18|YP_006347663.1 I19|YP_031633.1 I20|AJR29199.1 I21|AAV91112.1 I22|AFG73098.1 I23|YP_009272767.1 I24|YP_009259422.1 I25|YP_164247.1 I26|ACF42275.1 I27|AJR29123.1 I28|AAL77803.1 I29|AJR29275.1 I31|ABF82138.1 I31|ABF82139.1 I32|YP_009021139.1 I33|YP_009010786.1 I34|YP_654680.1 I34|YP_654681.1 I35|YP_009010317.1 I36|YP_008357322.1 I37|YP_009010560.1 I38|YP_004732930.1 I39|YP_009046669.1 I40|NP_149624.1 I41|ATE87166.1 I42|YP_009552451.1 MI01|YP_003969949.1 MI02|AYV79229.1 MI03|VVU95727.1 MI04|QFG74257.1 MI05|QFG73722.1 MI05|QFG73821.1 MI06|ATZ80692.1 MI07|VBB18057.1 MI09|ARF09304.1 MI14|ARF10604.1 MI17|ARF09558.1 MI17|ARF10039.1 MI18|ARF11504.1 MI18|ARF12607.1 MI22|YP_004894548.1 MI23|AFX92552.1 MI24|AGD92415.1 MI25|AEX61642.1 MI26|AEQ60584.1 MI27|YP_003986900.1 MI28|EJN40836.1 MI29|AHA45468.1 MI30|AMK61888.1 MI33|YP_007354395.1 MI34|AVL94809.1 MI35|AGF85325.1 MI36|AEX62785.1 MI37|QKU33991.1 MI38|QKU35245.1 MP01|YP_009052206.1 MP02|QDY52231.1 MP03|YP_009173460.1 MP04|QFG74825.1 MP05|ADX05820.1 MP06|ADX06191.1 MP07|YP_008052508.1 MP08|QOI90421.1 MP09|AUF82352.1 MR01|AGV01632.1 MR02|YP_003407006.1 MR03|AVR52986.1 MR04|YP_009094743.1 MR05|YP_009255057.1 MR06|AQQ73712.1 MR07|YP_004347243.1 MR08|YP_009345329.1 MR09|ALH06949.1 MR10|AHA46029.1 MR11|YP_009506953.1 MR12|YP_009238828.1 MR13|YP_009310295.1 P01|NP_955280.1 P02|YP_009448106.1 P03|NP_039146.1 P04|YP_009046180.1 P05|YP_009046414.1 P06|YP_009177154.1 P07|YP_784331.1 P08|YP_001293301.1 P09|NP_150544.1 P10|NP_659682.1 P11|YP_009408316.1 P12|YP_009408518.1 P13|YP_004821475.1 P14|YP_227494.1 P15|YP_009329743.1 P16|NP_051822.1 P17|NP_051997.1 P18|NP_044074.1 P19|YP_009480646.1 P20|NP_570526.1 P21|NP_619934.1 P22|NP_671640.1 P23|NP_536556.1 P24|YP_009143446.1 P25|YP_009282831.1 P26|YP_717447.1 P27|YP_233020.1 P28|NP_042166.1 P29|YP_009281885.1 P30|YP_005296315.1 P31|NP_958004.1 P32|NP_957872.1 P33|YP_009112834.1 P34|YP_003457401.1 P35|YP_009389381.1 P36|YP_009268828.1 P37|YP_008658532.1 P38|NP_570267.1 P39|ABQ43585.1 P40|ABQ43740.1 P41|NP_938365.1 P42|NP_073495.1 P43|YP_009001621.1 P44|YP_008003879.1 P45|NP_064841.1 P46|YP_008004174.1 P47|YP_008004485.1 P48|YP_008003599.1 P49|NP_048219.1 P50|YP_009408066.1 P51|YP_009162492.1 PN01|YP_009165288.1 PN02|YP_008318984.2 PN03|YP_009120458.1 PN04|YP_009480889.1 PN05|YP_009481831.1 PN06|YP_009482951.1 PN07|YP_008436909.1 PT01|SPN79150.1 PT02|YP_009329488.1 PT03|SOB73901.1 PT04|SPN79912.1 PT05|YP_009449205.1 PT06|YP_009001322.1 PY01|YP_004061480.1 PY02|ADQ91221.1 PY03|YP_001427124.1 PY04|YP_009325578.1 PY05|NP_048501.1 PY06|YP_001498273.1 PY07|YP_001425838.1 PY08|ABT13755.1 PY09|YP_001497399.1 PY10|YP_009665282.1 PY25|YP_007676118.1 PY26|YP_004061947.1 PY27|YP_004061700.1 PY28|YP_009172552.1 PY29|YP_009173071.1 PY30|YP_007674835.1 PY31|YP_009172831.1 PY32|YP_003212888.1 PY33|YP_004063489.1 PY34|YP_001648144.2 PY35|NP_077551.1
Orthogroup26: AC08|YP_009640032.1 AF03|AIB51808.1 AF04|AMN84523.1 AF05|SME64765.1 AF06|YP_009352757.1 AF07|YP_009361473.1 I31|ABF82071.1 I32|YP_009021209.1 I33|YP_009010885.1 I34|YP_654613.1 I35|YP_009010418.1 I36|YP_008357416.1 I37|YP_009010660.1 I38|YP_004732846.1 I39|YP_009046619.1 I40|NP_149916.1 I41|ATE87131.1 I42|YP_009552309.1 MI01|YP_003969804.1 MI01|YP_003970012.1 MI02|AYV79175.1 MI02|AYV79396.1 MI02|AYV79770.1 MI03|VVU94322.1 MI03|VVU94574.1 MI03|VVU94901.1 MI03|VVU95256.1 MI03|VVU95523.1 MI04|QFG74681.1 MI05|QFG73609.1 MI06|ATZ80295.1 MI06|ATZ80549.1 MI07|VBB18239.1 MI07|VBB18572.1 MI07|VBB18649.1 MI09|ARF08827.1 MI09|ARF08830.1 MI09|ARF09351.1 MI14|ARF10435.1 MI14|ARF10436.1 MI14|ARF10852.1 MI14|ARF11011.1 MI17|ARF09382.1 MI17|ARF09597.1 MI17|ARF09663.1 MI18|ARF11211.1 MI18|ARF11560.1 MI18|ARF11652.1 MI18|ARF12333.1 MI22|YP_004894497.1 MI22|YP_004894591.1 MI22|YP_004894718.1 MI23|AFX92496.1 MI23|AFX92602.1 MI23|AFX92754.1 MI24|AGD92359.1 MI24|AGD92465.1 MI24|AGD92613.1 MI25|AEX61580.1 MI25|AEX61699.1 MI25|AEX61860.1 MI26|AEQ60551.1 MI26|AEQ60629.1 MI26|AEQ60745.1 MI27|YP_003986866.1 MI27|YP_003986950.1 MI27|YP_003987063.1 MI28|EJN40802.1 MI28|EJN40879.1 MI28|EJN40978.1 MI29|AHA45302.1 MI29|AHA45416.1 MI29|AHA45501.1 MI30|AHJ40071.1 MI30|AHJ40129.2 MI30|AHJ40209.1 MI33|YP_007354344.1 MI33|YP_007354435.1 MI33|YP_007354550.1 MI34|AVL94759.1 MI34|AVL94855.1 MI34|AVL94974.1 MI35|AGF85144.1 MI35|AGF85278.1 MI35|AGF85381.1 MI36|AEX62570.1 MI36|AEX62726.1 MI36|AEX62854.1 MI37|QKU33689.1 MI37|QKU33901.1 MI37|QKU34122.1 MI38|QKU34931.1 MI38|QKU35147.1 MI38|QKU35384.1 MP01|YP_009052282.1 MP02|QDY51808.1 MP02|QDY51871.1 MP02|QDY52272.1 MP03|YP_009173301.1 MP03|YP_009173307.1 MP03|YP_009173468.1 MP03|YP_009173621.1 MP04|QFG75158.1 MP04|QFG75160.1 MP05|ADX05859.1 MP05|ADX06067.1 MP05|ADX06091.1 MP06|ADX06395.1 MP06|ADX06482.1 MP07|YP_008052346.1 MP07|YP_008052437.1 MP07|YP_008052631.1 MP08|QOI90278.1 MP09|AUF82283.1 MR01|AGV01588.1 MR01|AGV01697.1 MR02|YP_003406971.1 MR02|YP_003407062.1 MR03|AVR52945.1 MR03|AVR53045.1 MR04|YP_009094708.1 MR04|YP_009094795.1 MR05|YP_009255012.1 MR05|YP_009255120.1 MR06|AQQ73678.1 MR06|AQQ73762.1 MR07|YP_004347198.1 MR07|YP_004347305.1 MR08|YP_009345273.1 MR08|YP_009345370.1 MR09|ALH06909.1 MR09|ALH07006.1 MR10|AHA45973.1 MR10|AHA46074.1 MR11|YP_009506906.1 MR11|YP_009507011.1 MR12|YP_009238781.1 MR12|YP_009238890.1 PN01|YP_009165174.1 PT05|YP_009448553.1 PY03|YP_001426562.1 PY03|YP_001426894.1 PY03|YP_001426957.1 PY04|YP_009325733.1 PY04|YP_009325750.1 PY05|NP_048784.1 PY05|NP_048805.1 PY06|YP_001498609.1 PY06|YP_001498635.1 PY07|YP_001426052.1 PY07|YP_001426085.1 PY07|YP_001426090.1 PY08|ABT13957.1 PY08|ABT13999.1 PY08|ABT14003.1 PY09|YP_001497777.1 PY09|YP_001497807.1 PY10|YP_009665449.1 PY10|YP_009665463.1 PY11|AHA54966.1 PY12|AHA55469.1 PY13|AHA55978.1 PY14|AHA54429.1 PY15|AET98068.1 PY16|AET42763.1 PY17|AEO98422.1 PY18|AEP15528.1 PY19|AEP15950.1 PY20|AEO97805.1 PY21|YP_294116.1 PY22|AEP15284.1 PY23|CAZ69686.1
Orthogroup27: MI02|AYV79000.1 MI02|AYV79003.1 MI02|AYV79004.1 MI02|AYV79005.1 MI02|AYV79006.1 MI02|AYV79054.1 MI02|AYV79055.1 MI02|AYV79056.1 MI02|AYV79057.1 MI02|AYV79062.1 MI02|AYV79067.1 MI02|AYV79070.1 MI02|AYV79075.1 MI02|AYV79076.1 MI02|AYV79077.1 MI02|AYV79078.1 MI02|AYV79080.1 MI02|AYV79081.1 MI02|AYV79082.1 MI02|AYV79083.1 MI02|AYV79084.1 MI02|AYV79086.1 MI02|AYV79090.1 MI02|AYV79091.1 MI02|AYV79092.1 MI02|AYV79093.1 MI02|AYV79094.1 MI02|AYV79095.1 MI02|AYV79096.1 MI02|AYV79103.1 MI02|AYV79104.1 MI02|AYV79110.1 MI02|AYV79118.1 MI02|AYV79125.1 MI02|AYV79195.1 MI02|AYV79196.1 MI02|AYV79197.1 MI02|AYV79250.1 MI02|AYV79251.1 MI02|AYV79252.1 MI02|AYV79263.1 MI02|AYV79362.1 MI02|AYV79364.1 MI02|AYV79366.1 MI02|AYV79368.1 MI02|AYV79369.1 MI02|AYV79370.1 MI02|AYV79371.1 MI02|AYV79372.1 MI02|AYV79374.1 MI02|AYV79378.1 MI02|AYV79379.1 MI02|AYV79380.1 MI02|AYV79381.1 MI02|AYV79387.1 MI02|AYV79410.1 MI02|AYV79412.1 MI02|AYV79413.1 MI02|AYV79414.1 MI02|AYV79415.1 MI02|AYV79416.1 MI02|AYV79417.1 MI02|AYV79418.1 MI02|AYV79419.1 MI02|AYV79420.1 MI02|AYV79421.1 MI02|AYV79424.1 MI02|AYV79431.1 MI02|AYV79432.1 MI02|AYV79433.1 MI02|AYV79450.1 MI02|AYV79462.1 MI02|AYV79463.1 MI02|AYV79467.1 MI02|AYV79478.1 MI02|AYV79501.1 MI02|AYV79505.1 MI02|AYV79518.1 MI02|AYV79519.1 MI02|AYV79520.1 MI02|AYV79521.1 MI02|AYV79525.1 MI02|AYV79529.1 MI02|AYV79531.1 MI02|AYV79532.1 MI02|AYV79533.1 MI02|AYV79584.1 MI02|AYV79585.1 MI02|AYV79586.1 MI02|AYV79587.1 MI02|AYV79589.1 MI02|AYV79590.1 MI02|AYV79591.1 MI02|AYV79592.1 MI02|AYV79593.1 MI02|AYV79594.1 MI02|AYV79595.1 MI02|AYV79614.1 MI02|AYV79615.1 MI02|AYV79616.1 MI02|AYV79617.1 MI02|AYV79618.1 MI02|AYV79619.1 MI02|AYV79654.1 MI02|AYV79664.1 MI02|AYV79668.1 MI02|AYV79671.1 MI02|AYV79672.1 MI02|AYV79673.1 MI02|AYV79693.1 MI02|AYV79696.1 MI02|AYV79697.1 MI02|AYV79698.1 MI02|AYV79699.1 MI02|AYV79700.1 MI02|AYV79716.1 MI02|AYV79717.1 MI02|AYV79718.1 MI02|AYV79720.1 MI02|AYV79739.1 MI02|AYV79746.1 MI02|AYV79747.1 MI02|AYV79777.1 MI02|AYV79779.1 MI02|AYV79805.1 MI02|AYV79806.1 MI02|AYV79807.1 MI02|AYV79808.1 MI02|AYV79809.1 MI02|AYV79814.1 MI02|AYV79815.1 MI02|AYV79817.1 MI02|AYV79818.1 MI02|AYV79819.1 MI02|AYV79834.1 MI02|AYV79848.1 MI02|AYV79849.1 MI02|AYV79850.1 MI02|AYV79851.1 MI02|AYV79852.1 MI02|AYV79853.1 MI02|AYV79861.1 MI02|AYV79862.1 MI22|YP_004894710.1 MI22|YP_004894844.1 MI23|AFX92745.1 MI23|AFX92893.1 MI24|AGD92605.1 MI24|AGD92743.1 MI25|AEX61851.1 MI33|YP_007354060.1 MI34|AVL95093.1 MI35|AGF85017.1 MI36|AEX63237.1 P01|NP_955053.1 P01|NP_955057.1 P01|NP_955260.1 P02|YP_009447929.1 P02|YP_009447935.1 P02|YP_009448034.1 P03|NP_038975.1 P03|NP_038981.1 P04|YP_009046014.1 P04|YP_009046020.1 P04|YP_009046234.1 P05|YP_009046255.1 P05|YP_009046261.1 PY09|YP_001497570.1
Orthogroup28: AF03|AIB51731.1 AF03|AIB51737.1 AF03|AIB51738.1 AF04|AMN84448.1 AF04|AMN84454.1 AF04|AMN84455.1 AF05|SME64683.1 AF05|SME64689.1 AF05|SME64690.1 AF06|YP_009352809.1 AF06|YP_009352810.1 AF07|YP_009361444.1 I01|YP_073712.1 I03|YP_009342207.1 I08|YP_009163787.1 MI01|YP_003969935.1 MI03|VVU94644.1 MI03|VVU94805.1 MI03|VVU94957.1 MI03|VVU95197.1 MI03|VVU95248.1 MI03|VVU95311.1 MI03|VVU95707.1 MI03|VVU95753.1 MI04|QFG74561.1 MI05|QFG73603.1 MI05|QFG74123.1 MI06|ATZ80215.1 MI06|ATZ80361.1 MI06|ATZ80987.1 MI07|VBB17751.1 MI07|VBB17791.1 MI07|VBB17857.1 MI07|VBB18015.1 MI07|VBB18538.1 MI07|VBB18819.1 MI07|VBB18892.1 MI07|VBB18968.1 MI09|ARF08055.1 MI09|ARF08373.1 MI09|ARF08445.1 MI09|ARF08450.1 MI09|ARF09061.1 MI09|ARF09107.1 MI09|ARF09290.1 MI14|ARF10123.1 MI14|ARF10333.1 MI14|ARF10712.1 MI14|ARF10728.1 MI14|ARF10962.1 MI17|ARF10058.1 MI18|ARF11668.1 MI18|ARF12121.1 MI18|ARF12210.1 MI18|ARF12222.1 MI18|ARF12416.1 MI18|ARF12508.1 MI18|ARF12653.1 MI22|YP_004894153.1 MI22|YP_004894213.1 MI22|YP_004894259.1 MI22|YP_004894459.1 MI23|AFX92127.1 MI23|AFX92192.1 MI23|AFX92241.1 MI23|AFX92451.1 MI24|AGD91996.1 MI24|AGD92062.1 MI24|AGD92111.1 MI24|AGD92317.1 MI25|AEX61169.1 MI25|AEX61236.1 MI25|AEX61293.1 MI25|AEX61533.1 MI26|AEQ60663.1 MI26|AEQ60770.1 MI26|AEQ60990.1 MI27|YP_003986983.1 MI27|YP_003987087.1 MI27|YP_003987307.1 MI28|EJN40537.1 MI28|EJN40911.1 MI28|EJN40998.1 MI29|AHA45053.1 MI29|AHA45277.1 MI29|AHA45383.1 MI30|AHJ40368.1 MI30|AMK61911.1 MI30|AMK61950.1 MI33|YP_007354131.1 MI33|YP_007354307.1 MI34|AVL94560.1 MI34|AVL94725.1 MI35|AGF85417.1 MI35|AGF85603.1 MI36|AEX62900.1 MI36|AEX63142.1 MI37|QKU33538.1 MI37|QKU33549.1 MI37|QKU33675.1 MI37|QKU34179.1 MI37|QKU34254.1 MI37|QKU34459.1 MI37|QKU34470.1 MI38|QKU34771.1 MI38|QKU34779.1 MI38|QKU34917.1 MI38|QKU35439.1 MI38|QKU35516.1 MI38|QKU35791.1 MI38|QKU35806.1 MP02|QDY52364.1 MP03|YP_009173522.1 MP05|ADX05940.1 MP06|ADX06355.1 MP06|ADX06387.1 MP07|YP_008052571.1 MP09|AUF82437.1 MP09|AUF82699.1 MR01|AGV01777.1 MR02|YP_003407128.1 MR03|AVR53124.1 MR04|YP_009094861.1 MR05|YP_009254856.1 MR06|AQQ73815.1 MR07|YP_004347362.1 MR08|YP_009345213.1 MR09|ALH07058.1 MR10|AHA45901.1 MR11|YP_009507087.1 MR12|YP_009238959.1 MR13|YP_009310361.1 PN02|YP_008318903.2 PN02|YP_009430167.1 PN03|YP_009119951.1 PN03|YP_009120558.1 PN04|YP_009480845.1 PN05|YP_009481786.1 PN05|YP_009482416.1 PN06|YP_009482901.1 PN06|YP_009483273.1 PN07|YP_008437686.1 PN07|YP_009429975.1 PT05|YP_009449027.1 PT05|YP_009449242.1 PY01|YP_004061441.1 PY02|ADQ91181.1 PY04|YP_009325527.1 PY05|NP_048392.1 PY06|YP_001498143.1 PY09|YP_001497269.1 PY10|YP_009665232.1 PY24|BBI30588.1 PY25|YP_007676316.1 PY26|YP_004061896.1 PY27|YP_004061651.1 PY28|YP_009172504.1 PY29|YP_009173022.1 PY30|YP_007674885.1 PY31|YP_009172777.1 PY32|YP_003212838.1 PY33|YP_004063442.1 PY34|YP_001648090.1
Orthogroup29: AC01|YP_001110885.1 AC02|YP_762384.1 AC03|YP_803240.1 AC04|AJP08997.1 AC05|AFV50285.1 AC06|APM84131.1 AC07|BBB16502.1 AC08|YP_009640091.1 AF01|NP_042774.1 AF02|BBO54022.1 AF03|AIB51867.1 AF04|AMN84572.1 AF05|SME64826.1 AF06|YP_009352592.1 AF07|YP_009361546.1 I01|YP_073685.1 I02|NP_078747.1 I03|YP_009342215.1 I04|NP_612283.1 I05|AAX82369.1 I06|AAT71872.1 I07|AGG37938.1 I08|YP_009163778.1 I09|ADE34401.1 I10|AAP33272.1 I11|YP_003866.1 I12|AGV20532.1 I13|YP_009506659.1 I14|AHA80845.1 I15|ANZ57028.1 I16|YP_009508629.1 I17|YP_009182099.1 I18|YP_006347726.1 I19|YP_031579.1 I20|AJR29159.1 I21|AAV91094.1 I22|AFG73043.1 I23|YP_009272712.1 I24|YP_009259370.1 I25|YP_164211.1 I26|ACF42220.1 I27|AJR29084.1 I28|ABB92350.1 I29|AJR29232.1 I30|BAK14227.1 I31|ABF82109.1 I32|YP_009021156.1 I33|YP_009010899.1 I34|YP_654651.1 I35|YP_009010433.1 I36|YP_008357426.1 I37|YP_009010670.1 I38|YP_004732858.1 I39|YP_009046815.1 I40|NP_149745.1 I41|ATE87011.1 I42|YP_009552435.1 MI01|YP_003969974.1 MI02|AYV79602.1 MI03|VVU94883.1 MI04|QFG74528.1 MI05|QFG73729.1 MI06|ATZ80573.1 MI07|VBB18113.1 MI09|ARF09332.1 MI14|ARF10614.1 MI17|ARF09848.1 MI17|ARF09852.1 MI18|ARF11172.1 MI18|ARF11173.1 MI22|YP_004894513.1 MI23|AFX92514.1 MI24|AGD92377.1 MI25|AEX61599.1 MI25|AEX61600.1 MI26|AEQ60614.1 MI27|YP_003986933.1 MI28|EJN40866.1 MI29|AHA45434.1 MI30|AHJ40119.1 MI33|YP_007354360.1 MI34|AVL94773.1 MI35|AGF85363.1 MI35|AGF85364.1 MI36|AEX62833.1 MI37|QKU34084.1 MI38|QKU35345.1 MP01|YP_009052430.1 MP02|QDY52221.1 MP03|YP_009173448.1 MP04|QFG75110.1 MP05|ADX05937.1 MP06|ADX06360.1 MP07|YP_008052476.1 MP08|QOI90156.1 MP09|AUF82346.1 MR01|AGV01706.1 MR02|YP_003407069.1 MR03|AVR53054.1 MR04|YP_009094804.1 MR05|YP_009255129.1 MR06|AQQ73772.1 MR07|YP_004347315.1 MR08|YP_009345262.1 MR09|ALH07015.1 MR10|AHA45962.1 MR11|YP_009507023.1 MR12|YP_009238901.1 MR13|YP_009310339.1 PN01|YP_009165298.1 PN02|YP_008319021.1 PN02|YP_008319515.1 PN03|YP_009120419.1 PN04|YP_009480911.1 PN05|YP_009481853.1 PN06|YP_009482973.1 PN07|YP_008436949.2 PN07|YP_008437964.1 PT01|SPN78871.1 PT02|YP_009329316.1 PT03|SOB74102.1 PT04|SPN79642.1 PT05|YP_009449209.1 PT06|YP_009001274.1 PY01|YP_004061527.1 PY02|ADQ91264.1 PY03|YP_001426805.1 PY04|YP_009325775.1 PY05|NP_048850.1 PY06|YP_001498678.1 PY07|YP_001426246.1 PY08|ABT14166.1 PY09|YP_001497859.1 PY10|YP_009665486.1 PY11|AHA55019.1 PY12|AHA55519.1 PY13|AHA56027.1 PY14|AHA54476.1 PY15|AET98111.1 PY16|AET42721.1 PY17|AEO98378.1 PY18|AEP15484.1 PY19|AEP15907.1 PY20|AEO97939.1 PY21|YP_294161.1 PY22|AEP15143.1 PY23|CAZ69734.1 PY24|BBI30336.1 PY25|YP_007676184.1 PY26|YP_004061992.1 PY27|YP_004061746.1 PY28|YP_009172600.1 PY29|YP_009173118.1 PY30|YP_007674786.1 PY31|YP_009172875.1 PY32|YP_003212932.1 PY33|YP_004063535.1 PY34|YP_001648194.2 PY35|NP_077586.1 PY36|YP_009665633.1 PY37|YP_002154650.1 PY42|YP_009507423.1
Orthogroup30: AF06|YP_009352623.1 AF07|YP_009361377.1 AF07|YP_009361792.1 I04|NP_612244.1 I05|AAX82334.1 I06|AAT71837.1 I07|AGG37903.1 I08|YP_009163828.1 I09|ADE34368.1 I30|BAK14262.1 I32|YP_009021163.1 I33|YP_009010807.1 I35|YP_009010339.1 I36|YP_008357343.1 I37|YP_009010582.1 I38|YP_004732955.1 I39|YP_009046760.1 I40|NP_149586.1 MI02|AYV79640.1 MI02|AYV79802.1 MI03|VVU95000.1 MI03|VVU95476.1 MI03|VVU95505.1 MI04|QFG74572.1 MI05|QFG74171.1 MI06|ATZ80284.1 MI06|ATZ80457.1 MI06|ATZ80580.1 MI06|ATZ81107.1 MI07|VBB17983.1 MI07|VBB18101.1 MI07|VBB18696.1 MI07|VBB18786.1 MI07|VBB18988.1 MI09|ARF08391.1 MI09|ARF08763.1 MI09|ARF09001.1 MI14|ARF10891.1 MI14|ARF11107.1 MI17|ARF09409.1 MI17|ARF09468.1 MI17|ARF09709.1 MI17|ARF10109.1 MI18|ARF11356.1 MI18|ARF11573.1 MI22|YP_004894401.1 MI22|YP_004894799.1 MI23|AFX92389.1 MI23|AFX92846.1 MI24|AGD92255.1 MI24|AGD92695.1 MI25|AEX61462.1 MI26|AEQ60822.1 MI27|YP_003987139.1 MI28|EJN41044.1 MI29|AHA45222.1 MI30|AHJ40253.2 MI33|YP_007354254.1 MI33|YP_007354618.1 MI34|AVL94673.1 MI34|AVL95041.1 MI35|AGF85068.1 MI35|AGF85472.1 MI36|AEX62491.1 MI36|AEX62976.1 MI37|AUL79716.2 MI37|QKU33466.1 MI37|QKU34051.1 MI37|QKU34061.1 MI37|QKU34270.1 MI37|QKU34296.1 MI38|QKU34699.1 MI38|QKU35125.1 MI38|QKU35312.1 MI38|QKU35322.1 MI38|QKU35531.1 MI38|QKU35556.1 MP02|QDY52258.1 MR01|AGV01476.1 MR03|AVR52837.1 MR04|YP_009094610.1 MR05|YP_009254905.1 MR06|AQQ73923.1 MR07|YP_004347041.1 MR08|YP_009345534.1 MR09|ALH06767.1 MR10|AHA46198.1 MR11|YP_009506776.1 MR12|YP_009238633.1 MR13|YP_009310175.1 P01|NP_955206.1 P02|YP_009448057.1 P03|NP_039101.1 P04|YP_009046132.1 P05|YP_009046369.1 P06|YP_009177122.1 P07|YP_784291.1 P08|YP_001293263.1 P09|NP_150506.1 P10|NP_659644.1 P11|YP_009408277.1 P12|YP_009408479.1 P13|YP_004821432.1 P14|YP_227456.1 P15|YP_009329704.1 P16|NP_051783.1 P17|NP_051958.1 P18|NP_044033.1 P19|YP_009480608.1 P20|NP_570487.1 P21|NP_619895.1 P22|NP_671601.1 P23|NP_536518.1 P24|YP_009143407.1 P25|YP_009282792.1 P26|YP_717408.1 P27|YP_232981.1 P28|NP_042128.1 P29|YP_009281846.1 P30|YP_005296276.1 P31|NP_957966.1 P32|NP_957834.1 P33|YP_009112796.1 P34|YP_003457362.1 P35|YP_009389343.1 P36|YP_009268790.1 P37|YP_008658490.1 P38|NP_570229.1 P39|ABQ43547.1 P40|ABQ43702.1 P41|NP_938327.1 P42|NP_073457.1 P44|YP_008003893.1 P45|NP_064860.1 P46|YP_008004204.1 P47|YP_008004506.1 P48|YP_008003615.1 P50|YP_009408027.1 PN01|YP_009165471.1 PN02|YP_008319376.2 PN02|YP_008319393.2 PN03|YP_009120012.1 PN03|YP_009120028.1 PN04|YP_009481218.1 PN04|YP_009481227.1 PN05|YP_009482027.1 PN06|YP_009483221.1 PN06|YP_009483234.1 PN07|YP_008437581.1 PN07|YP_009430045.1 PY03|YP_001426700.1 PY04|YP_009325667.1 PY05|NP_048659.1 PY06|YP_001498459.1 PY07|YP_001425950.1 PY08|ABT13867.1 PY09|YP_001497626.1 PY10|YP_009665375.1 PY12|AHA55257.1 PY14|AHA54219.1 PY16|AET42515.1 PY24|BBI30349.1
Orthogroup31: AF01|NP_042823.1 AF02|BBO54071.1 AF03|AIB51748.1 AF04|AMN84464.1 AF05|SME64699.1 AF06|YP_009352751.1 AF07|YP_009361379.1 I10|AAP33220.1 I11|YP_003814.1 I12|AGV20575.1 I13|YP_009506725.1 I14|AHA80891.1 I15|ANZ57071.1 I16|YP_009508673.1 I17|YP_009182041.1 I18|YP_006347648.1 I19|YP_031642.1 I20|AJR29206.1 I21|AAV91051.1 I22|AFG73109.1 I23|YP_009272755.1 I24|YP_009259435.1 I25|YP_164144.1 I26|ACF42284.1 I27|AJR29116.1 I28|AAL77806.1 I29|AJR29267.1 I32|YP_009021185.1 I33|YP_009010869.1 I35|YP_009010403.1 I36|YP_008357400.1 I37|YP_009010644.1 I38|YP_004732828.1 I39|YP_009046754.1 I40|NP_149901.1 I41|ATE87147.1 I42|YP_009552293.1 MI01|YP_003969701.1 MI03|VVU94528.1 MI04|QFG74313.1 MI05|QFG73669.1 MI06|ATZ80268.1 MI09|ARF08057.1 MI09|ARF09088.1 MI37|QKU34119.1 MI38|QKU35381.1 MP01|YP_009052392.1 MP02|QDY52242.1 MP03|YP_009173712.1 MP04|QFG74907.1 MP05|ADX05931.1 MP06|ADX06216.1 MP07|YP_008052700.1 MP08|QOI90289.1 MP09|AUF82677.1 MR01|AGV01364.1 MR02|YP_003406770.1 MR03|AVR52720.1 MR04|YP_009094515.1 MR05|YP_009254763.1 MR06|AQQ73943.1 MR07|YP_004347063.1 MR08|YP_009345515.1 MR10|AHA46239.1 MR11|YP_009507221.1 MR12|YP_009238572.1 MR13|YP_009310410.1 P01|NP_955079.1 P02|YP_009447957.1 P03|NP_039001.1 P04|YP_009046040.1 P05|YP_009046277.1 P06|YP_009177039.1 P08|YP_001293209.1 P09|NP_150452.1 P10|NP_659591.1 P14|YP_227400.1 P15|YP_009329639.1 P16|NP_051726.1 P17|NP_051901.1 P19|YP_009480569.1 P20|NP_570427.1 P21|NP_619837.1 P22|NP_671544.1 P23|NP_536461.1 P24|YP_009143348.1 P25|YP_009282732.1 P26|YP_717349.1 P27|YP_232923.1 P28|NP_042070.1 P29|YP_009281786.1 P30|YP_005296223.1 P31|NP_957916.1 P32|NP_957784.1 P33|YP_009112745.1 P35|YP_009389297.1 P35|YP_009389416.1 P36|YP_009268752.1 P38|NP_570173.1 P39|ABQ43489.1 P40|ABQ43644.1 P41|NP_938274.1 P42|NP_073402.1 P43|YP_009001521.1 P44|YP_008003928.1 P45|NP_064784.1 P45|NP_064889.1 P46|YP_008004230.1 P47|YP_008004532.1 P48|YP_008003643.1 P50|YP_009407968.1 P51|YP_009162417.1 PN01|YP_009164995.1 PN02|YP_008319774.1 PN03|YP_009119243.1 PN04|YP_009481431.1 PN05|YP_009482436.1 PN06|YP_009483678.1 PN07|YP_008438484.1 PT01|SPN79156.1 PT02|YP_009329485.1 PT03|SOB73904.1 PT04|SPN79909.1 PT06|YP_009001348.1 PY01|YP_004061612.1 PY02|ADQ91354.1 PY03|YP_001426981.1 PY04|YP_009325803.1 PY05|NP_048907.1 PY06|YP_001498748.1 PY07|YP_001425899.1 PY07|YP_001425901.1 PY08|ABT13818.1 PY09|YP_001497937.1 PY10|YP_009665519.1 PY11|AHA55012.1 PY12|AHA55512.1 PY13|AHA56021.1 PY14|AHA54468.1 PY15|AET98105.1 PY16|AET42727.1 PY17|AEO98384.1 PY18|AEP15490.1 PY19|AEP15913.1 PY20|AEO97933.1 PY21|YP_294155.1 PY22|AEP15149.1 PY23|CAZ69728.1 PY24|BBI30370.1 PY24|BBI30488.1 PY25|YP_007676280.1 PY26|YP_004062097.1 PY27|YP_004061839.1 PY28|YP_009172710.1 PY29|YP_009173212.1 PY30|YP_007674690.1 PY31|YP_009172976.1 PY32|YP_003213022.1 PY33|YP_004063627.1 PY34|YP_001648307.1
Orthogroup32: AC08|YP_009640042.1 AF01|NP_042739.1 AF02|BBO53976.1 AF03|AIB51772.1 AF04|AMN84493.1 AF05|SME64729.1 AF06|YP_009352486.1 AF07|YP_009361413.1 I01|YP_025104.1 I02|NP_078756.1 I03|YP_009342238.1 I10|AAP33245.1 I11|YP_003839.1 I12|AGV20602.1 I13|YP_009506698.1 I14|AHA80918.1 I15|ANZ57101.1 I16|YP_009508699.1 I17|YP_009182072.1 I18|YP_006347690.1 I19|YP_031616.1 I20|AJR29188.1 I21|AAV91060.1 I22|AFG73083.1 I23|YP_009272787.1 I24|YP_009259397.1 I25|YP_164159.1 I26|ACF42260.1 I27|AJR29136.1 I28|AAL77800.1 I29|AJR29287.1 I31|ABF82095.1 I32|YP_009021123.1 I33|YP_009010902.1 I34|YP_654637.1 I35|YP_009010437.1 I36|YP_008357423.1 I37|YP_009010666.1 I38|YP_004732854.1 I39|YP_009046711.1 I40|NP_149548.1 MI01|YP_003970087.1 MI02|AYV79339.1 MI03|VVU94675.1 MI04|QFG74759.1 MI05|QFG74172.1 MI06|ATZ80982.1 MI07|VBB18022.1 MI09|ARF09284.1 MI14|ARF10220.1 MI17|ARF09766.1 MI18|ARF11850.1 MI18|ARF11851.1 MI22|YP_004894644.1 MI23|AFX92667.1 MI24|AGD92526.1 MI25|AEX61772.1 MI26|AEQ60502.1 MI27|YP_003986816.1 MI28|EJN40761.1 MI29|AHA45551.1 MI30|AMK61853.1 MI33|YP_007354486.1 MI34|AVL94902.1 MI35|AGF85217.1 MI36|AEX62665.1 MI37|QKU33812.1 MI38|QKU35059.1 MP01|YP_009052186.1 MP02|QDY52333.1 MP03|YP_009173474.1 MP04|QFG74807.1 MP05|ADX06063.1 MP06|ADX06331.1 MP07|YP_008052446.1 MP08|QOI90292.1 MP09|AUF82540.1 MR01|AGV01568.1 MR02|YP_003406952.1 MR03|AVR52926.1 MR04|YP_009094690.1 MR05|YP_009254993.1 MR06|AQQ73654.1 MR07|YP_004347174.1 MR08|YP_009345397.1 MR09|ALH06886.1 MR10|AHA46098.1 MR11|YP_009506879.1 MR12|YP_009238756.1 MR13|YP_009310243.1 P11|YP_009408251.1 P12|YP_009408453.1 P13|YP_004821405.1 P20|NP_570461.1 P21|NP_619870.1 P22|NP_671575.1 P23|NP_536492.1 P24|YP_009143381.1 P25|YP_009282766.1 P26|YP_717383.1 P27|YP_232955.1 P28|NP_042102.1 P29|YP_009281820.1 P38|NP_570202.1 P50|YP_009408000.1 PN02|YP_008319822.1 PN03|YP_009119180.1 PN03|YP_009119181.1 PN04|YP_009481447.1 PN05|YP_009482455.1 PN06|YP_009483719.1 PN07|YP_008438545.1 PT01|SPN79451.1 PT02|YP_009329125.1 PT03|SOB74312.1 PT04|SPN79176.1 PT05|YP_009449310.1 PT06|YP_009001024.1 PY01|YP_004061559.1 PY02|ADQ91301.1 PY03|YP_001426582.1 PY04|YP_009325848.1 PY05|NP_048985.1 PY06|YP_001498829.1 PY07|YP_001426398.1 PY08|ABT14331.1 PY09|YP_001498028.1 PY10|YP_009665561.1 PY11|AHA55049.1 PY12|AHA55546.1 PY12|AHA55547.1 PY13|AHA56055.1 PY14|AHA54506.1 PY14|AHA54507.1 PY15|AET98138.1 PY16|AET42694.1 PY16|AET42695.1 PY17|AEO98353.1 PY18|AEP15458.1 PY19|AEP15882.1 PY20|AEO97968.1 PY21|YP_294186.1 PY22|AEP15116.1 PY23|CAZ69758.1 PY24|BBI30419.1 PY25|YP_007676167.1 PY26|YP_004062022.1 PY27|YP_004061776.1 PY28|YP_009172628.1 PY29|YP_009173147.1 PY30|YP_007674762.1 PY31|YP_009172901.1 PY32|YP_003212956.1 PY33|YP_004063556.1 PY34|YP_001648230.2 PY35|NP_077665.1 PY36|YP_009665696.1 PY37|YP_002154718.1
Orthogroup33: AC01|YP_001110960.1 AC02|YP_762465.1 AC03|YP_803318.1 AC04|AJP09080.1 AC05|AFV50374.1 AC06|APM84217.1 AC07|BBB16588.1 AC08|YP_009640074.1 AF01|NP_042772.1 AF02|BBO54017.1 AF03|AIB51863.1 AF04|AMN84568.1 AF05|SME64822.1 AF06|YP_009352595.1 AF07|YP_009361543.1 I01|YP_073620.1 I02|NP_078656.1 I03|YP_009342136.1 I04|NP_612345.1 I05|AAX82427.1 I07|AGG37996.1 I08|YP_009163796.1 I09|ADE34457.1 I10|AAP33264.1 I11|YP_003858.1 I12|AGV20627.1 I13|YP_009506674.1 I14|AHA80948.1 I15|ANZ57119.1 I16|YP_009508724.1 I17|YP_009182091.1 I18|YP_006347714.1 I19|YP_031593.1 I20|AJR29170.1 I21|AAV91100.1 I22|AFG73058.1 I23|YP_009272805.1 I24|YP_009259377.1 I25|YP_164229.1 I26|ACF42235.1 I27|AJR29154.1 I28|AAL77796.1 I29|AJR29303.1 I30|BAK14285.1 I31|ABF82118.1 I32|YP_009021144.1 I33|YP_009010896.1 I34|YP_654660.1 I35|YP_009010430.1 I36|YP_008357429.1 I37|YP_009010673.1 I38|YP_004732863.1 I39|YP_009046714.1 I40|NP_149538.1 I41|ATE87128.1 I42|YP_009552313.1 MI01|YP_003969971.1 MI02|AYV79293.1 MI03|VVU94873.1 MI04|QFG74530.1 MI05|QFG73779.1 MI06|ATZ80593.1 MI07|VBB18108.1 MI09|ARF09327.1 MI14|ARF10841.1 MI17|ARF09858.1 MI18|ARF11165.1 MI22|YP_004894504.1 MI23|AFX92505.1 MI24|AGD92367.1 MI25|AEX61588.1 MI26|AEQ60622.1 MI27|YP_003986942.1 MI28|EJN40872.1 MI29|AHA45424.1 MI30|AHJ40123.1 MI33|YP_007354352.1 MI34|AVL94765.1 MI35|AGF85374.1 MI36|AEX62844.1 MI37|QKU33531.1 MI37|QKU34104.1 MI38|QKU34764.1 MI38|QKU35366.1 MP01|YP_009052240.1 MP02|QDY52214.1 MP03|YP_009173380.1 MP04|QFG75116.1 MP05|ADX05856.1 MP06|ADX06273.1 MP07|YP_008052384.1 MP08|QOI90457.1 MP09|AUF82278.1 MR01|AGV01511.1 MR02|YP_003406900.1 MR03|AVR52871.1 MR04|YP_009094642.1 MR05|YP_009254940.1 MR06|AQQ73989.1 MR07|YP_004347124.1 MR08|YP_009345457.1 MR09|ALH06838.1 MR10|AHA46149.1 MR11|YP_009506825.1 MR12|YP_009238697.1 MR13|YP_009310211.1 PN01|YP_009165305.1 PN02|YP_008319014.2 PN02|YP_008319878.1 PN03|YP_009119120.1 PN03|YP_009120427.1 PN04|YP_009480905.1 PN04|YP_009481487.1 PN05|YP_009481848.1 PN05|YP_009482486.1 PN06|YP_009482967.1 PN06|YP_009483760.1 PN07|YP_008436942.1 PN07|YP_008438616.1 PY01|YP_004061509.1 PY02|ADQ91246.1 PY03|YP_001426918.1 PY04|YP_009325703.1 PY05|NP_048749.2 PY06|YP_001498560.1 PY07|YP_001426221.1 PY08|ABT14140.1 PY09|YP_001497732.1 PY10|YP_009665423.1 PY11|AHA54641.1 PY12|AHA55200.1 PY13|AHA55676.1 PY14|AHA54154.1 PY15|AET97958.1 PY16|AET42577.1 PY17|AEO98290.1 PY18|AEP15616.1 PY19|AEP15999.1 PY20|AEO97884.1 PY21|YP_293826.1 PY22|AEP15011.1 PY23|CAZ69408.1 PY24|BBI30369.1 PY25|YP_007676201.1 PY26|YP_004061975.1 PY27|YP_004061728.1 PY28|YP_009172581.1 PY29|YP_009173100.1 PY30|YP_007674806.1 PY31|YP_009172857.1 PY32|YP_003212915.1 PY33|YP_004063517.1 PY34|YP_001648175.1 PY35|NP_077511.1 PY36|YP_009665688.1 PY37|YP_002154709.1 PY42|YP_009507425.1
Orthogroup34: MI09|ARF08434.1 MI17|ARF09629.1 MI18|ARF11897.1 MI22|YP_004894073.1 MI22|YP_004894220.1 MI22|YP_004894257.1 MI22|YP_004894836.1 MI22|YP_004895020.1 MI22|YP_004895047.1 MI22|YP_004895149.1 MI23|AFX92052.1 MI23|AFX92199.1 MI23|AFX92239.1 MI23|AFX92885.1 MI23|AFX93081.1 MI23|AFX93104.1 MI23|AFX93207.1 MI23|AFX93226.1 MI24|AGD92070.1 MI24|AGD92109.1 MI24|AGD92735.1 MI24|AGD92938.1 MI24|AGD92967.1 MI24|AGD93071.1 MI24|AGD93082.1 MI25|AEX61082.1 MI25|AEX61245.1 MI25|AEX61289.1 MI25|AEX62034.1 MI25|AEX62059.1 MI25|AEX62169.1 MI26|AEQ60210.1 MI26|AEQ60214.1 MI26|AEQ60275.1 MI26|AEQ60290.1 MI26|AEQ60452.1 MI26|AEQ61122.1 MI27|YP_003986526.1 MI27|YP_003986530.1 MI27|YP_003986602.1 MI27|YP_003986765.1 MI27|YP_003987437.1 MI28|EJN40518.1 MI28|EJN40722.1 MI28|EJN41173.1 MI28|EJN41185.1 MI28|EJN41248.1 MI28|EJN41251.1 MI29|AHA44918.1 MI29|AHA45601.1 MI29|AHA45764.1 MI29|AHA45782.1 MI29|AHA45838.1 MI29|AHA45842.1 MI30|AHJ39865.2 MI30|AHJ39893.1 MI30|AHJ40454.2 MI30|AMK61727.1 MI30|AMK61768.1 MI30|AMK61834.1 MI33|YP_007354072.1 MI33|YP_007354129.1 MI33|YP_007354656.1 MI33|YP_007354788.1 MI33|YP_007354825.1 MI34|AVL94507.1 MI34|AVL94558.1 MI34|AVL95080.1 MI34|AVL95223.1 MI34|AVL95252.1 MI34|AVL95267.1 MI35|AGF84865.1 MI35|AGF84866.1 MI35|AGF85031.1 MI35|AGF85315.1 MI35|AGF85317.1 MI35|AGF85606.1 MI35|AGF85747.1 MI36|AEX62232.1 MI36|AEX62271.1 MI36|AEX62443.1 MI36|AEX63145.1 MI36|AEX63221.1 MI36|AEX63325.1 MI37|QKU34111.1 MI37|QKU34502.1 MI38|QKU35372.1 MR01|AGV01820.1 MR02|YP_003407169.1 MR03|AVR53167.1 MR04|YP_009094895.1 MR05|YP_009254808.1 MR06|AQQ73643.1 MR06|AQQ73953.1 MR07|YP_004347076.1 MR07|YP_004347163.1 MR08|YP_009345409.1 MR08|YP_009345502.1 MR09|ALH06796.1 MR09|ALH06875.1 MR10|AHA46158.1 MR10|AHA46208.1 MR10|AHA46250.1 MR11|YP_009506767.1 MR11|YP_009506815.1 MR11|YP_009507210.1 MR12|YP_009238588.1 MR12|YP_009238630.1 MR13|YP_009310404.1 PN02|YP_008319126.1 PN02|YP_008319498.1 PN02|YP_008319506.1 PN02|YP_008319675.2 PN02|YP_008319678.1 PN02|YP_008319688.1 PN02|YP_008320000.1 PN03|YP_009118979.1 PN03|YP_009119102.1 PN03|YP_009119389.1 PN03|YP_009119557.1 PN03|YP_009119694.1 PN03|YP_009119782.1 PN03|YP_009120300.1 PN03|YP_009120304.1 PN04|YP_009480967.1 PN04|YP_009481167.1 PN04|YP_009481352.1 PN04|YP_009481363.1 PN04|YP_009481500.1 PN05|YP_009481912.1 PN05|YP_009482277.1 PN05|YP_009482286.1 PN05|YP_009482287.1 PN05|YP_009482501.1 PN05|YP_009482656.1 PN05|YP_009482680.1 PN06|YP_009483045.1 PN06|YP_009483047.1 PN06|YP_009483484.1 PN06|YP_009483585.1 PN06|YP_009483590.1 PN06|YP_009483776.1 PN07|YP_008436568.1 PN07|YP_008437095.1 PN07|YP_008437491.1 PN07|YP_008437856.1 PN07|YP_008438134.1 PN07|YP_008438146.2 PN07|YP_008438314.1 PN07|YP_008438358.1 PN07|YP_008438643.1 PT05|YP_009448685.1 PT05|YP_009448877.1 PT05|YP_009448878.1 PT05|YP_009448879.1 PT06|YP_009001156.1 PT06|YP_009001162.1
Orthogroup35: AF01|NP_042790.1 AF01|NP_042826.1 AF03|AIB52077.1 AF03|AIB52085.1 AF04|AMN84798.1 AF04|AMN84806.1 AF05|SME65047.1 AF05|SME65058.1 AF06|YP_009352754.1 AF07|YP_009361753.1 AF07|YP_009361767.1 I31|ABF82082.1 I32|YP_009021193.1 I33|YP_009010927.1 I34|YP_654624.1 I35|YP_009010462.1 I36|YP_008357457.1 I37|YP_009010703.1 I38|YP_004732893.1 I39|YP_009046724.1 I40|NP_149668.1 I41|ATE87074.1 I42|YP_009552368.1 MI01|YP_003970091.1 MI01|YP_003970095.1 MI02|AYV79176.1 MI02|AYV79438.1 MI02|AYV79763.1 MI02|AYV79795.1 MI03|VVU94686.1 MI03|VVU94690.1 MI03|VVU95130.1 MI03|VVU95280.1 MI04|QFG74252.1 MI04|QFG74494.1 MI05|QFG73803.1 MI05|QFG74141.1 MI06|ATZ80360.1 MI06|ATZ80481.1 MI06|ATZ80760.1 MI07|VBB18019.1 MI07|VBB18309.1 MI07|VBB18429.1 MI07|VBB18462.1 MI09|ARF08903.1 MI09|ARF09048.1 MI09|ARF09282.1 MI14|ARF10245.1 MI14|ARF10557.1 MI14|ARF10789.1 MI17|ARF09430.1 MI17|ARF09515.1 MI17|ARF09768.1 MI18|ARF11297.1 MI18|ARF11423.1 MI18|ARF11483.1 MI18|ARF11843.1 MI22|YP_004894637.1 MI22|YP_004894655.1 MI22|YP_004894662.1 MI23|AFX92660.1 MI23|AFX92684.1 MI23|AFX92691.1 MI24|AGD92518.1 MI24|AGD92542.1 MI24|AGD92549.1 MI25|AEX61763.1 MI25|AEX61789.1 MI25|AEX61790.1 MI25|AEX61797.1 MI26|AEQ60484.1 MI26|AEQ60491.1 MI26|AEQ60507.1 MI27|YP_003986798.1 MI27|YP_003986805.1 MI27|YP_003986821.1 MI28|EJN40748.1 MI28|EJN40753.1 MI28|EJN40766.1 MI29|AHA45546.1 MI29|AHA45562.1 MI29|AHA45569.1 MI30|AHJ40030.1 MI30|AMK61846.1 MI30|AMK61854.1 MI33|YP_007354481.1 MI33|YP_007354498.1 MI33|YP_007354504.1 MI34|AVL94897.1 MI34|AVL94913.1 MI34|AVL94920.1 MI35|AGF85196.1 MI35|AGF85204.1 MI35|AGF85225.1 MI36|AEX62638.1 MI36|AEX62647.1 MI36|AEX62648.1 MI36|AEX62672.1 MI37|QKU33780.1 MI37|QKU33791.1 MI37|QKU33826.1 MI38|QKU35026.1 MI38|QKU35038.1 MI38|QKU35073.1 MI38|QKU35758.1 MP01|YP_009052122.1 MP01|YP_009052200.1 MP02|QDY51840.1 MP02|QDY52240.1 MP03|YP_009173744.1 MP04|QFG74865.1 MP07|YP_008052712.1 MP08|QOI90281.1 MP08|QOI90404.1 MP09|AUF82675.1 MR01|AGV01655.1 MR02|YP_003407028.1 MR03|AVR53009.1 MR04|YP_009094764.1 MR05|YP_009255081.1 MR06|AQQ73735.1 MR07|YP_004347267.1 MR08|YP_009345305.1 MR09|ALH06971.1 MR10|AHA46005.1 MR11|YP_009506977.1 MR12|YP_009238854.1 MR13|YP_009310312.1 P07|YP_784242.1 P43|YP_009001564.1 P43|YP_009001685.1 P44|YP_008003963.1 P44|YP_008003971.1 P45|NP_064981.1 P45|NP_064992.1 P46|YP_008004300.1 P46|YP_008004307.1 P47|YP_008004602.1 P47|YP_008004609.1 P48|YP_008003741.1 P48|YP_008003750.1 P49|NP_048188.1 P49|NP_048233.1 PT01|SPN79554.1 PT02|YP_009329204.1 PT03|SOB74230.1 PT04|SPN79368.1 PT06|YP_009001195.1 PY25|YP_007676266.1 PY26|YP_004062093.1 PY27|YP_004061835.1 PY28|YP_009172706.1 PY29|YP_009173208.1 PY30|YP_007674694.1
Orthogroup36: AF03|AIB51922.1 AF04|AMN84580.1 AF04|AMN84629.1 AF04|AMN84630.1 AF04|AMN84659.1 AF04|AMN84792.1 AF05|SME64872.1 AF05|SME64882.1 AF05|SME64883.1 AF07|YP_009361457.1 AF07|YP_009361519.1 AF07|YP_009361538.1 AF07|YP_009361564.1 AF07|YP_009361754.1 MI02|AYV78988.1 MI18|ARF11361.1 MI18|ARF11467.1 MI18|ARF11951.1 MI18|ARF12007.1 MI18|ARF12345.1 MI18|ARF12613.1 MI22|YP_004895034.1 MI22|YP_004895037.1 MI23|AFX93091.1 MI23|AFX93094.1 MI24|AGD92953.1 MI24|AGD92957.1 MI25|AEX62045.1 MI25|AEX62049.1 MI26|AEQ60216.1 MI26|AEQ60277.1 MI26|AEQ60837.1 MI26|AEQ60976.1 MI26|AEQ61112.1 MI27|YP_003986532.1 MI27|YP_003986587.1 MI27|YP_003987154.1 MI27|YP_003987293.1 MI27|YP_003987426.1 MI28|EJN40508.1 MI28|EJN40615.1 MI28|EJN41056.1 MI28|EJN41175.1 MI28|EJN41253.1 MI29|AHA44929.1 MI29|AHA45067.1 MI29|AHA45209.1 MI29|AHA45780.1 MI29|AHA45836.1 MI30|AHJ39894.1 MI30|AHJ40261.1 MI30|AHJ40449.2 MI30|AMK61728.1 MI30|AMK62037.1 MI33|YP_007354634.1 MI33|YP_007354848.1 MI34|AVL95058.1 MI34|AVL95238.1 MI35|AGF85052.1 MI36|AEX62473.1 MR01|AGV01379.1 MR01|AGV01393.1 MR01|AGV01478.1 MR01|AGV01483.1 MR01|AGV01494.1 MR01|AGV01510.1 MR01|AGV01602.1 MR01|AGV01683.1 MR01|AGV01692.1 MR01|AGV01714.1 MR01|AGV01783.1 MR02|YP_003406791.1 MR02|YP_003406899.1 MR02|YP_003406984.1 MR02|YP_003407058.1 MR02|YP_003407078.1 MR02|YP_003407133.1 MR03|AVR52734.1 MR03|AVR52748.1 MR03|AVR52839.1 MR03|AVR52870.1 MR03|AVR52960.1 MR03|AVR53040.1 MR03|AVR53131.1 MR04|YP_009094539.1 MR04|YP_009094612.1 MR04|YP_009094641.1 MR04|YP_009094721.1 MR04|YP_009094790.1 MR04|YP_009094812.1 MR04|YP_009094865.1 MR04|YP_009094866.1 MR05|YP_009254939.1 MR05|YP_009255029.1 MR05|YP_009255109.1 MR05|YP_009255115.1 MR05|YP_009255134.1 MR05|YP_009255216.1 MR06|AQQ73692.1 MR06|AQQ73756.1 MR06|AQQ73777.1 MR06|AQQ73810.1 MR06|AQQ73821.1 MR06|AQQ73879.1 MR06|AQQ73881.1 MR06|AQQ73919.1 MR07|YP_004347062.1 MR07|YP_004347123.1 MR07|YP_004347215.1 MR07|YP_004347353.1 MR08|YP_009345146.1 MR08|YP_009345207.1 MR08|YP_009345218.1 MR08|YP_009345257.1 MR08|YP_009345279.1 MR08|YP_009345354.1 MR08|YP_009345538.1 MR08|YP_009345548.1 MR08|YP_009345585.1 MR08|YP_009345587.1 MR09|ALH06784.1 MR09|ALH06785.1 MR09|ALH06837.1 MR09|ALH06924.1 MR09|ALH07053.1 MR09|ALH07061.1 MR10|AHA45907.1 MR10|AHA45956.1 MR10|AHA45978.1 MR10|AHA46057.1 MR10|AHA46166.1 MR10|AHA46199.1 MR11|YP_009506924.1 MR11|YP_009507006.1 MR11|YP_009507080.1 MR12|YP_009238573.1 MR12|YP_009238579.1 MR12|YP_009238798.1 MR12|YP_009238947.1 MR12|YP_009238958.1 MR13|YP_009310358.1 MR13|YP_009310373.1 PT01|SPN79541.1 PT02|YP_009329197.1 PT02|YP_009329338.1 PT03|SOB74237.1 PT04|SPN79352.1 PT04|SPN79691.1 PT05|YP_009448266.1 PT05|YP_009448537.1 PT05|YP_009448812.1 PT05|YP_009449025.1 PT06|YP_009001172.1 PY26|YP_004062086.1
Orthogroup37: AF01|NP_042741.1 AF02|BBO53977.1 AF03|AIB51781.1 AF03|AIB51815.1 AF04|AMN84417.1 AF04|AMN84501.1 AF04|AMN84531.1 AF05|SME64741.1 AF05|SME64772.1 AF06|YP_009352622.1 AF07|YP_009361441.1 I18|YP_006347598.1 I24|YP_009259476.1 MI06|ATZ80867.1 MI06|ATZ81080.1 MI06|ATZ81230.1 MI06|ATZ81253.1 MI06|ATZ81254.1 MI07|VBB17630.1 MI09|ARF07962.1 MI09|ARF08002.1 MI09|ARF08003.1 MI09|ARF08004.1 MI09|ARF08028.1 MI09|ARF08095.1 MI09|ARF08099.1 MI09|ARF08490.1 MI09|ARF09090.1 MI14|ARF10141.1 MI17|ARF09927.1 MI17|ARF09928.1 MI17|ARF10087.1 MI18|ARF11871.1 MI18|ARF12626.1 MI18|ARF12627.1 MI18|ARF12662.1 MI22|YP_004894705.1 MI22|YP_004895053.1 MI23|AFX92739.1 MI23|AFX93113.1 MI24|AGD92598.1 MI24|AGD92975.1 MI24|AGD93093.1 MI25|AEX61844.1 MI25|AEX62069.1 MI26|AEQ60149.1 MI26|AEQ60154.1 MI26|AEQ60164.1 MI26|AEQ60731.1 MI26|AEQ61009.1 MI27|YP_003986475.1 MI27|YP_003986482.1 MI27|YP_003987050.1 MI27|YP_003987326.1 MI28|EJN40472.1 MI28|EJN40530.1 MI28|EJN40554.1 MI28|EJN40967.1 MI29|AHA45034.1 MI29|AHA45315.1 MI29|AHA45880.1 MI29|AHA45888.1 MI30|AHJ39841.2 MI30|AHJ39843.2 MI30|AHJ40200.1 MI30|AHJ40383.2 MI33|YP_007353989.1 MI33|YP_007354538.1 MI33|YP_007354865.1 MI34|AVL94405.1 MI34|AVL94963.1 MI34|AVL95198.1 MI34|AVL95284.1 MI35|AGF84894.1 MI35|AGF85157.1 MI36|AEX62586.1 MI36|AEX63346.1 MI36|AEX63347.1 MI37|QKU33722.1 MI37|QKU33724.1 MI38|QKU34963.1 MI38|QKU34965.1 MP07|YP_008052543.1 MP08|QOI90572.1 MP08|QOI90618.1 MR01|AGV01389.1 MR01|AGV01390.1 MR01|AGV01493.1 MR01|AGV01540.1 MR02|YP_003406787.1 MR02|YP_003406788.1 MR02|YP_003406882.1 MR02|YP_003406927.1 MR02|YP_003407183.1 MR03|AVR52745.1 MR03|AVR52854.1 MR03|AVR52899.1 MR04|YP_009094536.1 MR04|YP_009094625.1 MR04|YP_009094664.1 MR05|YP_009254794.1 MR05|YP_009254923.1 MR05|YP_009254962.1 MR05|YP_009254963.1 MR05|YP_009255215.1 MR05|YP_009255219.1 MR06|AQQ73878.1 MR06|AQQ74008.1 MR07|YP_004346969.1 MR07|YP_004347005.1 MR07|YP_004347006.1 MR07|YP_004347146.1 MR08|YP_009345432.1 MR08|YP_009345433.1 MR08|YP_009345521.1 MR08|YP_009345574.1 MR08|YP_009345580.1 MR08|YP_009345590.1 MR09|ALH06699.1 MR09|ALH06735.1 MR09|ALH06860.1 MR10|AHA46121.1 MR10|AHA46235.1 MR10|AHA46287.1 MR10|AHA46323.1 MR10|AHA46337.1 MR10|AHA46375.1 MR11|YP_009506852.1 MR11|YP_009507125.1 MR11|YP_009507175.1 MR12|YP_009238527.1 MR12|YP_009238567.1 MR12|YP_009238676.1 MR12|YP_009238722.1 MR13|YP_009310123.1 MR13|YP_009310203.1 MR13|YP_009310222.1 MR13|YP_009310374.1 MR13|YP_009310399.1 PT01|SPN79529.1 PT02|YP_009329151.1 PT03|SOB74286.1 PT04|SPN79233.1 PT05|YP_009449173.1 PT06|YP_009001080.1 PT06|YP_009001273.1 PY03|YP_001426739.1 PY05|NP_048405.2 PY05|NP_048406.2 PY05|NP_048690.2 PY05|NP_049036.1 PY06|YP_001498506.1 PY09|YP_001497678.1
Orthogroup38: AC01|YP_001110956.1 AC02|YP_762468.1 AC03|YP_803323.1 AC04|AJP09075.1 AC05|AFV50369.1 AC06|APM84212.1 AC07|BBB16583.1 AC08|YP_009640096.1 AF01|NP_042779.1 AF02|BBO54026.1 AF03|AIB52000.1 AF04|AMN84725.1 AF05|SME64957.1 AF06|YP_009352499.1 AF07|YP_009361585.1 I01|YP_073518.1 I02|NP_078638.1 I03|YP_009342121.1 I10|AAP33204.1 I11|YP_003798.1 I12|AGV20562.1 I13|YP_009506738.1 I14|AHA80878.1 I15|ANZ57056.1 I16|YP_009508658.1 I17|YP_009182026.1 I18|YP_006347630.1 I19|YP_031656.1 I20|AJR29213.1 I21|AAV91096.1 I22|AFG73126.1 I23|YP_009272740.1 I24|YP_009259451.1 I25|YP_164215.1 I26|ACF42302.1 I27|AJR29110.1 I28|ABB92335.1 I29|AJR29258.1 I31|ABF82056.1 I32|YP_009021093.1 I33|YP_009010827.1 I34|YP_654598.1 I35|YP_009010361.1 I36|YP_008357360.1 I37|YP_009010600.1 I38|YP_004732974.1 I39|YP_009046628.1 I40|NP_149813.1 I41|ATE87037.1 I42|YP_009552409.1 MI01|YP_003969796.1 MI02|AYV79597.1 MI03|VVU94917.1 MI04|QFG74622.1 MI05|QFG73976.1 MI06|ATZ80441.1 MI07|VBB18260.1 MI09|ARF09343.1 MI14|ARF10594.1 MI17|ARF09394.1 MI18|ARF11219.1 MI22|YP_004894489.1 MI23|AFX92487.1 MI24|AGD92349.1 MI24|AGD92350.1 MI25|AEX61570.1 MI26|AEQ60636.1 MI27|YP_003986957.1 MI28|EJN40886.1 MI29|AHA45409.1 MI30|AHJ40135.1 MI33|YP_007354337.1 MI34|AVL94752.1 MI35|AGF85388.1 MI36|AEX62862.1 MI36|AEY99277.1 MI37|QKU34130.1 MI38|QKU35393.1 MP01|YP_009052210.1 MP02|QDY52158.1 MP03|YP_009173316.1 MP04|QFG74982.1 MP05|ADX06002.1 MP07|YP_008052365.1 MP08|QOI90196.1 MP09|AUF82385.1 MR01|AGV01594.1 MR02|YP_003406977.1 MR03|AVR52951.1 MR04|YP_009094714.1 MR05|YP_009255018.1 MR06|AQQ73684.1 MR07|YP_004347204.1 MR08|YP_009345364.1 MR09|ALH06915.1 MR10|AHA46068.1 MR11|YP_009506913.1 MR12|YP_009238787.1 MR13|YP_009310272.1 PN01|YP_009165278.1 PN02|YP_008319009.1 PN03|YP_009120433.1 PN04|YP_009480901.1 PN05|YP_009481844.1 PN06|YP_009482963.1 PN07|YP_008436935.1 PT01|SPN79442.1 PT02|YP_009329133.1 PT03|SOB74304.1 PT04|SPN79192.1 PT06|YP_009000970.1 PY01|YP_004061469.1 PY02|ADQ91207.1 PY03|YP_001426770.1 PY04|YP_009325768.1 PY05|NP_048838.1 PY06|YP_001498667.1 PY07|YP_001426272.1 PY08|ABT14189.1 PY09|YP_001497843.1 PY10|YP_009665480.1 PY11|AHA55061.1 PY12|AHA55558.1 PY13|AHA56066.1 PY14|AHA54519.1 PY15|AET98148.1 PY16|AET42683.1 PY17|AEO98343.1 PY18|AEP15448.1 PY19|AEP16083.1 PY20|AEO97979.1 PY21|YP_294196.1 PY22|AEP15107.1 PY23|CAZ69768.1 PY24|BBI30560.1 PY25|YP_007676107.1 PY26|YP_004061932.1 PY27|YP_004061688.1 PY28|YP_009172540.1 PY29|YP_009173057.1 PY30|YP_007674851.1 PY31|YP_009172813.1 PY32|YP_003212874.1 PY33|YP_004063475.1 PY34|YP_001648129.2 PY35|NP_077581.1 PY36|YP_009665627.1 PY36|YP_009665676.1 PY37|YP_002154644.1 PY42|YP_009507498.1
Orthogroup39: AC01|YP_001110968.1 AC01|YP_001110982.1 AC02|YP_762445.1 AC02|YP_762459.1 AC03|YP_803281.1 AC03|YP_803311.1 AC04|AJP09088.1 AC04|AJP09101.1 AC05|AFV50383.1 AC05|AFV50397.1 AC06|APM84225.1 AC06|APM84237.1 AC07|BBB16598.1 AC07|BBB16609.1 AC08|YP_009640024.1 AC08|YP_009640093.1 I01|YP_073677.1 I01|YP_073682.1 I02|NP_078729.1 I02|NP_078770.1 I03|YP_009342213.1 I03|YP_009342233.1 I04|NP_612235.1 I04|NP_612336.1 I05|AAX82324.1 I05|AAX82420.1 I06|AAT71828.1 I07|AGG37893.1 I07|AGG37988.1 I08|YP_009163798.1 I08|YP_009163826.1 I09|ADE34358.1 I09|ADE34449.1 I10|AAP33226.1 I10|AAP33237.1 I11|YP_003820.1 I11|YP_003831.1 I12|AGV20582.1 I12|AGV20614.1 I13|YP_009506687.1 I13|YP_009506717.1 I14|AHA80910.1 I14|AHA80932.1 I15|ANZ57080.1 I15|ANZ57092.1 I16|YP_009508680.1 I16|YP_009508710.1 I17|YP_009182047.1 I17|YP_009182061.1 I18|YP_006347660.1 I18|YP_006347677.1 I19|YP_031605.1 I19|YP_031636.1 I20|AJR29181.1 I20|AJR29201.1 I21|AAV91071.1 I21|AAV91110.1 I22|AFG73071.1 I22|AFG73102.1 I23|YP_009272764.1 I23|YP_009272777.1 I24|YP_009259410.1 I24|YP_009259426.1 I25|YP_164173.1 I25|YP_164245.1 I26|ACF42249.1 I26|ACF42278.1 I27|AJR29121.1 I27|AJR29143.1 I28|AAL77799.1 I28|ABB92317.1 I29|AJR29273.1 I29|AJR29292.1 I30|BAK14270.1 I30|BAK14293.1 I31|ABF82065.1 I31|ABF82068.1 I31|ABF82128.1 I32|YP_009021091.1 I32|YP_009021118.1 I32|YP_009021181.1 I33|YP_009010841.1 I33|YP_009010882.1 I33|YP_009010887.1 I34|YP_654607.1 I34|YP_654610.1 I34|YP_654670.1 I35|YP_009010376.1 I35|YP_009010415.1 I35|YP_009010420.1 I36|YP_008357374.1 I36|YP_008357413.1 I36|YP_008357419.1 I37|YP_009010613.1 I37|YP_009010657.1 I37|YP_009010662.1 I38|YP_004732799.1 I38|YP_004732841.1 I38|YP_004732849.1 I39|YP_009046637.1 I39|YP_009046753.1 I39|YP_009046762.1 I40|NP_149561.1 I40|NP_149642.1 I40|NP_149902.1 I41|ATE87021.1 I41|ATE87099.1 I42|YP_009552342.1 I42|YP_009552425.1 MI03|VVU95074.1 MI05|QFG74001.1 MI07|VBB18835.1 MI14|ARF10830.1 MP01|YP_009052264.1 MP01|YP_009052348.1 MP02|QDY51823.1 MP02|QDY52213.1 MP03|YP_009173379.1 MP03|YP_009173496.1 MP04|QFG74935.1 MP04|QFG75117.1 MP04|QFG75195.1 MP05|ADX05854.1 MP05|ADX06071.1 MP06|ADX06274.1 MP07|YP_008052382.1 MP07|YP_008052431.1 PN01|YP_009165285.1 PN02|YP_009430224.1 PN03|YP_009120223.1 PN04|YP_009481015.1 PN05|YP_009481960.1 PN06|YP_009483101.1 PN07|YP_008437210.1 PT01|SPN79152.1 PT01|SPN79408.1 PT02|YP_009329096.1 PT02|YP_009329487.1 PT03|SOB73902.1 PT03|SOB74346.1 PT04|SPN79114.1 PT04|SPN79116.1 PT04|SPN79911.1 PT05|YP_009449254.1 PT06|YP_009000941.1 PT06|YP_009001004.1 PT06|YP_009001319.1 PY42|YP_009507446.1 PY42|YP_009507623.1
Orthogroup40: AC01|YP_001110995.1 AC02|YP_762441.1 AC04|AJP09115.1 AC05|AFV50410.1 AC06|APM84251.1 AC07|BBB16623.1 AC08|YP_009640016.1 AF03|AIB51975.1 AF04|AMN84414.1 AF04|AMN84700.1 AF04|AMN84907.1 AF05|SME64931.1 AF06|YP_009352715.1 AF06|YP_009352744.1 AF07|YP_009361659.1 AF07|YP_009361758.1 AF07|YP_009361816.1 I01|YP_073658.1 I02|NP_078627.1 I03|YP_009342158.1 I04|NP_612308.1 I08|YP_009163785.1 I09|ADE34423.1 I10|AAP33188.1 I11|YP_003782.1 I12|AGV20544.1 I13|YP_009506754.1 I14|AHA80859.1 I15|ANZ57038.1 I16|YP_009508641.1 I17|YP_009182010.1 I18|YP_006347609.1 I19|YP_031673.1 I20|AJR29228.1 I21|AAV91083.1 I22|AFG73143.1 I23|YP_009272722.1 I24|YP_009259469.1 I25|YP_164193.1 I26|ACF42317.1 I27|AJR29094.1 I28|ABB92346.1 I29|AJR29242.1 I30|BAK14319.1 I31|ABF82063.1 I32|YP_009021097.1 I33|YP_009010921.1 I34|YP_654605.1 I35|YP_009010457.1 I36|YP_008357452.1 I37|YP_009010698.1 I38|YP_004732888.1 I39|YP_009046796.1 I40|NP_149770.1 I41|ATE87113.1 I42|YP_009552329.1 MI02|AYV79608.1 MI07|VBB17661.1 MI07|VBB18233.1 MI07|VBB18620.1 MI07|VBB18671.1 MI14|ARF10620.1 MI17|ARF09837.1 MI18|ARF11176.1 MI18|ARF11200.1 MI18|ARF11209.1 MI18|ARF11265.1 MI18|ARF11595.1 MI18|ARF11729.1 MI18|ARF11978.1 MI18|ARF11990.1 MI18|ARF12268.1 MI18|ARF12291.1 MI18|ARF12360.1 MI18|ARF12380.1 MI18|ARF12381.1 MI18|ARF12484.1 MI18|ARF12620.1 MI18|ARF12674.1 MI18|ARF12684.1 MI22|YP_004894731.1 MI23|AFX92769.1 MI24|AGD92626.1 MI25|AEX61878.1 MI26|AEQ60610.1 MI26|AEQ60758.1 MI27|YP_003986928.1 MI27|YP_003987075.1 MI28|EJN40862.1 MI28|EJN40988.1 MI29|AHA45289.1 MI29|AHA45438.1 MI29|AHA45439.1 MI30|AHJ40113.1 MI30|AMK61944.1 MI33|YP_007354363.1 MI33|YP_007354561.1 MI34|AVL94984.1 MI35|AGF85131.1 MI36|AEX62556.1 MI36|AEX62827.1 MI37|QKU33558.1 MI37|QKU33654.1 MI37|QKU33976.1 MI37|QKU34056.1 MI38|AUL77616.2 MI38|QKU34894.1 MI38|QKU35226.1 MI38|QKU35316.1 MP03|YP_009173445.1 MP07|YP_008052474.1 MR01|AGV01651.1 MR01|AGV01657.1 MR02|YP_003407025.1 MR02|YP_003407030.1 MR03|AVR53005.1 MR03|AVR53011.1 MR04|YP_009094760.1 MR04|YP_009094766.1 MR05|YP_009255076.1 MR06|AQQ73716.1 MR07|YP_004347246.1 MR08|YP_009345325.1 MR08|YP_009345378.1 MR09|ALH06952.1 MR09|ALH06979.1 MR10|AHA46024.1 MR11|YP_009506958.1 MR12|YP_009238833.1 MR12|YP_009238884.1 MR13|YP_009310297.1 MR13|YP_009310317.1 PT01|SPN79041.1 PT01|SPN79046.1 PT01|SPN79376.1 PT02|YP_009328957.1 PT02|YP_009328959.1 PT02|YP_009329079.1 PT03|SOB74365.1 PT03|SOB74492.1 PT03|SOB74494.1 PT04|SPN78805.1 PT04|SPN78809.1 PT04|SPN79073.1 PT05|YP_009449034.1 PT06|YP_009001351.1 PY42|YP_009507592.1
Orthogroup41: MI01|YP_003969827.1 MI01|YP_003969828.1 MI01|YP_003969966.1 MI01|YP_003970094.1 MI02|AYV79231.1 MI02|AYV79278.1 MI02|AYV79288.1 MI02|AYV79797.1 MI03|VVU94863.1 MI03|VVU94940.1 MI03|VVU94945.1 MI03|VVU95287.1 MI04|QFG74250.1 MI04|QFG74539.1 MI04|QFG74638.1 MI04|QFG74639.1 MI05|QFG73682.1 MI05|QFG73772.1 MI05|QFG73812.1 MI06|ATZ80517.1 MI06|ATZ80577.1 MI06|ATZ80918.1 MI06|ATZ80967.1 MI07|VBB17876.1 MI07|VBB18055.1 MI07|VBB18088.1 MI07|VBB18349.1 MI09|ARF09023.1 MI09|ARF09207.1 MI09|ARF09303.1 MI09|ARF09319.1 MI14|ARF10607.1 MI14|ARF10634.1 MI14|ARF10998.1 MI14|ARF11114.1 MI17|ARF09453.1 MI17|ARF09647.1 MI17|ARF09868.1 MI17|ARF10038.1 MI18|ARF11154.1 MI18|ARF11338.1 MI18|ARF11713.1 MI18|ARF12608.1 MI22|YP_004894429.1 MI22|YP_004894533.1 MI22|YP_004894549.1 MI22|YP_004894673.1 MI23|AFX92420.1 MI23|AFX92537.1 MI23|AFX92553.1 MI23|AFX92706.1 MI24|AGD92285.1 MI24|AGD92400.1 MI24|AGD92417.1 MI24|AGD92562.1 MI25|AEX61500.1 MI25|AEX61624.1 MI25|AEX61643.1 MI25|AEX61813.1 MI26|AEQ60583.1 MI26|AEQ60599.1 MI26|AEQ60691.1 MI26|AEQ60704.1 MI27|YP_003986899.1 MI27|YP_003986915.1 MI27|YP_003987011.1 MI27|YP_003987022.1 MI28|EJN40835.1 MI28|EJN40850.1 MI28|EJN40933.1 MI28|EJN40943.1 MI29|AHA45342.1 MI29|AHA45356.1 MI29|AHA45453.1 MI29|AHA45469.1 MI30|AHJ40102.1 MI30|AMK61887.1 MI30|AMK61925.1 MI30|AMK61928.1 MI33|YP_007354281.1 MI33|YP_007354379.1 MI33|YP_007354396.1 MI33|YP_007354514.1 MI34|AVL94701.1 MI34|AVL94794.1 MI34|AVL94810.1 MI34|AVL94940.1 MI35|AGF85186.1 MI35|AGF85324.1 MI35|AGF85341.1 MI35|AGF85444.1 MI36|AEX62619.1 MI36|AEX62783.1 MI36|AEX62802.1 MI36|AEX62932.1 MI37|QKU33761.1 MI37|QKU33989.1 MI37|QKU34020.1 MI37|QKU34227.1 MI38|QKU35003.1 MI38|QKU35243.1 MI38|QKU35274.1 MI38|QKU35486.1 MP01|YP_009052112.1 MP02|QDY52041.1 MP03|YP_009173305.1 MP03|YP_009173314.1 MP03|YP_009173337.1 MP04|QFG74964.1 MP04|QFG74984.1 MP05|ADX05886.1 MP05|ADX06001.1 MP06|ADX06303.1 MP06|ADX06414.1 MP07|YP_008052354.1 MP07|YP_008052362.1 MP07|YP_008052366.1 PN02|YP_008319196.1 PN02|YP_008319776.2 PN03|YP_009119241.1 PN03|YP_009120225.1 PN04|YP_009481014.1 PN04|YP_009481432.1 PN05|YP_009481959.1 PN05|YP_009482437.1 PN06|YP_009483100.1 PN06|YP_009483679.1 PN07|YP_008438487.1 PN07|YP_009430011.1 PY03|YP_001426934.1 PY04|YP_009325726.1 PY05|NP_048774.1 PY06|YP_001498600.1 PY07|YP_001426073.1 PY08|ABT13984.1 PY09|YP_001497767.1 PY10|YP_009665444.1 PY24|BBI30505.1 PY35|NP_077572.1 PY35|NP_077623.1 PY35|NP_077667.1 PY35|NP_077709.1 PY36|YP_009665702.1 PY37|YP_002154727.1 PY42|YP_009507454.1
Orthogroup42: AF03|AIB51756.1 AF03|AIB51877.1 AF04|AMN84472.1 AF04|AMN84584.1 AF05|SME64707.1 AF05|SME64836.1 AF05|SME65173.1 AF06|YP_009352811.1 AF06|YP_009352819.1 AF06|YP_009352821.1 AF07|YP_009361365.1 AF07|YP_009361366.1 AF07|YP_009361367.1 AF07|YP_009361369.1 I31|ABF82079.1 I32|YP_009021129.1 I33|YP_009010822.1 I33|YP_009010823.1 I34|YP_654621.1 I35|YP_009010357.1 I36|YP_008357357.1 I37|YP_009010597.1 I38|YP_004732971.1 MI03|VVU94538.1 MI06|ATZ80495.1 MI07|VBB18683.1 MI18|ARF11902.1 MI38|QKU35824.1 MP07|YP_008052360.1 MP08|QOI90395.1 MP08|QOI90485.1 MP09|AUF82221.1 MR01|AGV01376.1 MR01|AGV01397.1 MR01|AGV01417.1 MR01|AGV01466.1 MR01|AGV01503.1 MR02|YP_003406781.1 MR02|YP_003406795.1 MR02|YP_003406814.1 MR02|YP_003406861.1 MR02|YP_003406892.1 MR03|AVR52731.1 MR03|AVR52753.1 MR03|AVR52780.1 MR03|AVR52827.1 MR03|AVR52863.1 MR04|YP_009094526.1 MR04|YP_009094542.1 MR04|YP_009094557.1 MR04|YP_009094600.1 MR04|YP_009094634.1 MR05|YP_009254782.1 MR05|YP_009254895.1 MR05|YP_009254932.1 MR05|YP_009255202.1 MR05|YP_009255206.1 MR06|AQQ73841.1 MR06|AQQ73843.1 MR06|AQQ73860.1 MR06|AQQ73868.1 MR06|AQQ73870.1 MR06|AQQ73957.1 MR06|AQQ73999.1 MR07|YP_004346979.1 MR07|YP_004346989.1 MR07|YP_004346991.1 MR07|YP_004346994.1 MR07|YP_004347081.1 MR07|YP_004347137.1 MR07|YP_004347392.1 MR07|YP_004347394.1 MR08|YP_009345149.1 MR08|YP_009345151.1 MR08|YP_009345159.1 MR08|YP_009345180.1 MR08|YP_009345182.1 MR08|YP_009345443.1 MR08|YP_009345496.1 MR08|YP_009345500.1 MR09|ALH06708.1 MR09|ALH06719.1 MR09|ALH06721.1 MR09|ALH06724.1 MR09|ALH06801.1 MR09|ALH06851.1 MR09|ALH07087.1 MR09|ALH07090.1 MR10|AHA46137.1 MR10|AHA46219.1 MR10|AHA46255.1 MR10|AHA46312.1 MR10|AHA46341.1 MR10|AHA46343.1 MR11|YP_009506837.1 MR11|YP_009507119.1 MR11|YP_009507121.1 MR11|YP_009507150.1 MR11|YP_009507205.1 MR11|YP_009507241.1 MR12|YP_009238517.1 MR12|YP_009238540.1 MR12|YP_009238545.1 MR12|YP_009238595.1 MR12|YP_009238711.1 MR12|YP_009238988.1 MR12|YP_009238991.1 MR13|YP_009310131.1 MR13|YP_009310133.1 MR13|YP_009310216.1 MR13|YP_009310388.1 PY01|YP_004061481.1 PY01|YP_004061482.1 PY02|ADQ91222.1 PY02|ADQ91224.1 PY03|YP_001426973.1 PY03|YP_001427150.1 PY04|YP_009325799.1 PY05|NP_048896.2 PY06|YP_001498733.1 PY07|YP_001426157.1 PY07|YP_001426167.1 PY08|ABT14072.1 PY08|ABT14080.1 PY09|YP_001497921.1 PY10|YP_009665515.1 PY24|BBI30214.1 PY24|BBI30337.1 PY24|BBI30421.1 PY24|BBI30446.1 PY24|BBI30448.1 PY24|BBI30450.1 PY25|YP_007676220.1 PY25|YP_007676226.1 PY26|YP_004061960.1 PY27|YP_004061708.1 PY28|YP_009172560.1 PY29|YP_009173080.1 PY30|YP_007674828.1 PY31|YP_009172839.1 PY32|YP_003212896.1 PY33|YP_004063497.1 PY34|YP_001648157.2
Orthogroup43: MI09|ARF08652.1 MI14|ARF10405.1 MI14|ARF10406.1 MI14|ARF10411.1 MI22|YP_004894111.1 MI22|YP_004894298.1 MI22|YP_004894300.1 MI22|YP_004894738.1 MI22|YP_004894869.1 MI22|YP_004894870.1 MI22|YP_004894889.1 MI22|YP_004894890.1 MI22|YP_004894894.1 MI22|YP_004894917.1 MI22|YP_004894920.1 MI22|YP_004895124.1 MI23|AFX92081.1 MI23|AFX92282.1 MI23|AFX92284.1 MI23|AFX92777.1 MI23|AFX92922.1 MI23|AFX92923.1 MI23|AFX92943.1 MI23|AFX92944.1 MI23|AFX92948.1 MI23|AFX92972.1 MI23|AFX92975.1 MI23|AFX93179.1 MI24|AGD91954.1 MI24|AGD92151.1 MI24|AGD92153.1 MI24|AGD92633.1 MI24|AGD92771.1 MI24|AGD92772.1 MI24|AGD92793.1 MI24|AGD92794.1 MI24|AGD92798.1 MI24|AGD92823.1 MI24|AGD92826.1 MI24|AGD93046.1 MI25|AEX61122.1 MI25|AEX61338.1 MI25|AEX61340.1 MI25|AEX61507.1 MI25|AEX61885.1 MI25|AEX62142.1 MI26|AEQ60244.1 MI26|AEQ60906.1 MI27|YP_003986561.1 MI27|YP_003987223.1 MI28|EJN41105.1 MI28|EJN41274.1 MI29|AHA45139.1 MI29|AHA45807.1 MI30|AMK61746.1 MI30|AMK62001.1 MI33|YP_007354001.1 MI33|YP_007354157.1 MI33|YP_007354158.1 MI33|YP_007354492.1 MI33|YP_007354569.1 MI33|YP_007354701.1 MI33|YP_007354702.1 MI33|YP_007354731.1 MI33|YP_007354745.1 MI33|YP_007354747.1 MI34|AVL94423.1 MI34|AVL94585.1 MI34|AVL94586.1 MI34|AVL94908.1 MI34|AVL94992.1 MI34|AVL94993.1 MI34|AVL95122.1 MI34|AVL95123.1 MI34|AVL95147.1 MI34|AVL95165.1 MI34|AVL95167.1 MI35|AGF84939.1 MI35|AGF84941.1 MI35|AGF84958.1 MI35|AGF84987.1 MI35|AGF84988.1 MI35|AGF85120.1 MI35|AGF85123.1 MI35|AGF85209.1 MI35|AGF85574.1 MI35|AGF85576.1 MI36|AEX62330.1 MI36|AEX62332.1 MI36|AEX62354.1 MI36|AEX62392.1 MI36|AEX62393.1 MI36|AEX62546.1 MI36|AEX62656.1 MI36|AEX63111.1 MI36|AEX63113.1 MI36|AEX63317.1 MI37|QKU34300.1 MI38|QKU35561.1 MI38|QKU35840.1 MP09|AUF82627.1 PN02|YP_008319674.1 PN02|YP_008319999.2 PN03|YP_009118981.1 PN03|YP_009119391.1 PN04|YP_009481594.1 PN05|YP_009482410.1 PN05|YP_009482411.1 PN05|YP_009482579.1 PN05|YP_009482655.1 PN06|YP_009483588.1 PN06|YP_009483589.1 PN07|YP_008438141.1 PN07|YP_008438144.1 PN07|YP_008438309.1 PN07|YP_009430113.1 PT01|SPN79436.1 PT02|YP_009329253.1 PT03|SOB74171.1 PT04|SPN79505.1 PT05|YP_009448446.1 PT05|YP_009448591.1 PT05|YP_009448592.1 PT05|YP_009448593.1 PT05|YP_009448655.1 PT05|YP_009448658.1 PT05|YP_009448659.1 PT05|YP_009448660.1 PT05|YP_009448663.1 PT05|YP_009448665.1 PT05|YP_009448728.1 PT05|YP_009448733.1 PT06|YP_009000939.1 PT06|YP_009001044.1 PT06|YP_009001209.1 PT06|YP_009001249.1
Orthogroup44: AC01|YP_001110879.1 AC02|YP_762377.1 AC02|YP_762378.1 AC03|YP_803231.1 AC04|AJP08991.1 AC05|AFV50279.1 AC06|AYD68155.1 AC07|BBB16496.1 AC08|YP_009639991.1 I01|YP_073691.1 I02|NP_078726.1 I03|YP_009342221.1 I04|NP_612309.1 I05|AAX82394.1 I06|AAT71898.1 I07|AGG37963.1 I08|YP_009163786.1 I09|ADE34424.1 I10|AAP33202.1 I11|YP_003796.1 I12|AGV20559.1 I13|YP_009506741.1 I14|AHA80875.1 I15|ANZ57052.1 I16|YP_009508655.1 I17|YP_009182023.1 I18|YP_006347625.1 I19|YP_031659.1 I20|AJR29216.1 I21|AAV91073.1 I22|AFG73129.1 I23|YP_009272736.1 I24|YP_009259455.1 I25|YP_164179.1 I26|ACF42305.1 I27|AJR29107.1 I28|AAL77809.1 I29|AJR29255.1 I30|BAK14318.1 I31|ABF82131.1 I32|YP_009021121.1 I33|YP_009010856.1 I34|YP_654673.1 I35|YP_009010392.1 I36|YP_008357388.1 I37|YP_009010632.1 I38|YP_004732817.1 I39|YP_009046687.1 I40|NP_149605.1 I41|ATE87056.1 I42|YP_009552388.1 MI01|YP_003969814.1 MI02|AYV79497.1 MI03|VVU94807.1 MI04|QFG74268.1 MI06|ATZ80715.1 MI07|VBB17990.1 MI09|ARF09261.1 MI17|ARF09787.1 MI18|ARF11810.1 MI22|YP_004894610.1 MI23|AFX92624.1 MI24|AGD92487.1 MI25|AEX61722.1 MI25|AEX61723.1 MI26|AEQ60529.1 MI27|YP_003986845.1 MI28|EJN40782.1 MI29|AHA45522.1 MI30|AHJ40058.2 MI33|YP_007354453.1 MI34|AVL94872.1 MI35|AGF85256.1 MI36|AEX62703.1 MI36|AEX62704.1 MI37|QKU33871.1 MI38|QKU35116.1 MP02|QDY51663.1 MP03|YP_009173638.1 MP04|QFG75068.1 MP05|ADX05862.1 MP06|ADX06476.1 MP06|ADX06477.1 MP07|YP_008052638.1 MP08|QOI90166.1 MP09|AUF82636.1 MR01|AGV01601.1 MR02|YP_003406983.1 MR03|AVR52958.1 MR04|YP_009094720.1 MR05|YP_009255027.1 MR06|AQQ73691.1 MR07|YP_004347211.1 MR08|YP_009345357.1 MR09|ALH06921.1 MR10|AHA46061.1 MR11|YP_009506920.1 MR12|YP_009238794.1 MR13|YP_009310276.1 PT01|SPN79133.1 PT01|SPN79457.1 PT02|YP_009329122.1 PT02|YP_009329495.1 PT03|SOB73892.1 PT03|SOB74315.1 PT04|SPN79171.1 PT04|SPN79921.1 PT05|YP_009448994.1 PT05|YP_009449198.1 PT06|YP_009000977.1 PY01|YP_004061552.1 PY02|ADQ91291.1 PY03|YP_001426544.1 PY04|YP_009325758.1 PY05|NP_048820.1 PY06|YP_001498649.1 PY07|YP_001426302.1 PY08|ABT14226.1 PY09|YP_001497824.1 PY10|YP_009665470.1 PY25|YP_007676171.1 PY26|YP_004062017.1 PY27|YP_004061782.1 PY28|YP_009172620.1 PY29|YP_009173152.1 PY30|YP_007674769.1 PY31|YP_009172893.1 PY32|YP_003212948.1 PY33|YP_004063550.1 PY34|YP_001648222.1 PY42|YP_009507534.1
Orthogroup45: AF03|AIB51778.1 AF04|AMN84499.1 AF05|SME64736.1 MI09|ARF09141.1 MI26|AEQ61003.1 MI27|YP_003987320.1 MI28|EJN40548.1 MI29|AHA45040.1 MI30|AHJ40378.1 P08|YP_001293210.1 P08|YP_001293335.1 P08|YP_001293342.1 P09|NP_150453.1 P09|NP_150578.1 P09|NP_150585.1 P10|NP_659592.1 P10|NP_659714.1 P10|NP_659721.1 P11|YP_009408200.1 P11|YP_009408206.1 P11|YP_009408217.1 P11|YP_009408355.1 P11|YP_009408373.1 P12|YP_009408403.1 P12|YP_009408408.1 P12|YP_009408419.1 P12|YP_009408555.1 P12|YP_009408571.1 P13|YP_004821364.1 P13|YP_004821511.1 P13|YP_004821521.1 P14|YP_227402.1 P14|YP_227535.1 P15|YP_009329619.1 P15|YP_009329622.1 P15|YP_009329640.1 P16|NP_051728.1 P16|NP_051854.1 P17|NP_051903.1 P17|NP_052026.1 P20|NP_570414.1 P20|NP_570428.1 P20|NP_570564.1 P20|NP_570565.1 P20|NP_570579.1 P20|NP_570593.1 P20|NP_570594.1 P21|NP_619824.1 P21|NP_619838.1 P21|NP_619974.1 P21|NP_619985.1 P21|NP_619995.1 P22|NP_671522.1 P22|NP_671536.1 P22|NP_671545.1 P22|NP_671669.1 P22|NP_671686.1 P23|NP_536445.1 P23|NP_536447.1 P23|NP_536448.1 P23|NP_536462.1 P23|NP_536589.1 P23|NP_536606.1 P24|YP_009143335.1 P24|YP_009143349.1 P24|YP_009143484.1 P24|YP_009143495.1 P24|YP_009143505.1 P25|YP_009282700.1 P25|YP_009282719.1 P25|YP_009282733.1 P25|YP_009282870.1 P25|YP_009282881.1 P25|YP_009282891.1 P26|YP_717334.1 P26|YP_717350.1 P26|YP_717488.1 P26|YP_717489.1 P26|YP_717503.1 P26|YP_717504.1 P26|YP_717522.1 P27|YP_232908.1 P27|YP_232924.1 P27|YP_233062.1 P27|YP_233074.1 P27|YP_233086.1 P28|NP_042057.1 P28|NP_042058.1 P28|NP_042071.1 P28|NP_042210.1 P28|NP_042235.1 P28|NP_042236.1 P29|YP_009281754.1 P29|YP_009281773.1 P29|YP_009281787.1 P29|YP_009281924.1 P29|YP_009281935.1 P29|YP_009281945.1 P30|YP_005296202.1 P30|YP_005296203.1 P30|YP_005296206.1 P30|YP_005296224.1 P30|YP_005296359.1 P30|YP_005296360.1 P38|NP_570175.1 P38|NP_570296.1 P39|ABQ43491.1 P39|ABQ43616.1 P40|ABQ43646.1 P40|ABQ43771.1 P41|NP_938275.1 P42|NP_073404.1 P42|NP_073525.1 P50|YP_009408100.1 P50|YP_009408106.1 PT05|YP_009448504.1 PT05|YP_009448580.1 PT05|YP_009448581.1 PT05|YP_009448793.1 PT05|YP_009448907.1 PT05|YP_009448908.1 PT05|YP_009448909.1 PT05|YP_009448910.1 PT05|YP_009448912.1 PT05|YP_009448914.1 PT05|YP_009448915.1 PT05|YP_009449196.1 PY24|BBI30279.1
Orthogroup46: AF01|NP_042766.1 AF02|BBO54012.1 AF03|AIB51810.1 AF04|AMN84526.1 AF05|SME64767.1 AF06|YP_009352555.1 AF07|YP_009361478.1 MI01|YP_003969750.1 MI02|AYV79511.1 MI03|VVU95164.1 MI04|QFG74274.1 MI05|QFG73738.1 MI06|ATZ80349.1 MI06|ATZ80672.1 MI06|ATZ81039.1 MI07|VBB17850.1 MI07|VBB17947.1 MI07|VBB19064.1 MI09|ARF09185.1 MI09|ARF09236.1 MI14|ARF10831.1 MI14|ARF11100.1 MI17|ARF09664.1 MI17|ARF09815.1 MI18|ARF11650.1 MI18|ARF11753.1 MI22|YP_004894581.1 MI22|YP_004894708.1 MI22|YP_004894749.1 MI23|AFX92589.1 MI23|AFX92590.1 MI23|AFX92743.1 MI23|AFX92788.1 MI24|AGD92456.1 MI24|AGD92457.1 MI24|AGD92603.1 MI24|AGD92644.1 MI25|AEX61685.1 MI25|AEX61687.1 MI25|AEX61848.1 MI25|AEX61899.1 MI26|AEQ60555.1 MI26|AEQ60736.1 MI26|AEQ60779.1 MI27|YP_003986871.1 MI27|YP_003987055.1 MI27|YP_003987096.1 MI28|EJN40806.1 MI28|EJN40807.1 MI28|EJN40970.1 MI28|EJN41005.1 MI29|AHA45265.1 MI29|AHA45310.1 MI29|AHA45497.1 MI30|AHJ40073.2 MI30|AHJ40204.1 MI30|AHJ40227.1 MI33|YP_007354428.1 MI33|YP_007354542.1 MI33|YP_007354577.1 MI34|AVL94841.1 MI34|AVL94966.1 MI34|AVL95001.1 MI35|AGF85112.1 MI35|AGF85153.1 MI35|AGF85287.1 MI36|AEX62538.1 MI36|AEX62580.1 MI36|AEX62734.1 MI36|AEX62735.1 MI37|QKU33624.1 MI37|QKU33698.1 MI37|QKU33935.1 MI38|QKU34861.1 MI38|QKU34940.1 MI38|QKU35185.1 P01|NP_955132.1 P02|YP_009448000.1 P03|NP_039045.1 P04|YP_009046078.1 P05|YP_009046315.1 P06|YP_009177076.1 P07|YP_784261.1 P08|YP_001293240.1 P09|NP_150483.1 P10|NP_659621.1 P11|YP_009408255.1 P12|YP_009408457.1 P13|YP_004821409.1 P14|YP_227433.1 P15|YP_009329679.1 P16|NP_051758.1 P17|NP_051933.1 P18|NP_044001.1 P19|YP_009480587.1 P20|NP_570465.1 P21|NP_619874.1 P22|NP_671579.1 P23|NP_536496.1 P24|YP_009143385.1 P25|YP_009282770.1 P26|YP_717387.1 P27|YP_232959.1 P28|NP_042106.1 P29|YP_009281824.1 P30|YP_005296253.1 P31|NP_957945.1 P32|NP_957813.1 P33|YP_009112775.1 P34|YP_003457341.1 P35|YP_009389323.1 P36|YP_009268769.1 P37|YP_008658468.1 P38|NP_570206.1 P39|ABQ43524.1 P40|ABQ43679.1 P41|NP_938304.1 P42|NP_073434.1 P43|YP_009001643.1 P44|YP_008003902.1 P45|NP_064863.1 P46|YP_008004208.1 P47|YP_008004510.1 P48|YP_008003621.1 P49|NP_048157.1 P50|YP_009408004.1 P51|YP_009162522.1
Orthogroup47: AF03|AIB51807.1 AF04|AMN84623.1 AF06|YP_009352644.1 AF07|YP_009361402.1 AF07|YP_009361592.1 AF07|YP_009361625.1 AF07|YP_009361690.1 AF07|YP_009361731.1 MI02|AYV79008.1 MI02|AYV79139.1 MI02|AYV79216.1 MI02|AYV79723.1 MI05|QFG73964.1 MI06|ATZ80317.1 MI06|ATZ80521.1 MI06|ATZ80659.1 MI06|ATZ80779.1 MI06|ATZ80824.1 MI07|VBB18381.1 MI07|VBB18838.1 MI07|VBB19001.1 MI09|ARF08984.1 MI17|ARF10025.1 MI18|ARF11178.1 MI18|ARF11253.1 MI18|ARF11324.1 MI18|ARF11369.1 MI18|ARF11459.1 MI18|ARF11856.1 MI18|ARF12399.1 MI18|ARF12635.1 MI22|YP_004894516.1 MI22|YP_004894552.1 MI23|AFX92518.1 MI24|AGD92381.1 MI24|AGD92420.1 MI24|AGD92421.1 MI25|AEX61605.1 MI27|YP_003986742.1 MI27|YP_003986930.1 MI29|AHA45626.1 MI30|AHJ39989.2 MI30|AHJ40116.1 MI33|YP_007354362.1 MI34|AVL94776.1 MI35|AGF85361.1 MI36|AEX62831.1 MI36|AEX62994.1 MP01|YP_009052313.1 MP01|YP_009052323.1 MP01|YP_009052339.1 MP01|YP_009052359.1 MP01|YP_009052448.1 MP02|QDY51759.1 MP08|QOI90364.1 MP08|QOI90532.1 MP08|QOI90533.1 MP09|AUF82718.1 MR01|AGV01604.1 MR01|AGV01605.1 MR04|YP_009094723.1 MR10|AHA46059.1 MR11|YP_009506922.1 PT01|SPN79850.1 PT02|YP_009329369.1 PT03|SOB74044.1 PT04|SPN79748.1 PT06|YP_009001245.1 PY01|YP_004061555.1 PY02|ADQ91295.1 PY02|ADQ91297.1 PY02|ADQ91332.1 PY04|YP_009325568.1 PY05|NP_048477.1 PY05|NP_048502.1 PY05|NP_048920.1 PY06|YP_001498172.1 PY06|YP_001498435.1 PY06|YP_001498786.1 PY06|YP_001498855.1 PY07|YP_001425778.1 PY08|ABT13981.1 PY08|ABT14085.1 PY09|YP_001497300.1 PY09|YP_001497506.1 PY09|YP_001497604.1 PY09|YP_001497973.1 PY10|YP_009665368.1 PY10|YP_009665575.1 PY11|AHA54914.1 PY11|AHA54915.1 PY12|AHA55328.1 PY13|AHA55924.1 PY14|AHA54280.1 PY15|AET98179.1 PY15|AET98237.1 PY16|AET42460.1 PY17|AEO98158.1 PY17|AEO98216.1 PY18|AEP15697.1 PY18|AEP15745.1 PY19|AEP16139.1 PY20|AEO97622.1 PY20|AEO97675.1 PY21|YP_294064.1 PY22|AEP15206.1 PY22|AEP15315.1 PY22|AEP15367.1 PY23|CAZ69511.1 PY23|CAZ69639.1 PY25|YP_007676315.1 PY26|YP_004061897.1 PY27|YP_004061642.1 PY27|YP_004061643.1 PY28|YP_009172497.1 PY28|YP_009172498.1 PY28|YP_009172622.1 PY31|YP_009172895.1 PY31|YP_009172934.1 PY32|YP_003212830.1 PY32|YP_003212950.1 PY32|YP_003212989.1 PY33|YP_004063588.1 PY34|YP_001648224.1 PY35|NP_077492.1 PY42|YP_009507505.1 PY42|YP_009507581.1
Orthogroup48: AC01|YP_001110932.1 AC02|YP_762421.1 AC03|YP_803335.1 AC04|AJP09045.1 AC05|AFV50340.1 AC06|APM84179.1 AC07|BBB16552.1 AF03|AIB51809.1 AF04|AMN84525.1 AF05|SME64766.1 AF07|YP_009361485.1 I01|YP_073674.1 I02|NP_078767.1 I03|YP_009342235.1 I04|NP_612249.1 I05|AAX82339.1 I06|AAT71843.1 I07|AGG37908.1 I08|YP_009163834.1 I09|ADE34372.1 I10|AAP33187.1 I11|YP_003781.1 I12|AGV20543.1 I13|YP_009506755.1 I14|AHA80858.1 I15|ANZ57037.1 I16|YP_009508640.1 I17|YP_009182009.1 I18|YP_006347608.1 I19|YP_031674.1 I20|AJR29229.1 I21|AAV91082.1 I22|AFG73144.1 I23|YP_009272721.1 I24|YP_009259470.1 I25|YP_164192.1 I26|ACF42318.1 I27|AJR29093.1 I28|AAL77816.1 I29|AJR29241.1 I30|BAK14258.1 I31|ABF82106.1 I32|YP_009021137.1 I33|YP_009010803.1 I34|YP_654648.1 I35|YP_009010334.1 I36|YP_008357339.1 I37|YP_009010575.1 I38|YP_004732945.1 I39|YP_009046775.1 I39|YP_009046777.1 I40|NP_149832.1 I41|ATE87040.1 I42|YP_009552406.1 MI01|YP_003969669.1 MI02|AYV79180.1 MI03|VVU95095.1 MI03|VVU95440.1 MI04|QFG74386.1 MI06|ATZ80925.1 MI07|VBB17884.1 MI07|VBB18367.1 MI09|ARF09114.1 MI09|ARF09213.1 MI14|ARF10688.1 MI17|ARF09617.1 MI17|ARF09643.1 MI18|ARF11719.1 MI18|ARF12405.1 MI22|YP_004894560.1 MI23|AFX92564.1 MI23|AFX92565.1 MI24|AGD92431.1 MI25|AEX61657.1 MI25|AEX61658.1 MI26|AEQ60575.1 MI27|YP_003986891.1 MI28|EJN40827.1 MI29|AHA45477.1 MI30|AMK61884.1 MI33|YP_007354406.1 MI34|AVL94822.1 MI35|AGF85311.1 MI36|AEX62767.1 MI37|QKU33970.1 MI37|QKU34237.1 MI38|QKU35219.1 MI38|QKU35499.1 MP02|QDY52174.1 MP03|YP_009173596.1 MR01|AGV01733.1 MR02|YP_003407093.1 MR03|AVR53082.1 MR04|YP_009094827.1 MR05|YP_009255147.1 MR06|AQQ73641.1 MR07|YP_004347159.1 MR08|YP_009345413.1 MR09|ALH06872.1 MR10|AHA46113.1 MR11|YP_009506862.1 MR12|YP_009238740.1 MR13|YP_009310232.1 PN01|YP_009165348.1 PT01|SPN79056.1 PT02|YP_009328952.1 PT03|SOB74499.1 PT04|SPN78796.1 PT05|YP_009448679.1 PT06|YP_009001352.1 PY11|AHA54574.1 PY11|AHA54575.1 PY12|AHA55144.1 PY13|AHA55615.1 PY14|AHA54095.1 PY14|AHA54096.1 PY15|AET97906.1 PY16|AET42633.1 PY17|AEO98236.1 PY18|AEP15846.1 PY19|AEP16246.1 PY20|AEO97829.1 PY21|YP_293772.1 PY22|AEP14954.1 PY23|CAZ69357.1 PY42|YP_009507520.1
Orthogroup49: AF01|NP_042805.1 AF02|BBO54088.1 AF03|AIB52134.1 AF04|AMN84852.1 AF05|SME65103.1 AF06|YP_009352802.1 AF07|YP_009361677.1 I31|ABF82116.1 I32|YP_009021205.1 I33|YP_009010908.1 I34|YP_654658.1 I35|YP_009010443.1 I36|YP_008357439.1 I37|YP_009010684.1 I38|YP_004732873.1 I39|YP_009046706.1 I40|NP_149508.1 I41|ATE87086.1 I42|YP_009552356.1 MI01|YP_003969958.1 MI02|AYV79726.1 MI03|VVU94450.1 MI03|VVU95118.1 MI04|QFG74738.1 MI05|QFG73584.1 MI06|ATZ80450.1 MI07|VBB18314.1 MI09|ARF09044.1 MI09|ARF09103.1 MI14|ARF10554.1 MI17|ARF09433.1 MI18|ARF11304.1 MI18|ARF11305.1 MI22|YP_004894454.1 MI23|AFX92446.1 MI24|AGD92311.1 MI24|AGD92312.1 MI25|AEX61528.1 MI26|AEQ60668.1 MI27|YP_003986988.1 MI28|EJN40915.1 MI29|AHA45379.1 MI30|AHJ40156.1 MI33|YP_007354303.1 MI34|AVL94720.1 MI35|AGF85422.1 MI36|AEX62906.1 MI37|QKU34197.1 MI38|QKU35456.1 MP01|YP_009052367.1 MP02|QDY52451.1 MP03|YP_009173327.1 MP04|QFG74968.1 MP05|ADX05889.1 MP06|ADX06308.1 MP06|ADX06309.1 MP07|YP_008052370.1 MP08|QOI90210.1 MP09|AUF82486.1 MR01|AGV01528.1 MR01|AGV01529.1 MR02|YP_003406916.1 MR03|AVR52888.1 MR04|YP_009094655.1 MR05|YP_009254952.1 MR06|AQQ73903.1 MR07|YP_004347024.1 MR08|YP_009345560.1 MR09|ALH06750.1 MR10|AHA46173.1 MR11|YP_009506801.1 MR12|YP_009238657.1 MR13|YP_009310187.1 MR13|YP_009310189.1 P07|YP_784274.1 P07|YP_784275.1 P07|YP_784276.1 P07|YP_784277.1 P07|YP_784278.1 P07|YP_784279.1 P07|YP_784280.1 P51|YP_009162467.1 PT01|SPN79852.1 PT02|YP_009329368.1 PT03|SOB74045.1 PT04|SPN79746.1 PT05|YP_009449108.1 PT06|YP_009001040.1 PY01|YP_004061618.1 PY02|ADQ91360.1 PY03|YP_001427032.1 PY04|YP_009325819.1 PY05|NP_048939.2 PY06|YP_001498788.1 PY07|YP_001426181.1 PY08|ABT14100.1 PY09|YP_001497977.1 PY10|YP_009665538.1 PY10|YP_009665540.1 PY11|AHA55068.1 PY11|AHA55069.1 PY12|AHA55565.1 PY13|AHA56073.1 PY14|AHA54525.1 PY15|AET98290.1 PY16|AET42677.1 PY17|AEO98331.1 PY18|AEP15437.1 PY19|AEP16072.1 PY20|AEO97984.1 PY21|YP_294202.1 PY22|AEP15101.1 PY23|CAZ69774.1 PY25|YP_007676289.1 PY26|YP_004062107.1 PY27|YP_004061855.1 PY28|YP_009172735.1 PY29|YP_009173231.1 PY30|YP_007674675.1 PY31|YP_009172989.1 PY32|YP_003213035.1 PY33|YP_004063644.1 PY34|YP_001648320.1 PY42|YP_009507473.1
Orthogroup50: AF07|YP_009361358.1 AF07|YP_009361804.1 MI03|VVU94744.1 MI06|ATZ80668.1 MI06|ATZ80669.1 MI06|ATZ80670.1 MI06|ATZ80673.1 MI06|ATZ80677.1 MI06|ATZ80678.1 MI06|ATZ80946.1 MI06|ATZ81067.1 MI06|ATZ81068.1 MI06|ATZ81069.1 MI06|ATZ81070.1 MI06|ATZ81071.1 MI06|ATZ81072.1 MI07|VBB17934.1 MI07|VBB18488.1 MI09|ARF07978.1 MI09|ARF08158.1 MI09|ARF08160.1 MI09|ARF08179.1 MI09|ARF08183.1 MI09|ARF08398.1 MI09|ARF08571.1 MI09|ARF08868.1 MI09|ARF08948.1 MI09|ARF08950.1 MI09|ARF09191.1 MI09|ARF09192.1 MI09|ARF09217.1 MI09|ARF09227.1 MI14|ARF10326.1 MI14|ARF10340.1 MI14|ARF10456.1 MI14|ARF10530.1 MI14|ARF10538.1 MI14|ARF10922.1 MI14|ARF10967.1 MI17|ARF09555.1 MI17|ARF09634.1 MI17|ARF10054.1 MI18|ARF11499.1 MI18|ARF11744.1 MI18|ARF11887.1 MI18|ARF12313.1 MI18|ARF12559.1 MI18|ARF12560.1 MI18|ARF12561.1 MI18|ARF12587.1 MI18|ARF12588.1 MI18|ARF12667.1 MI18|ARF12668.1 MI22|YP_004894565.1 MI23|AFX92571.1 MI24|AGD92437.1 MI25|AEX61664.1 MI26|AEQ60569.1 MI27|YP_003986885.1 MI28|EJN40821.1 MI29|AHA45483.1 MI30|AMK61883.1 MI33|YP_007354412.1 MI34|AVL94827.1 MI35|AGF85305.1 MI36|AEX62759.1 MI37|QKU33964.1 MI37|QKU34055.1 MI37|QKU34358.1 MI37|QKU34379.1 MI37|QKU34420.1 MI38|AUL78505.2 MI38|QKU35212.1 MI38|QKU35603.1 MI38|QKU35658.1 MI38|QKU35659.1 MI38|QKU35660.1 MP02|QDY52337.1 MP05|ADX05787.1 MP05|ADX05991.1 MP05|ADX05992.1 MP05|ADX05993.1 MP05|ADX06086.1 MP05|ADX06087.1 MP05|ADX06088.1 MP05|ADX06089.1 MP09|AUF82220.1 P43|YP_009001709.1 P44|YP_008003830.1 P44|YP_008003833.1 P44|YP_008004057.1 P44|YP_008004061.1 P45|NP_064770.1 P45|NP_064787.1 P45|NP_065061.1 P46|YP_008004085.1 P46|YP_008004092.1 P46|YP_008004380.1 P46|YP_008004383.1 P46|YP_008004390.1 P47|YP_008004414.1 P47|YP_008004689.1 P47|YP_008004691.1 P48|YP_008003523.1 P48|YP_008003525.1 P48|YP_008003641.1 P48|YP_008003809.1 P48|YP_008003814.1 P48|YP_008003815.1 P49|NP_048078.1 P49|NP_048081.1 P49|NP_048082.1 P49|NP_048086.1 P49|NP_048087.1 P49|NP_048312.1 P49|NP_048322.1 P49|NP_048326.1 PN02|YP_008318554.1 PN04|YP_009480696.1 PN06|YP_009482724.1 PN07|YP_008436464.1 PT06|YP_009000978.1 PY27|YP_004061637.1
Orthogroup51: MI01|YP_003969759.1 MI01|YP_003969802.1 MI01|YP_003970008.1 MI02|AYV79406.1 MI02|AYV79768.1 MI03|VVU94291.1 MI03|VVU94615.1 MI03|VVU94903.1 MI03|VVU95001.1 MI03|VVU95097.1 MI03|VVU95158.1 MI04|QFG74278.1 MI04|QFG74598.1 MI04|QFG74677.1 MI05|QFG73620.1 MI05|QFG73707.1 MI05|QFG73718.1 MI06|ATZ80415.1 MI06|ATZ80449.1 MI06|ATZ80926.1 MI06|ATZ80960.1 MI07|VBB17743.1 MI07|VBB17883.1 MI07|VBB18241.1 MI07|VBB18771.1 MI09|ARF09004.1 MI09|ARF09212.1 MI09|ARF09349.1 MI14|ARF10298.1 MI14|ARF10628.1 MI14|ARF10979.1 MI17|ARF09384.1 MI17|ARF09464.1 MI17|ARF09644.1 MI17|ARF09921.1 MI18|ARF11213.1 MI18|ARF11352.1 MI18|ARF11572.1 MI18|ARF11718.1 MI22|YP_004894410.1 MI22|YP_004894416.1 MI22|YP_004894495.1 MI23|AFX92399.1 MI23|AFX92405.1 MI23|AFX92494.1 MI24|AGD92265.1 MI24|AGD92271.1 MI24|AGD92357.1 MI25|AEX61474.1 MI25|AEX61485.1 MI25|AEX61486.1 MI25|AEX61578.1 MI26|AEQ60444.1 MI26|AEQ60451.1 MI26|AEQ60631.1 MI27|YP_003986758.1 MI27|YP_003986764.1 MI27|YP_003986952.1 MI28|EJN40716.1 MI28|EJN40881.1 MI29|AHA45414.1 MI29|AHA45602.1 MI29|AHA45608.1 MI30|AHJ40131.1 MI30|AMK61832.1 MI30|AMK61833.1 MI33|YP_007354262.1 MI33|YP_007354268.1 MI33|YP_007354342.1 MI34|AVL94682.1 MI34|AVL94688.1 MI34|AVL94757.1 MI35|AGF85383.1 MI35|AGF85458.1 MI35|AGF85464.1 MI36|AEX62856.1 MI36|AEX62950.1 MI36|AEX62961.1 MI37|QKU34124.1 MI37|QKU34239.1 MI37|QKU34251.1 MI37|QKU34595.1 MI38|QKU35386.1 MI38|QKU35501.1 MI38|QKU35513.1 MI38|QKU35933.1 MP01|YP_009052218.1 MP02|QDY51732.1 MP02|QDY52079.1 MP02|QDY52177.1 MP03|YP_009173302.1 MP03|YP_009173306.1 MP03|YP_009173756.1 MP04|QFG74928.1 MP04|QFG74990.1 MP04|QFG75162.1 MP05|ADX06118.1 MP05|ADX06123.1 MP07|YP_008052350.1 MP07|YP_008052353.1 MP07|YP_008052738.1 MP08|QOI90181.1 MP08|QOI90182.1 MP08|QOI90235.1 MP08|QOI90474.1 MP09|AUF82680.1 MR01|AGV01630.1 MR02|YP_003407005.1 MR03|AVR52985.1 MR04|YP_009094741.1 MR05|YP_009255055.1 MR06|AQQ73711.1 MR07|YP_004347241.1 MR08|YP_009345331.1 MR09|ALH06947.1 MR10|AHA46031.1 MR11|YP_009506951.1 MR12|YP_009238826.1 P07|YP_784220.1 P18|NP_043964.1 PT05|YP_009449092.1 PY35|NP_077658.1 PY42|YP_009507412.1
Orthogroup52: AC08|YP_009640080.1 AF03|AIB51926.1 AF04|AMN84646.1 AF05|SME64871.1 AF05|SME64876.1 AF06|YP_009352607.1 AF06|YP_009352674.1 I33|YP_009010897.1 I35|YP_009010431.1 I36|YP_008357428.1 I37|YP_009010576.1 I37|YP_009010672.1 I38|YP_004732840.1 I38|YP_004732860.1 I38|YP_004732949.1 I39|YP_009046622.1 I39|YP_009046638.1 I39|YP_009046690.1 I40|NP_149532.1 MI07|VBB17542.1 MI09|ARF08060.1 MI18|ARF11935.1 MI22|YP_004894060.1 MI22|YP_004894067.1 MI22|YP_004894119.1 MI23|AFX92037.1 MI23|AFX92090.1 MI23|AFX93143.1 MI23|AFX93193.1 MI23|AFX93232.1 MI23|AFX93233.1 MI23|AFX93237.1 MI24|AGD91962.1 MI24|AGD92863.1 MI24|AGD93058.1 MI24|AGD93088.1 MI25|AEX61132.1 MI25|AEX61133.1 MI25|AEX62153.1 MI25|AEX62190.1 MI26|AEQ60147.1 MI26|AEQ60165.1 MI26|AEQ60166.1 MI26|AEQ60170.1 MI26|AEQ60966.1 MI26|AEQ61036.1 MI26|AEQ61081.1 MI26|AEQ61082.1 MI27|YP_003986479.1 MI27|YP_003986483.1 MI27|YP_003986484.1 MI27|YP_003986488.1 MI27|YP_003986937.1 MI27|YP_003987284.1 MI27|YP_003987353.1 MI27|YP_003987397.1 MI28|EJN40484.1 MI28|EJN40526.1 MI28|EJN40528.1 MI28|EJN40529.1 MI28|EJN40577.1 MI29|AHA44963.1 MI29|AHA45007.1 MI29|AHA45076.1 MI29|AHA45429.1 MI29|AHA45885.1 MI29|AHA45889.1 MI29|AHA45890.1 MI29|AHA45895.1 MI30|AHJ39842.2 MI30|AHJ39846.1 MI30|AHJ40402.2 MI30|AMK61696.1 MI30|AMK61701.1 MI30|AMK61702.1 MI30|AMK61896.1 MI30|AMK62034.1 MI30|AMK62076.1 MI33|YP_007353987.1 MI33|YP_007354869.1 MI33|YP_007354873.1 MI33|YP_007354876.1 MI33|YP_007354879.1 MI34|AVL94389.1 MI34|AVL94393.1 MI34|AVL94400.1 MI34|AVL94404.1 MI34|AVL94407.1 MI34|AVL94408.1 MI34|AVL94486.1 MI34|AVL95281.1 MI34|AVL95282.1 MI34|AVL95285.1 MI35|AGF84816.1 MI35|AGF84820.1 MI35|AGF85692.1 MI35|AGF85693.1 MI36|AEX62207.1 MI36|AEX62212.1 MI36|AEX63344.1 MI36|AEX63353.1 MI37|QKU34337.1 MI37|QKU34383.1 MI38|QKU35664.1 MI38|QKU35700.1 MP08|QOI90353.1 MP08|QOI90363.1 MP08|QOI90464.1 MP08|QOI90516.1 MP08|QOI90535.1 MP08|QOI90536.1 MP08|QOI90537.1 MP08|QOI90538.1 MP08|QOI90586.1 MP08|QOI90592.1 P45|NP_065039.1 P46|YP_008004363.1 P47|YP_008004663.1 P49|NP_048095.1 P49|NP_048096.1 P49|NP_048267.1 PT05|YP_009448286.1
Orthogroup53: MI01|YP_003969886.1 MI03|VVU95072.1 MI03|VVU95233.1 MI04|QFG74718.1 MI04|QFG74760.1 MI05|QFG73710.1 MI05|QFG73711.1 MI06|ATZ80599.1 MI06|ATZ81139.1 MI07|VBB18279.1 MI07|VBB18281.1 MI07|VBB18282.1 MI07|VBB18283.1 MI07|VBB18963.1 MI09|ARF08274.1 MI09|ARF08717.1 MI09|ARF08815.1 MI09|ARF09145.1 MI09|ARF09146.1 MI18|ARF11492.1 MI18|ARF11584.1 MI18|ARF12083.1 MI18|ARF12084.1 MI18|ARF12085.1 MI22|YP_004894573.1 MI22|YP_004894574.1 MI22|YP_004894589.1 MI22|YP_004894698.1 MI22|YP_004894788.1 MI23|AFX92580.1 MI23|AFX92581.1 MI23|AFX92599.1 MI23|AFX92832.1 MI24|AGD92446.1 MI24|AGD92447.1 MI24|AGD92463.1 MI24|AGD92684.1 MI25|AEX61675.1 MI25|AEX61676.1 MI25|AEX61696.1 MI26|AEQ60322.1 MI26|AEQ60562.1 MI27|YP_003986635.1 MI27|YP_003986878.1 MI28|EJN40814.1 MI28|EJN41211.1 MI29|AHA45490.1 MI29|AHA45730.1 MI30|AHJ39926.1 MI30|AHJ40078.2 MI33|YP_007354420.1 MI33|YP_007354421.1 MI33|YP_007354531.1 MI33|YP_007354606.1 MI34|AVL94835.1 MI34|AVL94957.1 MI34|AVL95030.1 MI35|AGF85080.1 MI35|AGF85164.1 MI35|AGF85294.1 MI35|AGF85295.1 MI36|AEX62504.1 MI36|AEX62595.1 MI36|AEX62747.1 MI36|AEX62748.1 MI37|QKU33490.1 MI37|QKU33947.1 MI37|QKU33949.1 MI37|QKU34380.1 MI37|QKU34463.1 MI38|QKU34722.1 MI38|QKU35196.1 MI38|QKU35786.1 MI38|QKU35797.1 MP01|YP_009052428.1 MP02|QDY52397.1 MP03|YP_009173271.1 MP04|QFG74937.1 MP06|ADX06263.1 MP08|QOI90366.1 MP08|QOI90477.1 MR01|AGV01517.1 MR01|AGV01693.1 MR02|YP_003406905.1 MR02|YP_003407059.1 MR03|AVR52877.1 MR03|AVR53041.1 MR04|YP_009094647.1 MR04|YP_009094791.1 MR05|YP_009254946.1 MR05|YP_009255116.1 MR06|AQQ73760.1 MR06|AQQ73896.1 MR07|YP_004347014.1 MR07|YP_004347303.1 MR08|YP_009345275.1 MR08|YP_009345569.1 MR09|ALH06742.1 MR09|ALH07004.1 MR10|AHA45975.1 MR10|AHA46161.1 MR11|YP_009506812.1 MR11|YP_009507009.1 MR12|YP_009238669.1 MR12|YP_009238888.1 MR13|YP_009310179.1 PN01|YP_009165319.1 PN02|YP_008319608.1 PN07|YP_008438076.1 PT01|SPN78983.1 PT02|YP_009329461.1 PT03|SOB73938.1 PT04|SPN79880.1 PT06|YP_009000922.1 PT06|YP_009000965.1 PY01|YP_004061455.1 PY02|ADQ91198.1 PY25|YP_007676100.1
Orthogroup54: I01|YP_073606.1 I02|NP_078701.1 I03|YP_009342135.1 I04|NP_612318.1 I05|AAX82402.1 I07|AGG37971.1 I08|YP_009163794.1 I09|ADE34432.1 I10|AAP33268.1 I11|YP_003862.1 I12|AGV20629.1 I13|YP_009506672.1 I14|AHA80952.1 I15|ANZ57123.1 I17|YP_009182094.1 I18|YP_006347719.1 I19|YP_031590.1 I20|AJR29168.1 I21|AAV91095.1 I22|AFG73055.1 I23|YP_009272809.1 I24|YP_009259374.1 I25|YP_164213.1 I26|ACF42233.1 I27|AJR29156.1 I28|ABB92278.1 I29|AJR29305.1 I30|BAK14310.1 I31|ABF82086.1 I32|YP_009021191.1 I33|YP_009010847.1 I34|YP_654628.1 I35|YP_009010382.1 I36|YP_008357380.1 I37|YP_009010620.1 I38|YP_004732805.1 I39|YP_009046817.1 I40|NP_149750.1 I41|ATE87159.1 I42|YP_009552458.1 MI01|YP_003969972.1 MI02|AYV79295.1 MI03|VVU94877.1 MI04|QFG74529.1 MI05|QFG73756.1 MI06|ATZ80591.1 MI07|VBB18111.1 MI09|ARF09329.1 MI14|ARF10839.1 MI17|ARF09857.1 MI18|ARF11167.1 MI22|YP_004894506.1 MI23|AFX92507.1 MI24|AGD92370.1 MI25|AEX61591.1 MI26|AEQ60619.1 MI27|YP_003986939.1 MI28|EJN40870.1 MI29|AHA45427.1 MI30|AMK61898.1 MI33|YP_007354353.1 MI34|AVL94767.1 MI35|AGF85372.1 MI36|AEX62841.1 MI37|QKU34090.1 MI38|QKU35351.1 MP01|YP_009052192.1 MP02|QDY52217.1 MP03|YP_009173458.1 MP04|QFG75107.1 MP05|ADX05935.1 MP06|ADX06362.1 MP07|YP_008052386.1 MP08|QOI90154.1 MP09|AUF82713.1 MR01|AGV01705.1 MR02|YP_003407068.1 MR03|AVR53053.1 MR04|YP_009094803.1 MR05|YP_009255128.1 MR06|AQQ73771.1 MR07|YP_004347314.1 MR08|YP_009345263.1 MR09|ALH07014.1 MR10|AHA45963.1 MR11|YP_009507022.1 MR12|YP_009238900.1 MR13|YP_009310338.1 PT01|SPN79452.1 PT02|YP_009329124.1 PT03|SOB74313.1 PT04|SPN79174.1 PY01|YP_004061498.1 PY02|ADQ91239.1 PY03|YP_001426529.1 PY04|YP_009325762.1 PY05|NP_048826.1 PY06|YP_001498656.1 PY07|YP_001426290.1 PY08|ABT14214.1 PY09|YP_001497832.1 PY10|YP_009665475.1 PY25|YP_007676206.1 PY26|YP_004061970.1 PY27|YP_004061719.1 PY28|YP_009172572.1 PY29|YP_009173091.1 PY30|YP_007674816.1 PY31|YP_009172850.1 PY32|YP_003212908.1 PY33|YP_004063508.1 PY34|YP_001648168.1 PY35|NP_077622.1 PY36|YP_009665594.1 PY36|YP_009665699.1 PY37|YP_002154723.1 PY42|YP_009507424.1
Orthogroup55: AC08|YP_009640013.1 I31|ABF82090.1 I32|YP_009021207.1 I33|YP_009010877.1 I34|YP_654632.1 I35|YP_009010411.1 I36|YP_008357408.1 I37|YP_009010653.1 I38|YP_004732836.1 I39|YP_009046800.1 I40|NP_149899.1 MI01|YP_003969851.1 MI02|AYV79784.1 MI03|VVU94981.1 MI04|QFG74654.1 MI05|QFG73579.1 MI06|ATZ80514.1 MI07|VBB18332.1 MI09|ARF09028.1 MI14|ARF11000.1 MI17|ARF09450.1 MI18|ARF11334.1 MI22|YP_004894437.1 MI23|AFX92428.1 MI24|AGD92295.1 MI25|AEX61510.1 MI26|AEQ60685.1 MI27|YP_003987005.1 MI28|EJN40927.1 MI29|AHA45362.1 MI30|AHJ40163.1 MI33|YP_007354090.1 MI33|YP_007354289.1 MI34|AVL94525.1 MI34|AVL94707.1 MI35|AGF85436.1 MI35|AGF85650.1 MI35|AGF85651.1 MI36|AEX62922.1 MI36|AEX63193.1 MI37|QKU34222.1 MI38|QKU35482.1 MP01|YP_009052143.1 MP02|QDY51989.1 MP03|YP_009173324.1 MP04|QFG74975.1 MP05|ADX06076.1 MP06|ADX06404.1 MP07|YP_008052411.1 MP08|QOI90407.1 MP09|AUF82689.1 MR01|AGV01569.1 MR02|YP_003406953.1 MR03|AVR52927.1 MR04|YP_009094691.1 MR05|YP_009254994.1 MR06|AQQ73653.1 MR07|YP_004347173.1 MR08|YP_009345398.1 MR09|ALH06885.1 MR10|AHA46099.1 MR11|YP_009506878.1 MR12|YP_009238758.1 PT01|SPN79344.1 PT02|YP_009329060.1 PT03|SOB74383.1 PT04|SPN79032.1 PT06|YP_009000906.1 PY01|YP_004061525.1 PY02|ADQ91262.1 PY03|YP_001427011.1 PY03|YP_001427269.1 PY04|YP_009325631.1 PY04|YP_009325816.1 PY05|NP_048540.1 PY05|NP_048930.1 PY06|YP_001498322.1 PY06|YP_001498775.1 PY07|YP_001425651.1 PY07|YP_001426319.1 PY08|ABT13568.1 PY08|ABT14251.1 PY09|YP_001497457.1 PY09|YP_001497963.1 PY10|YP_009665308.1 PY10|YP_009665533.1 PY11|AHA54577.1 PY12|AHA55146.1 PY13|AHA55617.1 PY14|AHA54098.1 PY15|AET97908.1 PY16|AET42631.1 PY17|AEO98238.1 PY18|AEP15848.1 PY19|AEP16244.1 PY20|AEO97830.1 PY21|YP_293774.1 PY22|AEP14956.1 PY23|CAZ69359.1 PY24|BBI30486.1 PY24|BBI30554.1 PY25|YP_007676186.1 PY26|YP_004061990.1 PY27|YP_004061744.1 PY28|YP_009172598.1 PY29|YP_009173116.1 PY30|YP_007674788.1 PY31|YP_009172873.1 PY32|YP_003212930.1 PY33|YP_004063533.1 PY34|YP_001648192.1 PY35|NP_077617.1 PY36|YP_009665682.1 PY37|YP_002154702.1 PY42|YP_009507417.1 PY42|YP_009507618.1
Orthogroup56: AF03|AIB51883.1 AF03|AIB52109.1 AF04|AMN84593.1 AF04|AMN84828.1 AF05|SME64843.1 AF05|SME65078.1 AF05|SME65179.1 AF06|YP_009352455.1 AF06|YP_009352717.1 AF07|YP_009361747.1 I01|YP_073520.1 I03|YP_009342120.1 I08|YP_009163809.1 I10|AAP33199.1 I11|YP_003793.1 I12|AGV20556.1 I14|AHA80871.1 I15|ANZ57049.1 I16|YP_009508652.1 I17|YP_009182020.1 I17|YP_009182086.1 I18|YP_006347622.1 I18|YP_006347707.1 I23|YP_009272733.1 I24|YP_009259384.1 I24|YP_009259458.1 I27|AJR29104.1 I28|AAL77812.1 I32|YP_009021176.1 I33|YP_009010871.1 I33|YP_009010914.1 I35|YP_009010405.1 I35|YP_009010448.1 I36|YP_008357402.1 I36|YP_008357445.1 I37|YP_009010646.1 I37|YP_009010690.1 I38|YP_004732879.1 I39|YP_009046727.1 I40|NP_149688.1 MI01|YP_003970135.1 MI02|AYV79146.1 MI03|VVU95501.1 MI04|QFG74327.1 MI05|QFG74136.1 MI06|ATZ80769.1 MI07|VBB17903.1 MI09|ARF09219.1 MI09|ARF09222.1 MI14|ARF10257.1 MI14|ARF10848.1 MI17|ARF09639.1 MI18|ARF11730.1 MI18|ARF11731.1 MI22|YP_004894431.1 MI23|AFX92422.1 MI24|AGD92287.1 MI25|AEX61502.1 MI26|AEQ60689.1 MI27|YP_003987009.1 MI28|EJN40931.1 MI29|AHA45358.1 MI30|AMK61924.1 MI33|YP_007354284.1 MI34|AVL94703.1 MI35|AGF85440.1 MI36|AEX62929.1 MI37|QKU34226.1 MI38|AUL78306.2 MP01|YP_009052132.1 MP02|QDY51803.1 MP03|YP_009173602.1 MP03|YP_009173665.1 MP04|QFG74844.1 MP04|QFG75040.1 MP06|ADX06506.1 MP06|ADX06507.1 MP07|YP_008052579.1 MP07|YP_008052655.1 MP08|QOI90486.1 MR01|AGV01804.1 MR02|YP_003407153.1 MR03|AVR53152.1 MR04|YP_009094883.1 MR05|YP_009254825.1 MR06|AQQ73839.1 MR07|YP_004347389.1 MR08|YP_009345185.1 MR09|ALH07084.1 MR10|AHA46345.1 MR11|YP_009507117.1 MR12|YP_009238985.1 MR13|YP_009310371.1 P49|NP_048309.1 PN01|YP_009165003.1 PN02|YP_008319179.1 PN03|YP_009120241.1 PN04|YP_009481004.1 PN05|YP_009481949.1 PN06|YP_009483088.1 PN07|YP_008437181.2 PY11|AHA54694.1 PY12|AHA55245.1 PY13|AHA55723.1 PY14|AHA54197.1 PY15|AET97999.1 PY16|AET42534.1 PY17|AEO98106.1 PY18|AEP15655.1 PY19|AEP16112.1 PY20|AEO97650.1 PY21|YP_293867.1 PY22|AEP15052.1 PY23|CAZ69445.1 PY24|BBI30404.1 PY24|BBI30599.1
Orthogroup57: AC01|YP_001110875.1 AC01|YP_001110880.1 AC01|YP_001110903.1 AC02|YP_762371.1 AC02|YP_762380.1 AC02|YP_762429.1 AC03|YP_803232.1 AC03|YP_803237.1 AC03|YP_803255.1 AC03|YP_803259.1 AC03|YP_803260.1 AC03|YP_803302.1 AC04|AJP08987.1 AC04|AJP08992.1 AC04|AJP09015.1 AC05|AFV50275.1 AC05|AFV50280.1 AC05|AFV50307.1 AC06|APM84121.1 AC06|APM84126.1 AC06|APM84148.1 AC07|BBB16492.1 AC07|BBB16497.1 AC07|BBB16520.1 AC08|YP_009639995.1 AF01|NP_042727.1 I31|ABF82051.1 I31|ABF82057.1 I32|YP_009021136.1 I32|YP_009021214.1 I33|YP_009010828.1 I33|YP_009010858.1 I33|YP_009010876.1 I34|YP_654593.1 I34|YP_654599.1 I35|YP_009010362.1 I35|YP_009010394.1 I35|YP_009010410.1 I36|YP_008357361.1 I36|YP_008357390.1 I36|YP_008357407.1 I37|YP_009010601.1 I37|YP_009010630.1 I37|YP_009010652.1 I38|YP_004732815.1 I38|YP_004732835.1 I38|YP_004732975.1 I39|YP_009046680.1 I39|YP_009046722.1 I39|YP_009046765.1 I40|NP_149620.1 I40|NP_149656.1 I40|NP_149795.1 I40|NP_149876.1 MI01|YP_003970086.1 MI02|AYV79335.1 MI06|ATZ81076.1 MI07|VBB18588.1 MI07|VBB18709.1 MI07|VBB18933.1 MI07|VBB18954.1 MI09|ARF08156.1 MI09|ARF08221.1 MI09|ARF08418.1 MI09|ARF09160.1 MI09|ARF09171.1 MI14|ARF10429.1 MI17|ARF09694.1 MI18|ARF11618.1 MI18|ARF11925.1 MI18|ARF12059.1 MI18|ARF12072.1 MI18|ARF12125.1 MI18|ARF12192.1 MI26|AEQ60867.1 MI27|YP_003987184.1 MI28|EJN41076.1 MI29|AHA45177.1 MI30|AHJ40283.1 MI33|YP_007354680.1 MI34|AVL95103.1 MI35|AGF85005.1 MI36|AEX62417.1 MI37|QKU33851.1 MI37|QKU34608.1 MI38|QKU35098.1 MI38|QKU35946.1 MP01|YP_009052302.1 MP02|QDY52315.1 MP03|YP_009173410.1 P43|YP_009001590.1 P44|YP_008003860.1 P44|YP_008003948.1 P45|NP_064803.1 P46|YP_008004205.1 P47|YP_008004507.1 P48|YP_008003675.1 P48|YP_008003683.1 P49|NP_048319.1 PN03|YP_009119683.1 PN04|YP_009481295.1 PN06|YP_009483442.1 PN07|YP_008437889.2 PT05|YP_009448682.1 PT05|YP_009449200.1 PT05|YP_009449201.1 PY26|YP_004061993.1 PY27|YP_004061747.1 PY28|YP_009172601.1 PY29|YP_009173119.1 PY30|YP_007674785.1 PY31|YP_009172876.1 PY33|YP_004063536.1 PY34|YP_001648195.1
Orthogroup58: AF06|YP_009352460.1 AF07|YP_009361353.1 AF07|YP_009361420.1 MI03|VVU95156.1 MI18|ARF12395.1 MI18|ARF12396.1 MI37|QKU34524.1 MI38|QKU35861.1 P01|NP_955204.1 P01|NP_955278.1 P02|YP_009448055.1 P02|YP_009448104.1 P03|NP_039099.1 P03|NP_039144.1 P04|YP_009046130.1 P04|YP_009046178.1 P05|YP_009046367.1 P05|YP_009046412.1 P06|YP_009177120.1 P06|YP_009177152.1 P07|YP_784288.1 P07|YP_784329.1 P08|YP_001293261.1 P08|YP_001293299.1 P09|NP_150504.1 P09|NP_150542.1 P10|NP_659642.1 P10|NP_659680.1 P11|YP_009408275.1 P11|YP_009408314.1 P12|YP_009408477.1 P12|YP_009408516.1 P13|YP_004821430.1 P13|YP_004821473.1 P14|YP_227454.1 P14|YP_227492.1 P15|YP_009329702.1 P15|YP_009329740.1 P16|NP_051781.1 P16|NP_051820.1 P17|NP_051956.1 P17|NP_051995.1 P18|NP_044029.1 P18|NP_044072.1 P19|YP_009480606.1 P19|YP_009480644.1 P20|NP_570485.1 P20|NP_570524.1 P21|NP_619893.1 P21|NP_619932.1 P22|NP_671599.1 P22|NP_671638.1 P23|NP_536516.1 P23|NP_536554.1 P24|YP_009143405.1 P24|YP_009143444.1 P25|YP_009282790.1 P25|YP_009282829.1 P26|YP_717406.1 P26|YP_717445.1 P27|YP_232979.1 P27|YP_233018.1 P28|NP_042126.1 P28|NP_042164.1 P29|YP_009281844.1 P29|YP_009281883.1 P30|YP_005296274.1 P30|YP_005296313.1 P31|NP_957964.1 P31|NP_958002.1 P32|NP_957832.1 P32|NP_957870.1 P33|YP_009112794.1 P33|YP_009112832.1 P34|YP_003457360.1 P34|YP_003457399.1 P35|YP_009389341.1 P35|YP_009389379.1 P36|YP_009268788.1 P36|YP_009268826.1 P37|YP_008658487.1 P37|YP_008658530.1 P38|NP_570227.1 P38|NP_570265.1 P39|ABQ43545.1 P39|ABQ43583.1 P40|ABQ43700.1 P40|ABQ43738.1 P41|NP_938325.1 P41|NP_938363.1 P42|NP_073455.1 P42|NP_073493.1 P43|YP_009001515.1 P43|YP_009001539.1 P44|YP_008003922.1 P44|YP_008004034.1 P45|NP_064900.1 P45|NP_065014.1 P46|YP_008004235.1 P46|YP_008004338.1 P47|YP_008004537.1 P47|YP_008004639.1 P48|YP_008003648.1 P48|YP_008003775.1 P49|NP_048161.1 P49|NP_048213.1 P50|YP_009408025.1 P50|YP_009408064.1 P51|YP_009162490.1 PY24|BBI30243.1 PY24|BBI30251.1 PY24|BBI30253.1 PY24|BBI30262.1
Orthogroup59: AC01|YP_001110979.1 AC02|YP_762448.1 AC03|YP_803290.1 AC04|AJP09098.1 AC05|AFV50394.1 AC06|AYD68240.1 AC07|BBB16606.1 AC08|YP_009640075.1 AF03|AIB52113.1 AF04|AMN84832.1 AF05|SME65083.1 AF07|YP_009361748.1 I39|YP_009046673.1 I40|NP_149926.1 I41|ATE87114.1 I42|YP_009552328.1 MI01|YP_003969801.1 MI02|AYV79766.1 MI03|VVU94638.1 MI03|VVU94904.1 MI04|QFG74595.1 MI05|QFG73717.1 MI06|ATZ80445.1 MI07|VBB18081.1 MI07|VBB18258.1 MI09|ARF09348.1 MI14|ARF10629.1 MI17|ARF09385.1 MI18|ARF11214.1 MI18|ARF12352.1 MI22|YP_004894493.1 MI22|YP_004894744.1 MI23|AFX92492.1 MI23|AFX92783.1 MI24|AGD92355.1 MI24|AGD92639.1 MI25|AEX61576.1 MI25|AEX61892.1 MI26|AEQ60632.1 MI26|AEQ60769.1 MI27|YP_003986953.1 MI27|YP_003987086.1 MI28|EJN40882.1 MI28|EJN40997.1 MI29|AHA45278.1 MI29|AHA45413.1 MI30|AHJ40222.1 MI30|AMK61901.1 MI33|YP_007354341.1 MI33|YP_007354575.1 MI34|AVL94756.1 MI34|AVL94998.1 MI35|AGF85114.1 MI35|AGF85384.1 MI36|AEX62541.1 MI36|AEX62857.1 MI36|AEX62858.1 MI37|AUL79492.2 MI37|QKU33630.1 MI38|QKU34867.1 MI38|QKU35387.1 MP02|QDY52273.1 MP03|YP_009173467.1 MP04|QFG74817.1 MP07|YP_008052436.1 MP08|QOI90277.1 MP08|QOI90641.1 MP09|AUF82366.1 MR01|AGV01585.1 MR02|YP_003406968.1 MR03|AVR52942.1 MR04|YP_009094705.1 MR05|YP_009255009.1 MR06|AQQ73675.1 MR07|YP_004347195.1 MR08|YP_009345373.1 MR09|ALH06906.1 MR10|AHA46078.1 MR11|YP_009506901.1 MR12|YP_009238778.1 PN01|YP_009165367.1 PN02|YP_009430205.1 PN03|YP_009120363.1 PN04|YP_009480939.1 PN05|YP_009481886.1 PN06|YP_009483003.1 PN07|YP_008437017.1 PT01|SPN79336.1 PT02|YP_009329055.1 PT03|SOB74388.1 PT04|SPN79018.1 PT05|YP_009449224.1 PT06|YP_009000912.1 PY01|YP_004061543.1 PY02|ADQ91281.1 PY03|YP_001427093.1 PY04|YP_009325592.1 PY05|NP_048521.1 PY06|YP_001498290.1 PY07|YP_001425854.1 PY08|ABT13773.1 PY09|YP_001497422.1 PY10|YP_009665298.1 PY25|YP_007676180.1 PY26|YP_004062008.1 PY28|YP_009172611.1 PY29|YP_009173161.1 PY30|YP_007674778.1 PY31|YP_009172884.1 PY32|YP_003212939.1 PY34|YP_009227169.1 PY42|YP_009507566.1
Orthogroup60: AF03|AIB52105.1 AF04|AMN84824.1 AF05|SME65074.1 AF06|YP_009352478.1 AF07|YP_009361735.1 I04|NP_612342.1 I05|AAX82424.1 I07|AGG37993.1 I09|ADE34454.1 I30|BAK14288.1 I39|YP_009046697.1 I40|NP_149635.1 I41|ATE87079.1 I42|YP_009552363.1 MI01|YP_003969704.1 MI01|YP_003970035.1 MI01|YP_003970139.1 MI02|AYV79346.1 MI03|VVU94425.1 MI03|VVU94939.1 MI06|ATZ80413.1 MI07|VBB18364.1 MI07|VBB18452.1 MI09|ARF09007.1 MI09|ARF09287.1 MI14|ARF10897.1 MI17|ARF09462.1 MI17|ARF09531.1 MI18|ARF11349.1 MI22|YP_004894759.1 MI23|AFX92798.1 MI24|AGD92654.1 MI25|AEX61910.1 MI26|AEQ60790.1 MI27|YP_003987107.1 MI28|EJN41015.1 MI29|AHA45254.1 MI30|AMK61958.1 MI33|YP_007354586.1 MI34|AVL95010.1 MI35|AGF85102.1 MI36|AEX62528.1 MI37|QKU33605.1 MI38|QKU34842.1 MP01|YP_009052309.1 MP02|QDY51766.1 MP08|QOI90183.1 MP08|QOI90256.1 MP09|AUF82131.1 MP09|AUF82167.1 MP09|AUF82647.1 MR01|AGV01776.1 MR02|YP_003407127.1 MR03|AVR53123.1 MR04|YP_009094860.1 MR05|YP_009254857.1 MR06|AQQ73816.1 MR07|YP_004347363.1 MR08|YP_009345212.1 MR09|ALH07059.1 MR10|AHA45900.1 MR11|YP_009507088.1 MR12|YP_009238960.1 P07|YP_784235.1 P44|YP_008003862.1 P45|NP_064821.1 P46|YP_008004154.1 P47|YP_008004467.1 P48|YP_008003580.1 PN01|YP_009165232.1 PN01|YP_009165293.1 PN02|YP_008318905.1 PN02|YP_008318939.1 PN02|YP_009430228.1 PN03|YP_009120143.1 PN03|YP_009120144.1 PN03|YP_009120507.1 PN03|YP_009120551.1 PN03|YP_009120552.1 PN04|YP_009480848.1 PN04|YP_009480867.1 PN04|YP_009481065.1 PN05|YP_009481788.1 PN05|YP_009481808.1 PN05|YP_009482164.1 PN06|YP_009482903.1 PN06|YP_009482923.1 PN06|YP_009483147.1 PN07|YP_008436808.1 PN07|YP_008436847.1 PN07|YP_008437307.1 PY01|YP_004061556.1 PY02|ADQ91298.1 PY03|YP_001427330.1 PY04|YP_009325802.1 PY05|NP_048904.2 PY06|YP_001498744.1 PY07|YP_001425909.1 PY08|ABT13826.1 PY09|YP_001497934.1 PY10|YP_009665518.1 PY24|BBI30515.1 PY26|YP_004062019.1 PY27|YP_004061780.1 PY28|YP_009172624.1 PY29|YP_009173150.1 PY30|YP_007674767.1 PY31|YP_009172897.1 PY32|YP_003212952.1 PY33|YP_004063552.1 PY34|YP_001648226.2
Orthogroup61: AC01|YP_001110981.1 AC02|YP_762446.1 AC03|YP_803282.1 AC04|AJP09100.1 AC05|AFV50396.1 AC06|APM84236.1 AC07|BBB16608.1 AC08|YP_009640010.1 AC08|YP_009640050.1 AF03|AIB51986.1 AF05|SME64943.1 AF07|YP_009361733.1 AF07|YP_009361812.1 I21|AAV91084.1 I25|YP_164197.1 I31|ABF82098.1 I32|YP_009021211.1 I33|YP_009010806.1 I34|YP_654640.1 I35|YP_009010338.1 I36|YP_008357342.1 I37|YP_009010581.1 I38|YP_004732954.1 I39|YP_009046676.1 I40|NP_149864.1 I41|ATE87083.1 I41|ATE87160.1 I42|YP_009552359.1 I42|YP_009552457.1 MI01|YP_003969983.1 MI02|AYV79019.1 MI03|VVU95775.1 MI03|VVU95795.1 MI07|VBB17656.1 MI07|VBB18046.1 MI09|ARF08319.1 MI09|ARF08367.1 MI14|ARF10610.1 MI14|ARF10611.1 MI14|ARF10612.1 MI17|ARF09966.1 MI17|ARF10047.1 MI17|ARF10098.1 MI18|ARF12466.1 MI18|ARF12467.1 MI22|YP_004894558.1 MI23|AFX92562.1 MI24|AGD92429.1 MI25|AEX61655.1 MI33|YP_007354404.1 MI34|AVL94820.1 MI35|AGF85313.1 MI36|AEX62769.1 MI37|QKU33975.1 MI38|QKU35225.1 MP02|QDY51760.1 MP03|YP_009173411.1 MP04|QFG74944.1 MP04|QFG75098.1 MP09|AUF82381.1 MR01|AGV01606.1 MR02|YP_003406986.1 MR03|AVR52962.1 MR05|YP_009255031.1 MR07|YP_004347213.1 MR08|YP_009345355.1 MR09|ALH06923.1 MR10|AHA46058.1 MR11|YP_009506923.1 MR12|YP_009238796.1 MR13|YP_009310277.1 P01|NP_955119.1 P02|YP_009447989.1 P43|YP_009001633.1 P44|YP_008003989.1 P45|NP_064949.1 P46|YP_008004279.1 P47|YP_008004581.1 P48|YP_008003723.1 P49|NP_048215.1 PN02|YP_008318815.1 PN03|YP_009119082.1 PN03|YP_009119288.1 PN03|YP_009119634.1 PN03|YP_009119643.1 PN03|YP_009119676.1 PN03|YP_009119885.1 PN03|YP_009119887.1 PN03|YP_009120643.1 PN04|YP_009481416.1 PN04|YP_009481588.1 PN05|YP_009482326.1 PN06|YP_009482848.1 PN06|YP_009483325.1 PN06|YP_009483326.1 PN06|YP_009483377.1 PN07|YP_008436716.2 PN07|YP_008437894.1 PN07|YP_008437930.2 PN07|YP_008437936.1 PN07|YP_008438844.2 PT05|YP_009448267.1 PY03|YP_001426684.1 PY04|YP_009325828.1 PY09|YP_001497895.1 PY12|AHA55201.1 PY14|AHA54155.1 PY16|AET42576.1 PY24|BBI30289.1 PY25|YP_007676278.1
Orthogroup62: AF03|AIB52106.1 AF04|AMN84825.1 AF05|SME65075.1 AF07|YP_009361741.1 MI02|AYV79460.1 MI03|VVU94993.1 MI04|QFG74724.1 MI05|QFG73676.1 MI06|ATZ80403.1 MI07|VBB18377.1 MI09|ARF08991.1 MI14|ARF10882.1 MI17|ARF09478.1 MI18|ARF11363.1 MI22|YP_004894394.1 MI23|AFX92381.1 MI24|AGD92249.1 MI25|AEX61453.1 MI26|AEQ60431.1 MI27|YP_003986745.1 MI28|EJN40705.1 MI29|AHA45621.1 MI30|AMK61826.1 MI33|YP_007354249.1 MI34|AVL94667.1 MI35|AGF85481.1 MI36|AEX62989.1 MI37|QKU34283.1 MI38|QKU35545.1 MP03|YP_009173284.1 MP04|QFG75129.1 MP08|QOI90340.1 MR01|AGV01770.1 MR02|YP_003407123.1 MR03|AVR53119.1 MR04|YP_009094856.1 MR05|YP_009254859.1 MR06|AQQ73822.1 MR07|YP_004347368.1 MR08|YP_009345206.1 MR09|ALH07063.1 MR10|AHA46369.1 MR11|YP_009507092.1 MR12|YP_009238965.1 P01|NP_955107.1 P02|YP_009447980.1 P03|NP_039025.1 P04|YP_009046061.1 P05|YP_009046299.1 P06|YP_009177058.1 P07|YP_784302.1 P08|YP_001293273.1 P09|NP_150516.1 P10|NP_659654.1 P11|YP_009408287.1 P12|YP_009408489.1 P13|YP_004821442.1 P14|YP_227466.1 P15|YP_009329715.1 P16|NP_051793.1 P17|NP_051968.1 P18|NP_044044.1 P19|YP_009480618.1 P20|NP_570497.1 P21|NP_619905.1 P22|NP_671611.1 P23|NP_536528.1 P24|YP_009143417.1 P25|YP_009282802.1 P26|YP_717418.1 P27|YP_232991.1 P28|NP_042138.1 P29|YP_009281856.1 P30|YP_005296286.1 P31|NP_957976.1 P32|NP_957844.1 P33|YP_009112806.1 P34|YP_003457372.1 P35|YP_009389354.1 P36|YP_009268800.1 P37|YP_008658500.1 P38|NP_570239.1 P39|ABQ43557.1 P40|ABQ43712.1 P41|NP_938337.1 P42|NP_073467.1 P43|YP_009001512.1 P44|YP_008004033.1 P45|NP_065013.1 P46|YP_008004337.1 P47|YP_008004638.1 P48|YP_008003774.1 P49|NP_048279.1 P50|YP_009408037.1 P51|YP_009162506.1 PN02|YP_008319823.2 PN03|YP_009119178.1 PN04|YP_009481448.1 PN05|YP_009482456.1 PN06|YP_009483720.1 PN07|YP_008438547.1 PT01|SPN79154.1 PT02|YP_009329486.1 PT03|SOB73903.1 PT04|SPN79910.1 PT05|YP_009449271.1 PT06|YP_009001318.1
Orthogroup63: AC08|YP_009640056.1 AF02|BBO54063.1 AF07|YP_009361658.1 I01|YP_073648.1 I02|NP_078700.1 I03|YP_009342176.1 I10|AAP33208.1 I11|YP_003802.1 I12|AGV20566.1 I13|YP_009506734.1 I14|AHA80882.1 I15|ANZ57060.1 I17|YP_009182030.1 I18|YP_006347634.1 I19|YP_031652.1 I20|AJR29211.1 I21|AAV91107.1 I22|AFG73122.1 I23|YP_009272744.1 I24|YP_009259447.1 I25|YP_164241.1 I26|ACF42296.1 I27|AJR29112.1 I28|AAL77808.1 I29|AJR29260.1 I39|YP_009046681.1 I41|ATE87073.1 I41|ATE87161.1 I42|YP_009552369.1 I42|YP_009552456.1 MI03|VVU95567.1 MI06|ATZ80667.1 MI06|ATZ81010.1 MI07|VBB17573.1 MI07|VBB17575.1 MI07|VBB17951.1 MI07|VBB17994.1 MI07|VBB18867.1 MI09|ARF08843.1 MI09|ARF09237.1 MI14|ARF10639.1 MI14|ARF10672.1 MI14|ARF10829.1 MI17|ARF09814.1 MI17|ARF10048.1 MI17|ARF10049.1 MI18|ARF11513.1 MI18|ARF11690.1 MI18|ARF11756.1 MI22|YP_004894417.1 MI22|YP_004894584.1 MI23|AFX92407.1 MI23|AFX92594.1 MI24|AGD92273.1 MI24|AGD92458.1 MI25|AEX61488.1 MI25|AEX61691.1 MI26|AEQ60553.1 MI27|YP_003986868.1 MI28|EJN40804.1 MI29|AHA45499.1 MI30|AHJ40072.2 MI33|YP_007354269.1 MI34|AVL94689.1 MI34|AVL94842.1 MI35|AGF85286.1 MI35|AGF85457.1 MI36|AEX62733.1 MI36|AEX62948.1 MI37|QKU33641.1 MI37|QKU33931.1 MI37|QKU34455.1 MI38|QKU34880.1 MI38|QKU35179.1 MI38|QKU35787.1 MP03|YP_009173753.1 MP04|QFG74863.1 MP07|YP_008052673.1 MP08|QOI90356.1 P43|YP_009001659.1 P44|YP_008003892.1 P46|YP_008004202.1 P47|YP_008004504.1 P48|YP_008003614.1 P49|NP_048295.1 P51|YP_009162382.1 P51|YP_009162406.1 PT01|SPN79429.1 PT02|YP_009329119.1 PT03|SOB74318.1 PT04|SPN79165.1 PT05|YP_009449104.1 PT05|YP_009449290.1 PT06|YP_009001294.1 PY01|YP_004061538.1 PY02|ADQ91277.1 PY25|YP_007676182.1 PY26|YP_004062005.1 PY27|YP_004061792.1 PY28|YP_009172608.1 PY29|YP_009173164.1 PY30|YP_007674781.1 PY31|YP_009172880.1 PY32|YP_003212935.1 PY33|YP_004063540.1 PY34|YP_001648207.2
Orthogroup64: AC08|YP_009640027.1 I10|AAP33225.1 I11|YP_003819.1 I12|AGV20581.1 I13|YP_009506720.1 I14|AHA80897.1 I15|ANZ57077.1 I17|YP_009182045.1 I18|YP_006347656.1 I20|AJR29202.1 I21|AAV91115.1 I22|AFG73103.1 I23|YP_009272761.1 I24|YP_009259429.1 I25|YP_164252.1 I26|ACF42279.1 I27|AJR29120.1 I28|ABB92319.1 I29|AJR29271.1 I31|ABF82127.1 I32|YP_009021184.1 I33|YP_009010868.1 I34|YP_654669.1 I35|YP_009010402.1 I36|YP_008357399.1 I37|YP_009010643.1 I38|YP_004732827.1 I39|YP_009046702.1 I40|NP_149633.1 I41|ATE87013.1 I42|YP_009552433.1 MI01|YP_003969795.1 MI02|AYV79599.1 MI03|VVU94919.1 MI04|QFG74625.1 MI05|QFG74026.1 MI05|QFG74168.1 MI06|ATZ80440.1 MI07|VBB18262.1 MI09|ARF09342.1 MI14|ARF10593.1 MI17|ARF09395.1 MI18|ARF11221.1 MI22|YP_004894488.1 MI23|AFX92486.1 MI24|AGD92348.1 MI25|AEX61569.1 MI26|AEQ60637.1 MI27|YP_003986958.1 MI28|EJN40887.1 MI29|AHA45408.1 MI30|AHJ40136.2 MI33|YP_007354335.1 MI33|YP_007354336.1 MI34|AVL94751.1 MI35|AGF85389.1 MI35|AGF85390.1 MI36|AEX62863.1 MI36|AEX62864.1 MI37|QKU34134.1 MI38|QKU35396.1 MP01|YP_009052275.1 MP02|QDY52280.1 MP03|YP_009173585.1 MP04|QFG75019.1 MP05|ADX05921.1 MP06|ADX06376.1 MP07|YP_008052612.1 MP08|QOI90288.1 MP09|AUF82259.1 MR01|AGV01573.1 MR02|YP_003406957.1 MR03|AVR52931.1 MR04|YP_009094694.1 MR05|YP_009254998.1 MR06|AQQ73664.1 MR07|YP_004347185.1 MR08|YP_009345386.1 MR09|ALH06895.1 MR10|AHA46090.1 MR11|YP_009506890.1 MR12|YP_009238767.1 MR13|YP_009310254.1 PY01|YP_004061473.1 PY02|ADQ91213.1 PY03|YP_001426640.1 PY04|YP_009325641.1 PY05|NP_048619.2 PY06|YP_001498394.1 PY07|YP_001425741.1 PY08|ABT13670.1 PY09|YP_001497546.1 PY10|YP_009665347.1 PY24|BBI30332.1 PY25|YP_007676110.1 PY26|YP_004061936.1 PY27|YP_004061693.1 PY28|YP_009172545.1 PY29|YP_009173063.1 PY30|YP_007674846.1 PY31|YP_009172821.1 PY32|YP_003212877.1 PY33|YP_004063481.1 PY34|YP_001648135.1 PY42|YP_009507508.1
Orthogroup65: I03|YP_009342118.1 I08|YP_009163806.1 I08|YP_009163858.1 MI02|AYV79622.1 MI06|ATZ80464.1 MI07|VBB18285.1 MI07|VBB18635.1 MI09|ARF09364.1 MI14|ARF10165.1 MI17|ARF09413.1 MI17|ARF10065.1 MI18|ARF11248.1 MI18|ARF12104.1 MI22|YP_004894302.1 MI23|AFX92286.1 MI24|AGD92155.1 MI25|AEX61342.1 MI26|AEQ60911.1 MI27|YP_003987228.1 MI28|EJN41110.1 MI29|AHA45134.1 MI30|AHJ40325.2 MI33|YP_007354160.1 MI34|AVL94588.1 MI35|AGF85572.1 MI36|AEX63108.1 MI37|QKU33506.1 MI37|QKU33522.1 MI37|QKU34538.1 MI38|QKU34740.1 MI38|QKU34755.1 MI38|QKU35877.1 P01|NP_955045.1 P01|NP_955085.1 P02|YP_009447925.1 P02|YP_009447962.1 P02|YP_009448151.1 P03|NP_038973.1 P03|NP_039007.1 P04|YP_009046010.1 P04|YP_009046045.1 P05|YP_009046251.1 P05|YP_009046282.1 P06|YP_009177044.1 P08|YP_001293340.1 P09|NP_150583.1 P10|NP_659719.1 P11|YP_009408366.1 P11|YP_009408384.1 P12|YP_009408566.1 P12|YP_009408579.1 P13|YP_004821518.1 P13|YP_004821530.1 P14|YP_227395.1 P14|YP_227542.1 P15|YP_009329635.1 P15|YP_009329794.1 P16|NP_051722.1 P16|NP_051864.1 P16|NP_051870.1 P17|NP_052035.1 P20|NP_570421.1 P20|NP_570581.1 P20|NP_570595.1 P21|NP_619831.1 P21|NP_619988.1 P21|NP_619997.1 P22|NP_671541.1 P22|NP_671680.1 P22|NP_671687.1 P23|NP_536455.1 P23|NP_536600.1 P23|NP_536607.1 P24|YP_009143342.1 P24|YP_009143498.1 P24|YP_009143506.1 P25|YP_009282726.1 P25|YP_009282884.1 P25|YP_009282892.1 P26|YP_717343.1 P26|YP_717508.1 P26|YP_717524.1 P27|YP_232915.1 P27|YP_233077.1 P27|YP_233087.1 P28|NP_042066.1 P28|NP_042225.1 P28|NP_042237.1 P29|YP_009281780.1 P29|YP_009281938.1 P29|YP_009281946.1 P30|YP_005296220.1 P30|YP_005296353.1 P30|YP_005296355.1 P38|NP_570305.1 P39|ABQ43481.1 P39|ABQ43625.1 P40|ABQ43637.1 P40|ABQ43780.1 P41|NP_938400.1 P42|NP_073395.1 P42|NP_073534.1 P50|YP_009408115.1
Orthogroup66: AF01|NP_042782.1 AF02|BBO54029.1 AF03|AIB52005.1 AF04|AMN84730.1 AF05|SME64962.1 AF06|YP_009352503.1 AF07|YP_009361591.1 MI01|YP_003969924.1 MI02|AYV79127.1 MI03|VVU94702.1 MI04|QFG74755.1 MI05|QFG73993.1 MI06|ATZ80744.1 MI07|VBB18004.1 MI09|ARF09274.1 MI14|ARF11092.1 MI17|ARF09774.1 MI18|ARF11828.1 MI22|YP_004894628.1 MI23|AFX92645.1 MI23|AFX92646.1 MI23|AFX92647.1 MI24|AGD92507.1 MI24|AGD92508.1 MI25|AEX61750.1 MI25|AEX61751.1 MI25|AEX61752.1 MI26|AEQ60515.1 MI27|YP_003986829.1 MI28|EJN40774.1 MI29|AHA45538.1 MI30|AMK61857.1 MI33|YP_007354471.1 MI34|AVL94888.1 MI35|AGF85236.1 MI36|AEX62682.1 MI36|AEX62683.1 MI37|QKU33839.1 MI38|QKU35087.1 MP02|QDY51632.1 MP03|YP_009173600.1 MP04|QFG74848.1 MP05|ADX06031.1 MP06|ADX06442.1 MP07|YP_008052580.1 MP08|QOI90293.1 MP09|AUF82548.1 P01|NP_955267.1 P02|YP_009448093.1 P03|NP_039134.1 P04|YP_009046167.1 P05|YP_009046402.1 P06|YP_009177147.1 P07|YP_784318.1 P08|YP_001293289.1 P09|NP_150532.1 P10|NP_659670.1 P11|YP_009408304.1 P12|YP_009408506.1 P13|YP_004821461.1 P14|YP_227482.1 P15|YP_009329732.1 P16|NP_051810.1 P17|NP_051985.1 P18|NP_044061.1 P19|YP_009480634.1 P20|NP_570514.1 P21|NP_619922.1 P22|NP_671628.1 P23|NP_536545.1 P24|YP_009143434.1 P25|YP_009282819.1 P26|YP_717435.1 P27|YP_233008.1 P28|NP_042155.1 P29|YP_009281873.1 P30|YP_005296303.1 P31|NP_957992.1 P32|NP_957860.1 P33|YP_009112822.1 P34|YP_003457389.1 P35|YP_009389371.1 P36|YP_009268816.1 P37|YP_008658520.1 P38|NP_570255.1 P39|ABQ43573.1 P40|ABQ43728.1 P41|NP_938353.1 P42|NP_073483.1 P43|YP_009001660.1 P44|YP_008003929.1 P45|NP_064887.1 P46|YP_008004229.1 P47|YP_008004531.1 P48|YP_008003638.1 P49|NP_048134.1 P50|YP_009408054.1 P51|YP_009162477.1 PY04|YP_009325534.1 PY06|YP_001498156.1 PY09|YP_001497283.1 PY10|YP_009665238.1
Orthogroup67: AF06|YP_009352665.1 MI09|ARF08202.1 MI09|ARF08384.1 MI09|ARF08387.1 MI17|ARF09803.1 MI18|ARF11365.1 MI22|YP_004894181.1 MI22|YP_004894780.1 MI22|YP_004894926.1 MI22|YP_004894929.1 MI23|AFX92158.1 MI23|AFX92823.1 MI23|AFX92824.1 MI23|AFX92981.1 MI23|AFX92985.1 MI24|AGD92027.1 MI24|AGD92676.1 MI24|AGD92832.1 MI24|AGD92840.1 MI25|AEX61200.1 MI25|AEX61925.1 MI26|AEQ60307.1 MI26|AEQ60313.1 MI26|AEQ60475.1 MI26|AEQ61048.1 MI26|AEQ61113.1 MI27|YP_003986619.1 MI27|YP_003986627.1 MI27|YP_003986789.1 MI27|YP_003987365.1 MI27|YP_003987467.1 MI28|EJN40509.1 MI28|EJN40588.1 MI28|EJN40739.1 MI28|EJN41198.1 MI28|EJN41203.1 MI29|AHA44928.1 MI29|AHA44995.1 MI29|AHA45578.1 MI29|AHA45739.1 MI29|AHA45746.1 MI30|AHJ40018.1 MI30|AHJ40412.1 MI30|AMK61775.1 MI30|AMK61776.1 MI30|AMK62096.1 MI33|YP_007354600.1 MI33|YP_007354752.1 MI33|YP_007354753.1 MI33|YP_007354754.1 MI34|AVL95026.1 MI34|AVL95169.1 MI34|AVL95170.1 MI35|AGF84932.1 MI35|AGF84933.1 MI35|AGF84934.1 MI35|AGF85087.1 MI36|AEX62323.1 MI36|AEX62324.1 MI36|AEX62325.1 MI36|AEX62511.1 MI37|QKU33546.1 MI37|QKU34467.1 MI38|QKU34776.1 MI38|QKU35753.1 MI38|QKU35802.1 MR01|AGV01479.1 MR02|YP_003406871.1 MR03|AVR52840.1 MR04|YP_009094613.1 MR05|YP_009254909.1 MR06|AQQ73918.1 MR07|YP_004347037.1 MR08|YP_009345539.1 MR09|ALH06763.1 MR10|AHA46194.1 MR10|AHA46195.1 MR11|YP_009506779.1 MR12|YP_009238636.1 PN01|YP_009165181.1 PN02|YP_008318875.1 PN02|YP_008319187.1 PN03|YP_009120234.1 PN03|YP_009120587.1 PN04|YP_009480826.1 PN04|YP_009481007.1 PN05|YP_009481767.1 PN05|YP_009481952.1 PN06|YP_009482883.1 PN06|YP_009483094.1 PN07|YP_008436775.1 PN07|YP_008437191.1 PT01|SPN78933.1 PT02|YP_009329434.1 PT03|SOB73968.1 PT04|SPN79843.1 PT05|YP_009448335.1 PT05|YP_009448383.1 PT05|YP_009448786.1 PT05|YP_009449402.1 PT06|YP_009001139.1 PT06|YP_009001244.1
Orthogroup68: MP07|YP_008052371.1 PY01|YP_004061598.1 PY02|ADQ91274.1 PY11|AHA54721.1 PY11|AHA54785.1 PY11|AHA54786.1 PY11|AHA54849.1 PY11|AHA54973.1 PY11|AHA54976.1 PY12|AHA55251.1 PY12|AHA55252.1 PY12|AHA55273.1 PY12|AHA55336.1 PY12|AHA55419.1 PY12|AHA55472.1 PY13|AHA55746.1 PY13|AHA55808.1 PY13|AHA55809.1 PY13|AHA55810.1 PY13|AHA55927.1 PY13|AHA55988.1 PY14|AHA54224.1 PY14|AHA54225.1 PY14|AHA54226.1 PY14|AHA54227.1 PY14|AHA54287.1 PY14|AHA54379.1 PY14|AHA54432.1 PY15|AET98023.1 PY15|AET98154.1 PY15|AET98195.1 PY15|AET98196.1 PY15|AET98250.1 PY15|AET98291.1 PY15|AET98292.1 PY16|AET42350.1 PY16|AET42354.1 PY16|AET42509.1 PY16|AET42510.1 PY17|AEO98011.1 PY17|AEO98064.1 PY17|AEO98071.1 PY17|AEO98174.1 PY17|AEO98332.1 PY17|AEO98337.1 PY17|AEO98469.1 PY18|AEP15438.1 PY18|AEP15442.1 PY18|AEP15713.1 PY18|AEP15714.1 PY18|AEP15716.1 PY18|AEP15724.1 PY18|AEP15814.1 PY18|AEP15864.1 PY19|AEP16073.1 PY19|AEP16077.1 PY19|AEP16155.1 PY19|AEP16156.1 PY19|AEP16240.1 PY19|AEP16271.1 PY19|AEP16308.1 PY19|AEP16320.1 PY20|AEO97586.1 PY20|AEO97687.1 PY20|AEO97688.1 PY20|AEO97689.1 PY20|AEO97760.1 PY20|AEO97900.1 PY21|YP_293890.1 PY21|YP_293946.1 PY21|YP_293998.1 PY21|YP_294068.1 PY21|YP_294122.1 PY22|AEP15182.1 PY22|AEP15215.1 PY22|AEP15238.1 PY22|AEP15330.1 PY22|AEP15405.1 PY23|CAZ69466.1 PY23|CAZ69518.1 PY23|CAZ69519.1 PY23|CAZ69520.1 PY23|CAZ69570.1 PY23|CAZ69692.1 PY23|CAZ69693.1 PY26|YP_004061957.1 PY26|YP_004062126.1 PY27|YP_004061770.1 PY27|YP_004061880.1 PY28|YP_009172634.1 PY29|YP_009173141.1 PY30|YP_007674756.1 PY31|YP_009172766.1 PY31|YP_009172907.1 PY31|YP_009172909.1 PY32|YP_003212826.1 PY32|YP_003212962.1 PY33|YP_004063562.1 PY34|YP_001648238.2 PY42|YP_009507449.1 PY42|YP_009507547.1
Orthogroup69: AF01|NP_042744.1 AF02|BBO53994.1 AF06|YP_009352752.1 AF07|YP_009361403.1 MI01|YP_003969793.1 MI03|VVU94921.1 MI04|QFG74627.1 MI06|ATZ80288.1 MI07|VBB18875.1 MI09|ARF08791.1 MI14|ARF10654.1 MI17|ARF09580.1 MI18|ARF11523.1 MI22|YP_004894407.1 MI23|AFX92396.1 MI24|AGD92262.1 MI25|AEX61471.1 MI26|AEQ60442.1 MI27|YP_003986756.1 MI28|EJN40714.1 MI29|AHA45610.1 MI30|AHJ39997.2 MI34|AVL94679.1 MI35|AGF85466.1 MI36|AEX62965.1 MI37|QKU34263.1 MI38|QKU35524.1 MP02|QDY52157.1 MP03|YP_009173315.1 MP04|QFG74983.1 MP07|YP_008052595.1 MR01|AGV01593.1 MR02|YP_003406976.1 MR03|AVR52950.1 MR04|YP_009094713.1 MR05|YP_009255017.1 MR06|AQQ73683.1 MR07|YP_004347203.1 MR08|YP_009345365.1 MR09|ALH06914.1 MR10|AHA46069.1 MR11|YP_009506912.1 MR12|YP_009238786.1 MR13|YP_009310271.1 P01|NP_955136.1 P02|YP_009448004.1 P03|NP_039049.1 P04|YP_009046082.1 P05|YP_009046319.1 P06|YP_009177081.1 P08|YP_001293257.1 P09|NP_150500.1 P10|NP_659638.1 P11|YP_009408272.1 P12|YP_009408474.1 P13|YP_004821427.1 P14|YP_227450.1 P15|YP_009329698.1 P16|NP_051775.1 P17|NP_051950.1 P20|NP_570482.1 P21|NP_619890.1 P22|NP_671596.1 P23|NP_536513.1 P24|YP_009143402.1 P25|YP_009282787.1 P26|YP_717404.1 P27|YP_232976.1 P28|NP_042123.1 P29|YP_009281841.1 P30|YP_005296270.1 P37|YP_008658464.1 P38|NP_570223.1 P39|ABQ43541.1 P40|ABQ43696.1 P41|NP_938321.1 P42|NP_073451.1 P43|YP_009001683.1 P44|YP_008003845.1 P45|NP_064798.1 P46|YP_008004114.1 P47|YP_008004428.1 P48|YP_008003552.1 P50|YP_009408021.1 PT05|YP_009449397.1 PY01|YP_004061611.1 PY02|ADQ91353.1 PY25|YP_007676249.1 PY26|YP_004062082.1 PY27|YP_004061832.1 PY28|YP_009172703.1 PY29|YP_009173204.1 PY30|YP_007674697.1 PY31|YP_009172972.1 PY32|YP_003213019.1 PY33|YP_004063621.1 PY34|YP_001648303.1
Orthogroup70: AF06|YP_009352537.1 I39|YP_009046698.1 MI01|YP_003969688.1 MI01|YP_003970059.1 MI01|YP_003970136.1 MI02|AYV79119.1 MI02|AYV79193.1 MI02|AYV79627.1 MI02|AYV79658.1 MI03|VVU95354.1 MI03|VVU95698.1 MI04|QFG74415.1 MI04|QFG74452.1 MI05|QFG73775.1 MI05|QFG74015.1 MI06|ATZ80252.1 MI06|ATZ80594.1 MI06|ATZ81100.1 MI07|VBB17958.1 MI07|VBB17969.1 MI07|VBB18468.1 MI07|VBB18694.1 MI09|ARF08479.1 MI09|ARF08649.1 MI09|ARF08794.1 MI14|ARF10233.1 MI14|ARF10270.1 MI14|ARF10638.1 MI17|ARF09698.1 MI18|ARF11596.1 MI22|YP_004894742.1 MI23|AFX92781.1 MI24|AGD92637.1 MI25|AEX61890.1 MI26|AEQ60767.1 MI27|YP_003987084.1 MI28|EJN40995.1 MI29|AHA45280.1 MI30|AMK61949.1 MI33|YP_007354573.1 MI34|AVL94996.1 MI35|AGF85116.1 MI36|AEX62543.1 MI37|QKU33634.1 MI38|QKU34871.1 MP01|YP_009052389.1 MP02|QDY51936.1 MP03|YP_009173472.1 MP04|QFG74810.1 MP07|YP_008052442.1 MP08|QOI90343.1 MP08|QOI90368.1 MP09|AUF82120.1 P43|YP_009001490.1 P43|YP_009001720.1 P44|YP_008004041.1 P45|NP_065022.1 P46|YP_008004346.1 P47|YP_008004647.1 P48|YP_008003781.1 PY01|YP_004061436.1 PY02|ADQ91172.1 PY03|YP_001426539.1 PY04|YP_009325760.1 PY05|NP_048823.1 PY06|YP_001498652.1 PY07|YP_001426297.1 PY08|ABT14221.1 PY09|YP_001497827.1 PY10|YP_009665473.1 PY11|AHA54685.1 PY11|AHA54687.1 PY12|AHA55236.1 PY12|AHA55237.1 PY13|AHA55716.1 PY13|AHA55717.1 PY14|AHA54189.1 PY15|AET97993.1 PY16|AET42542.1 PY17|AEO98112.1 PY18|AEP15649.1 PY19|AEP16118.1 PY20|AEO97656.1 PY21|YP_293861.1 PY22|AEP15046.1 PY23|CAZ69439.1 PY25|YP_007676078.1 PY26|YP_004061890.1 PY27|YP_004061641.1 PY28|YP_009172496.1 PY29|YP_009173017.1 PY30|YP_007674892.1 PY31|YP_009172768.1 PY32|YP_003212829.1 PY33|YP_004063435.1 PY34|YP_001648086.2 PY35|NP_077611.1
Orthogroup71: AF07|YP_009361800.1 I35|YP_009010385.1 MI01|YP_003969961.1 MI01|YP_003969987.1 MI02|AYV79711.1 MI03|VVU94726.1 MI03|VVU94965.1 MI03|VVU95336.1 MI04|QFG74404.1 MI05|QFG73937.1 MI06|ATZ80895.1 MI07|VBB17708.1 MI07|VBB17827.1 MI09|ARF08633.1 MI09|ARF09174.1 MI14|ARF10853.1 MI17|ARF09682.1 MI17|ARF09969.1 MI18|ARF11632.1 MI22|YP_004894346.1 MI23|AFX92331.1 MI24|AGD92200.1 MI25|AEX61397.1 MI26|AEQ60380.1 MI27|YP_003986693.1 MI28|EJN40657.1 MI29|AHA45675.1 MI30|AMK61802.1 MI33|YP_007354203.1 MI35|AGF85529.1 MI36|AEX63051.1 MI37|QKU34635.1 MI38|QKU35615.1 MP01|YP_009052172.1 MP02|QDY51747.1 MP03|YP_009173352.1 MP04|QFG74829.1 MP06|ADX06228.1 MP06|ADX06297.1 MP07|YP_008052537.1 MP07|YP_008052739.1 MP08|QOI90435.1 MP09|AUF82103.1 MR05|YP_009254876.1 MR12|YP_009238599.1 PN01|YP_009165462.1 PT01|SPN79461.1 PT01|SPN79670.1 PT02|YP_009329192.1 PT02|YP_009329257.1 PT03|SOB74167.1 PT03|SOB74243.1 PT04|SPN79341.1 PT04|SPN79518.1 PT05|YP_009448872.1 PY03|YP_001427097.1 PY03|YP_001427225.1 PY04|YP_009325628.1 PY04|YP_009325823.1 PY05|NP_048547.1 PY05|NP_048952.1 PY06|YP_001498327.1 PY06|YP_001498799.1 PY07|YP_001425646.1 PY07|YP_001426178.1 PY08|ABT13564.1 PY08|ABT14084.1 PY09|YP_001497467.1 PY09|YP_001497991.1 PY10|YP_009665312.1 PY10|YP_009665542.1 PY11|AHA54581.1 PY12|AHA55150.1 PY12|AHA55151.1 PY13|AHA55622.1 PY14|AHA54103.1 PY15|AET97911.1 PY16|AET42627.1 PY17|AEO98241.1 PY18|AEP15866.1 PY19|AEP16242.1 PY20|AEO97833.1 PY21|YP_293777.1 PY22|AEP14959.1 PY23|CAZ69362.1 PY24|BBI30456.1 PY25|YP_007676258.1 PY26|YP_004062087.1 PY27|YP_004061834.1 PY28|YP_009172705.1 PY29|YP_009173207.1 PY30|YP_007674695.1 PY33|YP_004063623.1 PY36|YP_009665705.1 PY37|YP_002154729.1 PY42|YP_009507448.1 PY42|YP_009507591.1
Orthogroup72: AC08|YP_009639993.1 AF01|NP_042795.1 AF02|BBO54101.1 AF03|AIB52140.1 AF04|AMN84859.1 AF05|SME65110.1 AF06|YP_009352781.1 AF07|YP_009361549.1 AF07|YP_009361671.1 I01|YP_073724.1 I02|NP_078631.1 I03|YP_009342239.1 I31|ABF82141.1 I32|YP_009021175.1 I33|YP_009010796.1 I34|YP_654683.1 I35|YP_009010327.1 I36|YP_008357332.1 I37|YP_009010567.1 I38|YP_004732937.1 I39|YP_009046769.1 I40|NP_149877.1 I41|ATE87081.1 I42|YP_009552361.1 MI01|YP_003969744.1 MI01|YP_003970079.1 MI02|AYV79540.1 MI03|VVU94377.1 MI03|VVU95177.1 MI04|QFG74214.1 MI05|QFG73568.1 MI06|ATZ80206.1 MI06|ATZ80691.1 MI07|VBB17942.1 MI07|VBB18042.1 MI07|VBB18056.1 MI09|ARF09232.1 MI14|ARF10937.1 MI17|ARF09819.1 MI18|ARF11748.1 MI18|ARF11907.1 MI18|ARF12118.1 MI22|YP_004894245.1 MI22|YP_004894571.1 MI23|AFX92226.1 MI23|AFX92578.1 MI24|AGD92097.1 MI24|AGD92443.1 MI25|AEX61276.1 MI25|AEX61672.1 MI26|AEQ60564.1 MI27|YP_003986880.1 MI28|EJN40816.1 MI29|AHA45488.1 MI30|AMK61880.1 MI33|YP_007354116.1 MI33|YP_007354418.1 MI34|AVL94547.1 MI34|AVL94833.1 MI35|AGF85297.1 MI35|AGF85621.1 MI36|AEX62750.1 MI36|AEX63161.1 MI37|QKU33609.1 MI37|QKU33951.1 MI37|QKU34113.1 MI37|QKU34131.1 MI38|QKU34846.1 MI38|QKU35199.1 MI38|QKU35374.1 MI38|QKU35394.1 MP01|YP_009052247.1 MP02|QDY51693.1 MP03|YP_009173562.1 MP04|QFG75085.1 MP05|ADX05973.1 MP05|ADX06054.1 MP06|ADX06492.1 MP07|YP_008052558.1 MP08|QOI90179.1 MP08|QOI90453.1 MP09|AUF82251.1 MR01|AGV01639.1 MR02|YP_003407013.1 MR03|AVR52993.1 MR04|YP_009094749.1 MR05|YP_009255064.1 MR06|AQQ73724.1 MR07|YP_004347254.1 MR08|YP_009345317.1 MR09|ALH06960.1 MR10|AHA46016.1 MR11|YP_009506966.1 MR12|YP_009238841.1 MR13|YP_009310304.1 PY05|NP_049037.1
Orthogroup73: MI01|YP_003970015.1 MI01|YP_003970022.1 MI01|YP_003970112.1 MI03|VVU94282.1 MI03|VVU94810.1 MI03|VVU95225.1 MI03|VVU95272.1 MI03|VVU95455.1 MI03|VVU95456.1 MI03|VVU95536.1 MI03|VVU95565.1 MI04|QFG74286.1 MI04|QFG74506.1 MI04|QFG74687.1 MI05|QFG73684.1 MI05|QFG73745.1 MI05|QFG74004.1 MI06|ATZ80634.1 MI06|ATZ80830.1 MI06|ATZ80854.1 MI06|ATZ80956.1 MI07|VBB17775.1 MI07|VBB17799.1 MI07|VBB17972.1 MI07|VBB18038.1 MI07|VBB18078.1 MI09|ARF08594.1 MI09|ARF09127.1 MI09|ARF09249.1 MI09|ARF09296.1 MI14|ARF10265.1 MI14|ARF10763.1 MI14|ARF10849.1 MI17|ARF09724.1 MI17|ARF09757.1 MI17|ARF09802.1 MI18|ARF11950.1 MI18|ARF12439.1 MI18|ARF12618.1 MI22|YP_004894803.1 MI23|AFX92850.1 MI24|AGD92699.1 MI26|AEQ60824.1 MI27|YP_003987141.1 MI28|EJN41046.1 MI29|AHA45220.1 MI30|AMK61975.1 MI34|AVL95044.1 MI35|AGF85065.1 MI36|AEX62488.1 MI37|QKU33455.1 MI37|QKU33464.1 MI37|QKU34610.1 MI37|QKU34624.1 MI38|QKU34686.1 MI38|QKU34693.1 MI38|QKU35948.1 MI38|QKU35964.1 MP01|YP_009052108.1 MP01|YP_009052194.1 MP02|QDY51626.1 MP03|YP_009173671.1 MP04|QFG75058.1 MP04|QFG75169.1 MP05|ADX05829.1 MP05|ADX05948.1 MP06|ADX06339.1 MR01|AGV01518.1 MR02|YP_003406906.1 MR03|AVR52878.1 MR04|YP_009094648.1 MR05|YP_009254947.1 MR06|AQQ73897.1 MR07|YP_004347016.1 MR08|YP_009345567.1 MR09|ALH06743.1 MR10|AHA46163.1 MR11|YP_009506810.1 MR12|YP_009238667.1 MR13|YP_009310182.1 MR13|YP_009310183.1 PT01|SPN79693.1 PT01|SPN79695.1 PT02|YP_009329269.1 PT03|SOB74153.1 PT03|SOB74154.1 PT04|SPN79548.1 PT04|SPN79550.1 PY03|YP_001427077.1 PY04|YP_009325606.1 PY05|NP_048589.1 PY06|YP_001498373.1 PY07|YP_001425859.1 PY08|ABT13779.1 PY09|YP_001497512.1 PY10|YP_009665335.1
Orthogroup74: AC01|YP_001110973.1 AC02|YP_762450.1 AC03|YP_803305.1 AC04|AJP09093.1 AC05|AFV50388.1 AC06|AYD68236.1 AC07|BBB16603.1 I31|ABF82136.1 I33|YP_009010863.1 I34|YP_654678.1 I35|YP_009010399.1 I36|YP_008357395.1 I37|YP_009010638.1 I38|YP_004732823.1 I39|YP_009046811.1 I40|NP_149493.1 MI03|VVU94649.1 MI05|QFG74039.1 MI06|ATZ80355.1 MI07|VBB18454.1 MI09|ARF08882.1 MI14|ARF10539.1 MI17|ARF09532.1 MI18|ARF11442.1 MI22|YP_004894699.1 MI22|YP_004895171.1 MI23|AFX92038.1 MI23|AFX92039.1 MI23|AFX92732.1 MI24|AGD92591.1 MI25|AEX61069.1 MI25|AEX61070.1 MI25|AEX61838.1 MI26|AEQ60724.1 MI27|YP_003987043.1 MI28|EJN40961.1 MI29|AHA45322.1 MI30|AHJ40194.2 MI33|YP_007354532.1 MI34|AVL94958.1 MI35|AGF85163.1 MI36|AEX62594.1 MI37|QKU33732.1 MI38|QKU34973.1 MP02|QDY51682.1 MP03|YP_009173733.1 MP05|ADX05998.1 MP06|ADX06411.1 MP07|YP_008052747.1 MP08|QOI90349.1 MP09|AUF82193.1 MR01|AGV01782.1 MR02|YP_003407132.1 MR03|AVR53129.1 MR04|YP_009094864.1 MR05|YP_009254851.1 MR06|AQQ73812.1 MR07|YP_004347356.1 MR08|YP_009345217.1 MR09|ALH07054.1 MR10|AHA45906.1 MR11|YP_009507082.1 MR12|YP_009238948.1 MR13|YP_009310359.1 P46|YP_008004327.1 P47|YP_008004627.1 PN01|YP_009165351.1 PN02|YP_008319141.1 PN03|YP_009120282.1 PN04|YP_009480977.1 PN05|YP_009481925.1 PN06|YP_009483059.1 PN07|YP_008437119.1 PT01|SPN79293.1 PT02|YP_009329031.1 PT03|SOB74413.1 PT04|SPN78971.1 PT05|YP_009449165.1 PT06|YP_009000932.1 PY11|AHA54726.1 PY12|AHA55279.1 PY12|AHA55280.1 PY13|AHA55750.1 PY14|AHA54232.1 PY15|AET98319.1 PY16|AET42504.1 PY17|AEO98042.1 PY18|AEP15808.1 PY19|AEP16189.1 PY20|AEO97582.1 PY21|YP_293894.1 PY22|AEP15400.1 PY23|CAZ69470.1 PY24|BBI30459.1 PY35|NP_077514.1
Orthogroup75: MI02|AYV79575.1 MI02|AYV79791.1 MI03|VVU95055.1 MI03|VVU95089.1 MI04|QFG74674.1 MI06|ATZ80432.1 MI09|ARF09009.1 MI09|ARF09036.1 MI22|YP_004894420.1 MI22|YP_004894670.1 MI23|AFX92410.1 MI23|AFX92703.1 MI24|AGD92276.1 MI24|AGD92559.1 MI25|AEX61491.1 MI25|AEX61809.1 MI26|AEQ60479.1 MI26|AEQ60699.1 MI27|YP_003986793.1 MI27|YP_003987018.1 MI28|EJN40743.1 MI28|EJN40940.1 MI29|AHA45346.1 MI29|AHA45574.1 MI30|AHJ40176.1 MI30|AMK61845.1 MI33|YP_007354273.1 MI33|YP_007354511.1 MI34|AVL94692.1 MI34|AVL94927.1 MI35|AGF85189.1 MI35|AGF85454.1 MI36|AEX62629.1 MI36|AEX62943.1 MI37|QKU33772.1 MI37|QKU34234.1 MI38|QKU35015.1 MI38|QKU35495.1 MP01|YP_009052226.1 MP01|YP_009052317.1 MP02|QDY52150.1 MP02|QDY52156.1 MP03|YP_009173648.1 MP05|ADX05912.1 MP06|ADX06316.1 MP07|YP_008052600.1 MP08|QOI90231.1 MP09|AUF82306.1 PN02|YP_008319062.2 PN03|YP_009120371.1 PN04|YP_009480934.1 PN05|YP_009481880.1 PN06|YP_009482998.1 PN07|YP_008437003.1 PY01|YP_004061558.1 PY01|YP_004061572.1 PY02|ADQ91300.1 PY02|ADQ91314.1 PY03|YP_001426704.1 PY03|YP_001426708.1 PY04|YP_009325672.1 PY05|NP_048668.2 PY06|YP_001498463.1 PY07|YP_001425959.1 PY07|YP_001425983.1 PY08|ABT13873.1 PY08|ABT13895.1 PY09|YP_001497631.1 PY10|YP_009665381.1 PY24|BBI30204.1 PY25|YP_007676151.1 PY26|YP_004062021.1 PY26|YP_004062036.1 PY27|YP_004061761.1 PY27|YP_004061777.1 PY28|YP_009172627.1 PY28|YP_009172644.1 PY29|YP_009173132.1 PY29|YP_009173148.1 PY30|YP_007674745.1 PY30|YP_007674763.1 PY31|YP_009172900.1 PY31|YP_009172918.1 PY32|YP_003212955.1 PY32|YP_003212971.1 PY33|YP_004063555.1 PY33|YP_004063571.1 PY34|YP_001648229.1 PY34|YP_001648247.2 PY35|NP_077561.1 PY36|YP_009665623.1 PY36|YP_009665672.1 PY37|YP_002154640.1 PY42|YP_009507421.1 PY42|YP_009507445.1
Orthogroup76: AF07|YP_009361448.1 MI01|YP_003969683.1 MI03|VVU94347.1 MI03|VVU94775.1 MI03|VVU94789.1 MI04|QFG74236.1 MI04|QFG74239.1 MI05|QFG74097.1 MI07|VBB17651.1 MI07|VBB17935.1 MI07|VBB18729.1 MI09|ARF08887.1 MI14|ARF10970.1 MI17|ARF09978.1 MI18|ARF11674.1 MI18|ARF11712.1 MI18|ARF11741.1 MI18|ARF12464.1 MI22|YP_004894538.1 MI23|AFX92542.1 MI24|AGD92405.1 MI25|AEX61630.1 MI26|AEQ60594.1 MI27|YP_003986910.1 MI28|EJN40845.1 MI29|AHA45458.1 MI30|AHJ40097.1 MI33|YP_007354385.1 MI33|YP_007354717.1 MI34|AVL94799.1 MI34|AVL95136.1 MI35|AGF84971.1 MI35|AGF85336.1 MI36|AEX62796.1 MI37|QKU33550.1 MI37|QKU33962.1 MI37|QKU34007.1 MI37|QKU34196.1 MI38|QKU34780.1 MI38|QKU35210.1 MI38|QKU35262.1 MI38|QKU35455.1 MP02|QDY51830.1 MP02|QDY52248.1 MP02|QDY52432.1 MP03|YP_009173278.1 MP03|YP_009173679.1 MP04|QFG75042.1 MP04|QFG75060.1 MP06|ADX06222.1 MP07|YP_008052661.1 MP08|QOI90377.1 MP09|AUF82471.1 MR01|AGV01617.1 MR02|YP_003406994.1 MR03|AVR52973.1 MR04|YP_009094730.1 MR05|YP_009255041.1 MR06|AQQ73703.1 MR07|YP_004347233.1 MR08|YP_009345339.1 MR09|ALH06939.1 MR10|AHA46039.1 MR11|YP_009506942.1 MR11|YP_009506943.1 MR12|YP_009238817.1 MR13|YP_009310288.1 PN02|YP_008319604.1 PN03|YP_009119480.1 PN04|YP_009481338.1 PN05|YP_009482261.1 PN06|YP_009483522.1 PN07|YP_008438069.1 PT01|SPN79315.1 PT02|YP_009329046.1 PT03|SOB74400.1 PT04|SPN78996.1 PT05|YP_009448343.1 PT05|YP_009448502.1 PT05|YP_009448913.1 PT06|YP_009001063.1 PY11|AHA54954.1 PY12|AHA55455.1 PY13|AHA55966.1 PY14|AHA54415.1 PY15|AET98059.1 PY16|AET42773.1 PY17|AEO98431.1 PY18|AEP15537.1 PY19|AEP15959.1 PY20|AEO97796.1 PY21|YP_294106.1 PY22|AEP15274.1 PY23|CAZ69676.1
Orthogroup77: MI01|YP_003969798.1 MI02|AYV79596.1 MI03|VVU94914.1 MI04|QFG74619.1 MI05|QFG73571.1 MI06|ATZ80444.1 MI07|VBB18247.1 MI09|ARF09345.1 MI14|ARF10595.1 MI17|ARF09392.1 MI18|ARF11218.1 MI22|YP_004894490.1 MI23|AFX92488.1 MI24|AGD92351.1 MI25|AEX61571.1 MI26|AEQ60635.1 MI27|YP_003986956.1 MI28|EJN40885.1 MI29|AHA45410.1 MI30|AHJ40134.1 MI33|YP_007354338.1 MI34|AVL94753.1 MI35|AGF85387.1 MI36|AEX62861.1 MI37|QKU34128.1 MI37|QKU34623.1 MI38|QKU35390.1 MI38|QKU35963.1 MP01|YP_009052274.1 MP02|QDY52279.1 MP03|YP_009173584.1 MP04|QFG75018.1 MP05|ADX05922.1 MP06|ADX06375.1 MP07|YP_008052616.1 MP08|QOI90290.1 MP09|AUF82139.1 PN02|YP_009430204.1 PN03|YP_009120367.1 PN04|YP_009480937.1 PN05|YP_009481884.1 PN06|YP_009483001.1 PN07|YP_008437012.1 PY01|YP_004061484.1 PY02|ADQ91226.1 PY03|YP_001426726.1 PY04|YP_009325679.1 PY05|NP_048680.1 PY06|YP_001498481.1 PY07|YP_001425971.1 PY08|ABT13886.1 PY09|YP_001497651.1 PY10|YP_009665391.1 PY11|AHA54733.1 PY11|AHA54996.1 PY12|AHA55286.1 PY12|AHA55498.1 PY13|AHA55757.1 PY13|AHA56007.1 PY14|AHA54238.1 PY14|AHA54456.1 PY15|AET98092.1 PY15|AET98325.1 PY16|AET42499.1 PY16|AET42739.1 PY17|AEO98048.1 PY17|AEO98397.1 PY18|AEP15503.1 PY18|AEP15802.1 PY19|AEP15926.1 PY19|AEP16195.1 PY20|AEO97576.1 PY20|AEO97920.1 PY21|YP_293900.1 PY21|YP_294142.1 PY22|AEP15162.1 PY22|AEP15394.1 PY23|CAZ69476.1 PY23|CAZ69714.1 PY24|BBI30328.1 PY25|YP_007676125.1 PY26|YP_004061950.1 PY27|YP_004061703.1 PY28|YP_009172555.1 PY29|YP_009173074.1 PY30|YP_007674833.1 PY31|YP_009172834.1 PY32|YP_003212891.1 PY33|YP_004063492.1 PY34|YP_001648150.2 PY35|NP_077588.1 PY36|YP_009665635.1 PY37|YP_002154652.1 PY42|YP_009507500.1
Orthogroup78: AC01|YP_001110930.1 AC02|YP_762420.1 AC03|YP_803308.1 AC03|YP_803336.1 AC04|AJP09043.1 AC05|AFV50338.1 AC06|AYD68199.1 AC07|BBB16550.1 AC08|YP_009640031.1 I01|YP_073667.1 I02|NP_078648.1 I03|YP_009342196.1 I04|NP_612337.1 I05|AAX82421.1 I07|AGG37989.1 I08|YP_009163797.1 I09|ADE34450.1 I10|AAP33190.1 I11|YP_003784.1 I12|AGV20547.1 I13|YP_009506752.1 I14|AHA80862.1 I15|ANZ57040.1 I16|YP_009508643.1 I17|YP_009182012.1 I18|YP_006347612.1 I19|YP_031670.1 I20|AJR29226.1 I21|AAV91117.1 I22|AFG73140.1 I23|YP_009272724.1 I24|YP_009259467.1 I25|YP_164257.1 I26|ACF42315.1 I27|AJR29096.1 I28|AAL77815.1 I29|AJR29244.1 I30|BAK14292.1 I31|ABF82069.1 I32|YP_009021182.1 I33|YP_009010883.1 I34|YP_654611.1 I35|YP_009010416.1 I36|YP_008357414.1 I37|YP_009010658.1 I38|YP_004732842.1 I39|YP_009046629.1 I39|YP_009046757.1 I40|NP_149856.1 I41|ATE87082.1 I42|YP_009552360.1 MI01|YP_003970113.1 MI02|AYV79844.1 MI03|VVU95224.1 MI04|QFG74287.1 MI05|QFG73622.1 MI07|VBB17715.1 MI07|VBB18300.1 MI09|ARF09373.1 MI14|ARF10578.1 MI14|ARF10749.1 MI17|ARF09423.1 MI18|ARF11272.1 MI18|ARF12016.1 MI18|ARF12500.1 MI22|YP_004894182.1 MI23|AFX92159.1 MI24|AGD92028.1 MI25|AEX61201.1 MP02|QDY51769.1 MP03|YP_009173361.1 MP04|QFG75148.1 MP07|YP_008052494.1 MR01|AGV01554.1 MR02|YP_003406938.1 MR03|AVR52912.1 MR04|YP_009094677.1 MR05|YP_009254979.1 MR06|AQQ73646.1 MR07|YP_004347167.1 MR08|YP_009345405.1 MR09|ALH06879.1 MR10|AHA46106.1 MR11|YP_009506870.1 MR12|YP_009238747.1 PT01|SPN79545.1 PT02|YP_009329200.1 PT03|SOB74234.1 PT04|SPN79359.1 PT05|YP_009449299.1 PT05|YP_009449401.1 PT06|YP_009001177.1 PY24|BBI30521.1
Orthogroup79: AF01|NP_042762.1 AF02|BBO54009.1 AF03|AIB51817.1 AF04|AMN84533.1 AF05|SME64774.1 AF06|YP_009352466.1 AF07|YP_009361469.1 I31|ABF82135.1 I32|YP_009021148.1 I33|YP_009010860.1 I34|YP_654677.1 I35|YP_009010396.1 I36|YP_008357392.1 I37|YP_009010634.1 I38|YP_004732820.1 I41|ATE87072.1 I42|YP_009552370.1 MI01|YP_003969862.1 MI02|AYV79465.1 MI03|VVU94994.1 MI04|QFG74665.1 MI05|QFG73954.1 MI06|ATZ80408.1 MI07|VBB18375.1 MI09|ARF08992.1 MI14|ARF10886.1 MI17|ARF09475.1 MI18|ARF11362.1 MI22|YP_004894395.1 MI23|AFX92382.1 MI24|AGD92250.1 MI25|AEX61454.1 MI26|AEQ60432.1 MI27|YP_003986746.1 MI28|EJN40706.1 MI29|AHA45620.1 MI30|AMK61827.1 MI33|YP_007354250.1 MI34|AVL94668.1 MI35|AGF85479.1 MI36|AEX62987.1 MI37|QKU34279.1 MI38|QKU35541.1 MP01|YP_009052277.1 MP02|QDY52257.1 MP03|YP_009173464.1 MP04|QFG74822.1 MP05|ADX06070.1 MP06|ADX06399.1 MP07|YP_008052432.1 MP08|QOI90384.1 MP09|AUF82128.1 MR01|AGV01570.1 MR02|YP_003406954.1 MR03|AVR52928.1 MR04|YP_009094692.1 MR05|YP_009254995.1 MR06|AQQ73652.1 MR07|YP_004347172.1 MR08|YP_009345399.1 MR09|ALH06884.1 MR10|AHA46100.1 MR11|YP_009506877.1 MR12|YP_009238760.1 MR13|YP_009310242.1 PT01|SPN79148.1 PT02|YP_009329489.1 PT03|SOB73900.1 PT04|SPN79913.1 PT05|YP_009449204.1 PT06|YP_009001323.1 PY01|YP_004061576.1 PY02|ADQ91318.1 PY03|YP_001427197.1 PY04|YP_009325560.1 PY05|NP_048455.1 PY06|YP_001498224.1 PY07|YP_001425767.1 PY08|ABT13693.1 PY09|YP_001497350.1 PY10|YP_009665263.1 PY25|YP_007676144.1 PY26|YP_004062040.1 PY27|YP_004061757.1 PY28|YP_009172649.1 PY29|YP_009173128.1 PY30|YP_007674741.1 PY31|YP_009172922.1 PY32|YP_003212976.1 PY33|YP_004063575.1 PY34|YP_001648252.2 PY42|YP_009507451.1
Orthogroup80: AC01|YP_001110954.1 AC02|YP_762469.1 AC03|YP_803325.1 AC04|AJP09073.1 AC05|AFV50367.1 AC06|APM84210.1 AC07|BBB16581.1 AC08|YP_009640036.1 AF07|YP_009361623.1 I01|YP_073727.1 I02|NP_078647.1 I03|YP_009342244.1 I31|ABF82054.1 I32|YP_009021135.1 I33|YP_009010813.1 I34|YP_654596.1 I35|YP_009010346.1 I36|YP_008357349.1 I37|YP_009010588.1 I38|YP_004732962.1 I39|YP_009046782.1 I40|NP_149687.1 I40|NP_149824.1 I41|ATE87060.1 I42|YP_009552384.1 MI02|AYV79352.1 MI03|VVU94317.1 MI03|VVU95084.1 MI03|VVU95429.1 MI04|QFG74498.1 MI05|QFG73860.1 MI05|QFG73901.1 MI07|VBB17771.1 MI18|ARF11711.1 MI18|ARF12679.1 MI22|YP_004894457.1 MI23|AFX92449.1 MI24|AGD92315.1 MI25|AEX61531.1 MI26|AEQ60665.1 MI27|YP_003986985.1 MI28|EJN40912.1 MI29|AHA45382.1 MI30|AHJ40154.1 MI33|YP_007354306.1 MI34|AVL94723.1 MI35|AGF85419.1 MI36|AEX62902.1 MI37|AUL79879.2 MI37|QKU33537.1 MI37|QKU34187.1 MI38|QKU34770.1 MI38|QKU35446.1 MI38|QKU35853.1 MP02|QDY52410.1 MR01|AGV01638.1 MR01|AGV01647.1 MR02|YP_003407012.1 MR02|YP_003407021.1 MR03|AVR52992.1 MR03|AVR53001.1 MR04|YP_009094748.1 MR04|YP_009094756.1 MR05|YP_009255063.1 MR05|YP_009255072.1 MR06|AQQ73725.1 MR06|AQQ73731.1 MR07|YP_004347255.1 MR07|YP_004347262.1 MR08|YP_009345309.1 MR08|YP_009345316.1 MR09|ALH06961.1 MR09|ALH06967.1 MR10|AHA46009.1 MR10|AHA46015.1 MR11|YP_009506967.1 MR11|YP_009506973.1 MR12|YP_009238843.1 MR12|YP_009238849.1 MR13|YP_009310305.1 MR13|YP_009310310.1 PN02|YP_008319609.1 PN03|YP_009119477.1 PN04|YP_009481341.1 PN05|YP_009482263.1 PN06|YP_009483524.1 PN07|YP_008438079.1 PY35|NP_077560.1 PY36|YP_009665724.1 PY37|YP_002154748.1
Orthogroup81: AF01|NP_042793.1 AF02|BBO54040.1 AF03|AIB52048.1 AF04|AMN84773.1 AF05|SME65017.1 AF06|YP_009352518.1 AF07|YP_009361626.1 MP02|QDY51674.1 MP05|ADX06061.1 MP05|ADX06097.1 MR01|AGV01421.1 MR02|YP_003406819.1 MR03|AVR52785.1 MR04|YP_009094561.1 MR05|YP_009254866.1 MR06|AQQ73954.1 MR07|YP_004347077.1 MR08|YP_009345501.1 MR09|ALH06797.1 MR10|AHA46251.1 MR11|YP_009507209.1 MR12|YP_009238590.1 MR13|YP_009310127.1 P01|NP_955084.1 P02|YP_009447961.1 P03|NP_039006.1 P04|YP_009046044.1 P05|YP_009046281.1 P06|YP_009177043.1 P08|YP_001293324.1 P09|NP_150567.1 P10|NP_659704.1 P11|YP_009408350.1 P12|YP_009408550.1 P13|YP_004821507.1 P14|YP_227520.1 P15|YP_009329768.1 P15|YP_009329769.1 P16|NP_051847.1 P17|NP_052022.1 P20|NP_570561.1 P21|NP_619970.1 P22|NP_671667.1 P23|NP_536587.1 P24|YP_009143480.1 P25|YP_009282865.1 P26|YP_717484.1 P27|YP_233058.1 P28|NP_042206.1 P29|YP_009281919.1 P30|YP_005296337.1 P38|NP_570290.1 P50|YP_009408099.1 PT01|SPN79089.1 PT02|YP_009329514.1 PT03|SOB74513.1 PT04|SPN79947.1 PT05|YP_009449234.1 PT06|YP_009001365.1 PY01|YP_004061600.1 PY02|ADQ91342.1 PY03|YP_001426668.1 PY04|YP_009325800.1 PY05|NP_048900.1 PY06|YP_001498739.1 PY09|YP_001497930.1 PY10|YP_009665516.1 PY11|AHA54745.1 PY12|AHA55298.1 PY13|AHA55769.1 PY14|AHA54250.1 PY16|AET42488.1 PY17|AEO98059.1 PY18|AEP15791.1 PY19|AEP16206.1 PY21|YP_293911.1 PY22|AEP15409.1 PY23|CAZ69487.1 PY25|YP_007676235.1 PY26|YP_004062066.1 PY27|YP_004061813.1 PY28|YP_009172682.1 PY29|YP_009173185.1 PY30|YP_007674715.1 PY31|YP_009172949.1 PY32|YP_003213004.1 PY33|YP_004063602.1 PY34|YP_001648281.1
Orthogroup82: AF02|BBO54030.1 AF03|AIB52006.1 AF04|AMN84731.1 AF05|SME64963.1 AF06|YP_009352504.1 AF07|YP_009361594.1 I31|ABF82072.1 I32|YP_009021171.1 I33|YP_009010900.1 I34|YP_654614.1 I35|YP_009010434.1 I36|YP_008357425.1 I37|YP_009010669.1 I38|YP_004732857.1 I39|YP_009046665.1 I40|NP_149599.1 I42|YP_009552294.1 MI01|YP_003969923.1 MI02|AYV79128.1 MI03|VVU94695.1 MI04|QFG74754.1 MI05|QFG74138.1 MI06|ATZ80748.1 MI07|VBB18005.1 MI09|ARF09276.1 MI14|ARF11094.1 MI17|ARF09773.1 MI18|ARF11829.1 MI22|YP_004894629.1 MI23|AFX92648.1 MI24|AGD92509.1 MI25|AEX61753.1 MI26|AEQ60514.1 MI27|YP_003986828.1 MI28|EJN40773.1 MI29|AHA45539.1 MI30|AHJ40046.2 MI33|YP_007354472.1 MI34|AVL94889.1 MI35|AGF85235.1 MI36|AEX62681.1 MI37|QKU33837.1 MI38|QKU35085.1 MP01|YP_009052233.1 MP02|QDY51634.1 MP03|YP_009173607.1 MP04|QFG74843.1 MP05|ADX06036.1 MP06|ADX06445.1 MP06|ADX06446.1 MP07|YP_008052578.1 MP08|QOI90294.1 MP09|AUF82650.1 MR01|AGV01640.1 MR02|YP_003407014.1 MR03|AVR52994.1 MR04|YP_009094750.1 MR05|YP_009255065.1 MR06|AQQ73723.1 MR07|YP_004347253.1 MR08|YP_009345318.1 MR09|ALH06959.1 MR10|AHA46017.1 MR11|YP_009506965.1 MR12|YP_009238840.1 MR13|YP_009310303.1 PT05|YP_009449231.1 PY01|YP_004061505.1 PY02|ADQ91242.1 PY03|YP_001426958.1 PY04|YP_009325785.1 PY05|YP_004678965.1 PY06|YP_001498702.1 PY07|YP_001426138.1 PY08|ABT14050.1 PY09|YP_001497881.1 PY10|YP_009665501.1 PY25|YP_007676204.1 PY26|YP_004061972.1 PY27|YP_004061724.1 PY28|YP_009172577.1 PY29|YP_009173096.1 PY30|YP_007674810.1 PY31|YP_009172853.1 PY32|YP_003212911.1 PY33|YP_004063513.1 PY34|YP_001648171.1 PY42|YP_009507567.1
Orthogroup83: I31|ABF82047.1 I32|YP_009021140.1 I33|YP_009010816.1 I34|YP_654589.1 I35|YP_009010350.1 I36|YP_008357352.1 I37|YP_009010592.1 I38|YP_004732966.1 I39|YP_009046764.1 I40|NP_149798.1 I41|ATE87176.1 I42|YP_009552440.1 MI01|YP_003969792.1 MI02|AYV79389.1 MI03|VVU94924.1 MI04|QFG74630.1 MI05|QFG73977.1 MI06|ATZ80537.1 MI07|VBB18264.1 MI09|ARF09340.1 MI14|ARF10591.1 MI17|ARF09397.1 MI18|ARF11223.1 MI22|YP_004894486.1 MI23|AFX92483.1 MI23|AFX92484.1 MI24|AGD92345.1 MI24|AGD92346.1 MI25|AEX61565.1 MI25|AEX61566.1 MI26|AEQ60640.1 MI27|YP_003986960.1 MI28|EJN40889.1 MI29|AHA45406.1 MI30|AHJ40138.1 MI34|AVL94749.1 MI35|AGF85392.1 MI35|AGF85393.1 MI36|AEX62866.1 MI36|AEX62867.1 MI36|AEX62868.1 MI37|QKU34136.1 MI38|QKU35398.1 MP01|YP_009052193.1 MP02|QDY52394.1 MP03|YP_009173312.1 MP04|QFG74986.1 MP05|ADX06000.1 MP06|ADX06413.1 MP07|YP_008052367.1 MP08|QOI90211.1 MP09|AUF82287.1 MR01|AGV01590.1 MR02|YP_003406973.1 MR03|AVR52947.1 MR04|YP_009094710.1 MR05|YP_009255014.1 MR06|AQQ73680.1 MR07|YP_004347200.1 MR08|YP_009345368.1 MR09|ALH06911.1 MR10|AHA46072.1 MR11|YP_009506908.1 MR12|YP_009238783.1 MR13|YP_009310268.1 PY01|YP_004061566.1 PY02|ADQ91308.1 PY03|YP_001426983.1 PY04|YP_009325804.1 PY05|NP_048908.3 PY06|YP_001498750.1 PY07|YP_001425903.1 PY08|ABT13820.1 PY09|YP_001497939.1 PY10|YP_009665520.1 PY25|YP_007676159.1 PY26|YP_004062028.1 PY27|YP_004061769.1 PY28|YP_009172635.1 PY29|YP_009173140.1 PY30|YP_007674755.1 PY31|YP_009172908.1 PY32|YP_003212963.1 PY33|YP_004063563.1 PY34|YP_001648237.2 PY42|YP_009507440.1
Orthogroup84: AF03|AIB51864.1 AF04|AMN84569.1 AF05|SME64823.1 MI02|AYV79689.1 MI02|AYV79690.1 MI03|VVU95493.1 MI06|ATZ80344.1 MI18|ARF11575.1 MI22|YP_004894069.1 MI23|AFX93230.1 MI24|AGD93087.1 MI26|AEQ60175.1 MI37|QKU33867.1 MI38|QKU34669.1 MI38|QKU35112.1 P01|NP_955202.1 P02|YP_009448053.1 P03|NP_039097.1 P04|YP_009046128.1 P05|YP_009046365.1 P06|YP_009177118.1 P07|YP_784286.1 P08|YP_001293259.1 P09|NP_150502.1 P10|NP_659640.1 P11|YP_009408273.1 P12|YP_009408475.1 P13|YP_004821428.1 P14|YP_227452.1 P15|YP_009329700.1 P16|NP_051779.1 P17|NP_051954.1 P18|NP_044027.1 P19|YP_009480604.1 P20|NP_570483.1 P21|NP_619891.1 P22|NP_671597.1 P23|NP_536514.1 P24|YP_009143403.1 P25|YP_009282788.1 P26|YP_717405.1 P27|YP_232977.1 P28|NP_042124.1 P29|YP_009281842.1 P30|YP_005296272.1 P31|NP_957962.1 P32|NP_957830.1 P33|YP_009112792.1 P34|YP_003457358.1 P35|YP_009389339.1 P36|YP_009268786.1 P37|YP_008658485.1 P38|NP_570225.1 P39|ABQ43543.1 P40|ABQ43698.1 P41|NP_938323.1 P42|NP_073453.1 P43|YP_009001653.1 P44|YP_008003880.1 P44|YP_008003925.1 P45|NP_064842.1 P45|NP_064897.1 P46|YP_008004175.1 P46|YP_008004232.1 P46|YP_008004246.1 P47|YP_008004486.1 P47|YP_008004534.1 P47|YP_008004548.1 P48|YP_008003600.1 P48|YP_008003685.1 P49|NP_048112.1 P50|YP_009408023.1 P51|YP_009162434.1 PT01|SPN79027.1 PT01|SPN79138.1 PT02|YP_009328965.1 PT02|YP_009329493.1 PT03|SOB73895.1 PT03|SOB74487.1 PT04|SPN78819.1 PT04|SPN79918.1 PT05|YP_009449292.1 PT06|YP_009000968.1 PT06|YP_009001345.1 PY24|BBI30265.1
Orthogroup85: I41|ATE87015.1 I42|YP_009552431.1 MI01|YP_003969784.1 MI02|AYV79009.1 MI03|VVU94647.1 MI04|QFG74335.1 MI05|QFG74124.1 MI06|ATZ80818.1 MI07|VBB18931.1 MI09|ARF08721.1 MI14|ARF10236.1 MI17|ARF09587.1 MI18|ARF11421.1 MI22|YP_004894910.1 MI23|AFX92966.1 MI24|AGD92817.1 MI26|AEQ60376.1 MI27|YP_003986690.1 MI28|EJN40653.1 MI29|AHA45679.1 MI30|AMK61799.1 MI33|YP_007354733.1 MI34|AVL95150.1 MI35|AGF84955.1 MI36|AEX62349.1 MI37|QKU34043.1 MI38|QKU35304.1 MP02|QDY51707.1 P01|NP_955212.1 P02|YP_009448062.1 P03|NP_039106.1 P04|YP_009046137.1 P05|YP_009046374.1 P06|YP_009177128.1 P07|YP_784296.1 P08|YP_001293268.1 P09|NP_150511.1 P10|NP_659649.1 P11|YP_009408282.1 P12|YP_009408484.1 P13|YP_004821437.1 P14|YP_227461.1 P15|YP_009329711.1 P16|NP_051788.1 P17|NP_051963.1 P18|NP_044038.1 P19|YP_009480613.1 P20|NP_570492.1 P21|NP_619900.1 P22|NP_671606.1 P23|NP_536523.1 P24|YP_009143412.1 P25|YP_009282797.1 P26|YP_717413.1 P27|YP_232986.1 P28|NP_042133.1 P29|YP_009281851.1 P30|YP_005296281.1 P31|NP_957971.1 P32|NP_957839.1 P33|YP_009112801.1 P34|YP_003457367.1 P35|YP_009389349.1 P36|YP_009268795.1 P37|YP_008658495.1 P38|NP_570234.1 P39|ABQ43552.1 P40|ABQ43707.1 P41|NP_938332.1 P42|NP_073462.1 P43|YP_009001625.1 P44|YP_008003875.1 P45|NP_064834.1 P46|YP_008004165.1 P47|YP_008004475.1 P48|YP_008003594.1 P49|NP_048201.1 P50|YP_009408032.1 P51|YP_009162543.1 PY28|YP_009172670.1 PY30|YP_007674723.1 PY31|YP_009172942.1 PY32|YP_003212996.1 PY33|YP_004063594.1 PY34|YP_001648275.1
Orthogroup86: AC08|YP_009639998.1 AF01|NP_042801.1 AF03|AIB52137.1 AF04|AMN84856.1 AF05|SME65107.1 AF06|YP_009352778.1 AF07|YP_009361674.1 I39|YP_009046621.1 I40|NP_149917.1 I41|ATE87095.1 I42|YP_009552346.1 MI01|YP_003970072.1 MI02|AYV79835.1 MI03|VVU95187.1 MI04|QFG74221.1 MI05|QFG73878.1 MI06|ATZ80390.1 MI07|VBB18396.1 MI09|ARF08928.1 MI14|ARF10646.1 MI17|ARF09488.1 MI18|ARF11378.1 MI22|YP_004894383.1 MI23|AFX92368.1 MI24|AGD92238.1 MI25|AEX61438.1 MI26|AEQ60417.1 MI27|YP_003986731.1 MI28|EJN40692.1 MI29|AHA45638.1 MI30|AHJ39981.1 MI33|YP_007354237.1 MI34|AVL94655.1 MI35|AGF85493.1 MI36|AEX63009.1 MI37|QKU34295.1 MI38|QKU35555.1 MP01|YP_009052298.1 MP01|YP_009052327.1 MP02|QDY51864.1 MP03|YP_009173529.1 MP04|QFG74799.1 MP05|ADX06017.1 MP06|ADX06430.1 MP07|YP_008052525.1 MP08|QOI90417.1 MP09|AUF82170.1 MR01|AGV01751.1 MR02|YP_003407108.1 MR03|AVR53100.1 MR04|YP_009094843.1 MR05|YP_009255164.1 MR06|AQQ73835.1 MR07|YP_004347383.1 MR08|YP_009345191.1 MR09|ALH07079.1 MR10|AHA46350.1 MR11|YP_009507111.1 MR12|YP_009238979.1 MR13|YP_009310368.1 PN02|YP_008319106.1 PN03|YP_009120328.1 PN04|YP_009480953.1 PN05|YP_009481899.1 PN06|YP_009483027.1 PN07|YP_008437064.1 PT01|SPN79265.1 PT02|YP_009329019.1 PT03|SOB74425.1 PT04|SPN78943.1 PT06|YP_009000933.1 PY11|AHA54689.1 PY12|AHA55238.1 PY13|AHA55718.1 PY14|AHA54190.1 PY15|AET97994.1 PY16|AET42541.1 PY17|AEO98111.1 PY18|AEP15650.1 PY19|AEP16117.1 PY20|AEO97655.1 PY21|YP_293862.1 PY22|AEP15047.1 PY23|CAZ69440.1
Orthogroup87: AF06|YP_009352842.1 MI01|YP_003969733.1 MI02|AYV79399.1 MI03|VVU94327.1 MI04|QFG74339.1 MI05|QFG73758.1 MI06|ATZ80460.1 MI06|ATZ80461.1 MI07|VBB18295.1 MI07|VBB18297.1 MI09|ARF09368.1 MI09|ARF09370.1 MI14|ARF10574.1 MI14|ARF10583.1 MI17|ARF09417.1 MI17|ARF09419.1 MI18|ARF11268.1 MI18|ARF11269.1 MI22|YP_004894472.1 MI23|AFX92468.1 MI24|AGD92331.1 MI25|AEX61550.1 MI26|AEQ60652.1 MI27|YP_003986972.1 MI28|EJN40899.1 MI29|AHA45394.1 MI30|AHJ40148.1 MI33|YP_007354320.1 MI34|AVL94736.1 MI35|AGF85405.1 MI36|AEX62884.1 MI37|QKU34163.1 MI38|QKU35423.1 MP01|YP_009052320.1 MP02|QDY51772.1 MP03|YP_009173364.1 MP03|YP_009173365.1 MP04|QFG75128.1 MP05|ADX05846.1 MP06|ADX06284.1 MP07|YP_008052499.1 MP08|QOI90447.1 MP08|QOI90448.1 MP09|AUF82264.1 MP09|AUF82737.1 PN01|YP_009165394.1 PN02|YP_008319336.1 PN03|YP_009120077.1 PN04|YP_009481102.1 PN05|YP_009482130.1 PN06|YP_009483188.1 PN07|YP_008437380.1 PY01|YP_004061519.1 PY02|ADQ91256.1 PY03|YP_001426942.1 PY03|YP_001426952.1 PY04|YP_009325719.1 PY04|YP_009325720.1 PY05|NP_048765.1 PY05|NP_048767.1 PY06|YP_001498588.1 PY06|YP_001498590.1 PY07|YP_001426119.1 PY07|YP_001426126.1 PY08|ABT14032.1 PY08|ABT14039.1 PY09|YP_001497756.1 PY09|YP_001497758.1 PY10|YP_009665438.1 PY10|YP_009665439.1 PY25|YP_007676192.1 PY26|YP_004061984.1 PY27|YP_004061738.1 PY28|YP_009172591.1 PY29|YP_009173110.1 PY30|YP_007674796.1 PY31|YP_009172867.1 PY32|YP_003212924.1 PY33|YP_004063527.1 PY34|YP_001648186.2 PY35|NP_077527.1 PY36|YP_009665719.1 PY37|YP_002154739.1 PY42|YP_009507492.1
Orthogroup88: I04|NP_612240.1 I10|AAP33203.1 I10|AAP33252.1 I11|YP_003797.1 I11|YP_003846.1 I12|AGV20560.1 I12|AGV20596.1 I13|YP_009506706.1 I13|YP_009506740.1 I14|AHA80876.1 I14|AHA80898.1 I15|ANZ57053.1 I15|ANZ57106.1 I16|YP_009508656.1 I16|YP_009508692.1 I17|YP_009182024.1 I17|YP_009182079.1 I18|YP_006347626.1 I18|YP_006347697.1 I19|YP_031624.1 I19|YP_031658.1 I20|AJR29215.1 I21|AAV91034.1 I21|AAV91072.1 I21|AAV91092.1 I22|AFG73089.1 I22|AFG73128.1 I23|YP_009272737.1 I23|YP_009272792.1 I24|YP_009259391.1 I24|YP_009259454.1 I25|YP_164117.1 I25|YP_164178.1 I25|YP_164208.1 I26|ACF42267.1 I26|ACF42304.1 I27|AJR29108.1 I28|AAL77801.1 I28|ABB92337.1 I29|AJR29256.1 I30|BAK14265.1 I32|YP_009021143.1 I33|YP_009010792.1 I35|YP_009010323.1 I36|YP_008357328.1 I37|YP_009010571.1 I38|YP_004732941.1 I40|NP_149691.1 I41|ATE87069.1 I41|ATE87141.1 I42|YP_009552300.1 I42|YP_009552374.1 MI03|VVU94916.1 MI04|QFG74474.1 MI04|QFG74695.1 MI04|QFG74770.1 MI14|ARF10229.1 MI14|ARF10692.1 MI23|AFX92328.1 MI24|AGD92837.1 MI25|AEX61381.1 MP02|QDY51653.1 MP02|QDY52254.1 MP09|AUF82459.1 P51|YP_009162461.1 PY01|YP_004061439.1 PY02|ADQ91176.1 PY04|YP_009325734.1 PY05|NP_048785.1 PY06|YP_001498610.1 PY07|YP_001426128.1 PY07|YP_001426477.1 PY08|ABT13557.1 PY08|ABT14042.1 PY08|ABT14395.1 PY09|YP_001497778.1 PY10|YP_009665450.1 PY25|YP_007676084.1 PY28|YP_009172501.1 PY29|YP_009173019.1 PY30|YP_007674888.1 PY31|YP_009172773.1 PY32|YP_003212834.1
Orthogroup89: MI03|VVU94311.1 MI03|VVU94318.1 MI03|VVU94535.1 MI03|VVU94666.1 MI03|VVU94964.1 MI03|VVU95167.1 MI03|VVU95168.1 MI03|VVU95206.1 MI03|VVU95310.1 MI03|VVU95360.1 MI03|VVU95419.1 MI03|VVU95468.1 MI03|VVU95627.1 MI03|VVU95650.1 MI03|VVU95651.1 MI03|VVU95652.1 MI03|VVU95653.1 MI03|VVU95695.1 MI03|VVU95696.1 MI03|VVU95702.1 MI03|VVU95712.1 MI04|QFG74393.1 MI05|QFG74102.1 MI06|ATZ80436.1 MI06|ATZ80684.1 MI06|ATZ80721.1 MI07|VBB17897.1 MI07|VBB18044.1 MI07|VBB18347.1 MI07|VBB18416.1 MI07|VBB18987.1 MI09|ARF09084.1 MI09|ARF09096.1 MI14|ARF10734.1 MI14|ARF10863.1 MI17|ARF09641.1 MI17|ARF09888.1 MI18|ARF11417.1 MI18|ARF11720.1 MI18|ARF12259.1 MI22|YP_004894252.1 MI23|AFX92233.1 MI24|AGD92104.1 MI25|AEX61283.1 MI26|AEQ60944.1 MI27|YP_003987262.1 MI28|EJN41143.1 MI29|AHA45099.1 MI30|AMK62020.1 MI33|YP_007354121.1 MI34|AVL94552.1 MI35|AGF85616.1 MI36|AEX63154.1 MI37|QKU33653.1 MI37|QKU33818.1 MI37|QKU33841.1 MI37|QKU34094.1 MI38|QKU34893.1 MI38|QKU35065.1 MI38|QKU35089.1 MI38|QKU35355.1 MP01|YP_009052380.1 MP02|QDY52220.1 MP05|ADX05857.1 MP06|ADX06271.1 MP06|ADX06272.1 MP07|YP_008052628.1 MP08|QOI90332.1 P43|YP_009001498.1 P45|NP_064912.1 PT01|SPN79811.1 PT02|YP_009329403.1 PT03|SOB73998.1 PT04|SPN79797.1 PT06|YP_009001225.1 PY03|YP_001427160.1 PY04|YP_009325868.1 PY05|NP_049022.1 PY06|YP_001498869.1 PY07|YP_001426365.1 PY08|ABT14296.1 PY10|YP_009665579.1
Orthogroup90: AF04|AMN84427.1 AF04|AMN84437.1 AF04|AMN84694.1 AF04|AMN84844.1 AF04|AMN84854.1 AF06|YP_009352508.1 AF06|YP_009352565.1 MI01|YP_003969989.1 MI02|AYV79516.1 MI06|ATZ80468.1 MI06|ATZ80656.1 MI06|ATZ80679.1 MI07|VBB17596.1 MI07|VBB18210.1 MI07|VBB18971.1 MI09|ARF07993.1 MI09|ARF08269.1 MI09|ARF08502.1 MI09|ARF08566.1 MI09|ARF08756.1 MI14|ARF10201.1 MI14|ARF10353.1 MI17|ARF09743.1 MI17|ARF09906.1 MI17|ARF10041.1 MI17|ARF10057.1 MI18|ARF11649.1 MI18|ARF12115.1 MI18|ARF12317.1 MI22|YP_004894452.1 MI22|YP_004895071.1 MI23|AFX93238.1 MI24|AGD92036.1 MI26|AEQ60258.1 MI26|AEQ60341.1 MI26|AEQ61063.1 MI26|AEQ61069.1 MI27|YP_003986571.1 MI27|YP_003986594.1 MI27|YP_003987301.1 MI27|YP_003987385.1 MI28|EJN40601.1 MI28|EJN40622.1 MI29|AHA45059.1 MI29|AHA45267.1 MI29|AHA45773.1 MI30|AMK61750.1 MI30|AMK61763.1 MI30|AMK62044.1 MI30|AMK62071.1 MI33|YP_007354255.1 MI33|YP_007354646.1 MI34|AVL95110.1 MI36|AEX63338.1 MI37|QKU34453.1 MI38|QKU35668.1 MI38|QKU35675.1 MP08|QOI90150.1 PN02|YP_008319793.2 PN02|YP_008320010.1 PN05|YP_009482445.1 PY05|NP_048981.2 PY06|YP_001498150.1 PY06|YP_001498384.1 PY06|YP_001498717.1 PY06|YP_001498826.1 PY09|YP_001497276.1 PY09|YP_001497530.1 PY09|YP_001497574.1 PY09|YP_001497898.1 PY09|YP_001497907.1 PY09|YP_001497910.1 PY09|YP_001498025.1 PY10|YP_009665491.1 PY23|CAZ69458.1 PY37|YP_002154624.1 PY42|YP_009507398.1 PY42|YP_009507514.1 PY42|YP_009507578.1
Orthogroup91: AF03|AIB51754.1 AF04|AMN84470.1 AF05|SME64705.1 MI01|YP_003970114.1 MI03|VVU94552.1 MI03|VVU95220.1 MI05|QFG73816.1 MI05|QFG74134.1 MI06|ATZ80459.1 MI07|VBB18298.1 MI09|ARF09371.1 MI14|ARF10575.1 MI17|ARF09420.1 MI18|ARF11270.1 MI22|YP_004894342.1 MI22|YP_004894477.1 MI23|AFX92326.1 MI23|AFX92473.1 MI24|AGD92197.1 MI24|AGD92336.1 MI25|AEX61394.1 MI25|AEX61555.1 MI26|AEQ60377.1 MI26|AEQ60648.1 MI27|YP_003986691.1 MI27|YP_003986968.1 MI28|EJN40654.1 MI28|EJN40896.1 MI29|AHA45398.1 MI29|AHA45678.1 MI30|AHJ40146.2 MI30|AMK61800.1 MI33|YP_007354200.1 MI33|YP_007354325.1 MI34|AVL94621.1 MI34|AVL94741.1 MI35|AGF85400.1 MI35|AGF85533.1 MI36|AEX62879.1 MI36|AEX63056.1 MI37|QKU34151.1 MI37|QKU34634.1 MI38|QKU35412.1 MI38|QKU35617.1 MP01|YP_009052283.1 MP02|QDY51771.1 MP03|YP_009173363.1 MP04|QFG75137.1 MP05|ADX05844.1 MP06|ADX06286.1 MP07|YP_008052497.1 MP08|QOI90446.1 MP09|AUF82250.1 P11|YP_009408246.1 P12|YP_009408448.1 P13|YP_004821400.1 P20|NP_570457.1 P21|NP_619866.1 P22|NP_671571.1 P23|NP_536488.1 P24|YP_009143376.1 P25|YP_009282761.1 P26|YP_717379.1 P27|YP_232951.1 P28|NP_042098.1 P29|YP_009281815.1 P50|YP_009407996.1 PY03|YP_001426615.1 PY03|YP_001426624.1 PY04|YP_009325742.1 PY05|NP_048795.1 PY06|YP_001498619.1 PY07|YP_001425873.1 PY07|YP_001426068.1 PY08|ABT13795.1 PY08|ABT13977.1 PY09|YP_001497788.1 PY10|YP_009665457.1
Orthogroup92: MI03|VVU94562.1 MI06|ATZ80782.1 MI07|VBB18494.1 MI09|ARF08861.1 MI17|ARF09557.1 MI18|ARF11503.1 MI22|YP_004894702.1 MI23|AFX92735.1 MI24|AGD92595.1 MI25|AEX61841.1 MI26|AEQ60728.1 MI27|YP_003987047.1 MI29|AHA45318.1 MI30|AHJ40197.2 MI33|YP_007354535.1 MI34|AVL94961.1 MI35|AGF85160.1 MI36|AEX62591.1 MI37|QKU33728.1 MI38|QKU34969.1 MP03|YP_009173749.1 MP04|QFG74778.1 MP07|YP_008052722.1 MR01|AGV01599.1 MR02|YP_003406981.1 MR03|AVR52956.1 MR04|YP_009094718.1 MR05|YP_009255025.1 MR06|AQQ73690.1 MR07|YP_004347210.1 MR08|YP_009345358.1 MR09|ALH06920.1 MR10|AHA46062.1 MR11|YP_009506919.1 MR12|YP_009238793.1 MR13|YP_009310275.1 PN01|YP_009165030.1 PN01|YP_009165353.1 PN02|YP_008319134.1 PN02|YP_008319970.1 PN03|YP_009119014.1 PN03|YP_009120292.1 PN04|YP_009480974.1 PN04|YP_009481571.1 PN05|YP_009481921.1 PN05|YP_009482559.1 PN06|YP_009483053.1 PN06|YP_009483837.1 PN07|YP_008437107.1 PN07|YP_008438864.1 PT01|SPN79214.1 PT02|YP_009328989.1 PT03|SOB74460.1 PT04|SPN78872.1 PT05|YP_009449210.1 PT06|YP_009001122.1 PT06|YP_009001304.1 PY03|YP_001426730.1 PY04|YP_009325680.1 PY05|NP_048682.1 PY06|YP_001498485.1 PY07|YP_001425974.1 PY08|ABT13889.1 PY09|YP_001497653.1 PY10|YP_009665392.1 PY11|AHA55013.1 PY12|AHA55513.1 PY13|AHA56022.1 PY14|AHA54470.1 PY15|AET98106.1 PY16|AET42726.1 PY17|AEO98383.1 PY18|AEP15489.1 PY19|AEP15912.1 PY20|AEO97934.1 PY21|YP_294156.1 PY22|AEP15148.1 PY23|CAZ69729.1
Orthogroup93: AF03|AIB51996.1 AF04|AMN84721.1 AF05|SME64953.1 MI02|AYV79526.1 MI03|VVU95041.1 MI07|VBB17769.1 MI07|VBB18555.1 MI09|ARF08217.1 MI18|ARF11152.1 MI22|YP_004894807.1 MI22|YP_004894962.1 MI23|AFX92855.1 MI23|AFX93022.1 MI24|AGD92703.1 MI24|AGD92877.1 MI25|AEX61972.1 MI26|AEQ60368.1 MI26|AEQ60829.1 MI27|YP_003986682.1 MI27|YP_003987146.1 MI28|EJN40648.1 MI29|AHA45216.1 MI29|AHA45687.1 MI30|AHJ39955.1 MI30|AHJ40257.2 MI33|YP_007354095.1 MI33|YP_007354627.1 MI34|AVL94530.1 MI34|AVL95051.1 MI35|AGF85059.1 MI35|AGF85645.1 MI36|AEX62481.1 MI36|AEX63188.1 MI37|QKU33443.1 MI37|QKU34309.1 MI38|QKU34676.1 MI38|QKU35571.1 MI38|QKU35750.1 MP02|QDY51973.1 MP04|QFG75030.1 MP05|ADX06079.1 MP06|ADX06409.1 MP07|YP_008052445.1 MR01|AGV01449.1 MR02|YP_003406846.1 MR03|AVR52812.1 MR04|YP_009094586.1 MR05|YP_009254883.1 MR06|AQQ73967.1 MR07|YP_004347094.1 MR08|YP_009345481.1 MR09|ALH06812.1 MR10|AHA46269.1 MR11|YP_009507192.1 MR12|YP_009238609.1 PN01|YP_009165388.1 PN02|YP_008319382.2 PN03|YP_009120024.1 PN04|YP_009481220.1 PN05|YP_009482035.1 PN06|YP_009483225.1 PN07|YP_009430044.1 PT05|YP_009448318.1 PT05|YP_009448507.1 PY03|YP_001427254.1 PY04|YP_009325616.1 PY05|NP_048564.1 PY06|YP_001498345.1 PY07|YP_001425921.1 PY08|ABT13837.1 PY09|YP_001497485.1 PY10|YP_009665324.1 PY27|YP_004061845.1 PY28|YP_009172721.1 PY29|YP_009173221.1 PY30|YP_007674684.1 PY33|YP_004063634.1
Orthogroup94: MI01|YP_003969965.1 MI02|AYV79286.1 MI03|VVU94861.1 MI04|QFG74540.1 MI06|ATZ80574.1 MI07|VBB18083.1 MI09|ARF09318.1 MI14|ARF10633.1 MI17|ARF09869.1 MI18|ARF11153.1 MI22|YP_004894534.1 MI23|AFX92538.1 MI24|AGD92401.1 MI25|AEX61626.1 MI26|AEQ60598.1 MI27|YP_003986914.1 MI28|EJN40849.1 MI29|AHA45454.1 MI30|AHJ40101.1 MI33|YP_007354381.1 MI34|AVL94795.1 MI35|AGF85340.1 MI36|AEX62800.1 MI37|QKU34017.1 MI38|QKU35271.1 P01|NP_955263.1 P02|YP_009448089.1 P03|NP_039130.1 P04|YP_009046163.1 P05|YP_009046398.1 P06|YP_009177143.1 P07|YP_784314.1 P08|YP_001293285.1 P09|NP_150528.1 P10|NP_659666.1 P11|YP_009408300.1 P12|YP_009408502.1 P13|YP_004821457.1 P14|YP_227478.1 P15|YP_009329728.1 P16|NP_051806.1 P17|NP_051981.1 P18|NP_044057.1 P19|YP_009480630.1 P20|NP_570510.1 P21|NP_619918.1 P22|NP_671624.1 P23|NP_536541.1 P24|YP_009143430.1 P25|YP_009282815.1 P26|YP_717431.1 P27|YP_233004.1 P28|NP_042151.1 P29|YP_009281869.1 P30|YP_005296299.1 P31|NP_957988.1 P32|NP_957856.1 P33|YP_009112818.1 P34|YP_003457385.1 P35|YP_009389367.1 P36|YP_009268812.1 P37|YP_008658516.1 P38|NP_570251.1 P39|ABQ43569.1 P40|ABQ43724.1 P41|NP_938349.1 P42|NP_073479.1 P43|YP_009001604.1 P44|YP_008004005.1 P45|NP_064929.1 P46|YP_008004264.1 P47|YP_008004566.1 P48|YP_008003703.1 P49|NP_048235.1 P50|YP_009408050.1 P51|YP_009162473.1
Orthogroup95: MI03|VVU95570.1 MI04|QFG74684.1 MI07|VBB17619.1 MI07|VBB17835.1 MI09|ARF08245.1 MI17|ARF09613.1 MI18|ARF11639.1 MI18|ARF12260.1 MI22|YP_004894540.1 MI22|YP_004894762.1 MI23|AFX92544.1 MI23|AFX92801.1 MI24|AGD92407.1 MI24|AGD92658.1 MI25|AEX61632.1 MI25|AEX61915.1 MI26|AEQ60592.1 MI26|AEQ60793.1 MI27|YP_003986908.1 MI27|YP_003987110.1 MI28|EJN40843.1 MI28|EJN41018.1 MI29|AHA45251.1 MI29|AHA45460.1 MI30|AHJ40095.2 MI30|AMK61961.1 MI33|YP_007354387.1 MI33|YP_007354589.1 MI34|AVL94801.1 MI34|AVL95013.1 MI35|AGF85099.1 MI35|AGF85334.1 MI36|AEX62525.1 MI36|AEX62793.1 MI37|QKU33599.1 MI37|QKU34004.1 MI37|QKU34005.1 MI38|QKU34836.1 MI38|QKU35259.1 MI38|QKU35260.1 P11|YP_009408214.1 P12|YP_009408416.1 P20|NP_570424.1 P21|NP_619834.1 P22|NP_671542.1 P23|NP_536458.1 P24|YP_009143345.1 P25|YP_009282729.1 P26|YP_717346.1 P27|YP_232919.1 P27|YP_232920.1 P29|YP_009281783.1 P39|ABQ43485.1 P40|ABQ43640.1 P41|NP_938271.1 P42|NP_073398.1 P50|YP_009407965.1 PN02|YP_008318825.1 PN03|YP_009120634.1 PN04|YP_009480799.1 PN05|YP_009481737.1 PN06|YP_009482853.1 PN07|YP_008436724.1 PT01|SPN78879.1 PT02|YP_009329415.1 PT03|SOB73988.1 PT04|SPN79807.1 PT05|YP_009448755.1 PT06|YP_009000921.1 PY03|YP_001426877.1 PY04|YP_009325753.1 PY05|NP_048625.2 PY06|YP_001498396.1 PY09|YP_001497550.1 PY10|YP_009665348.1 PY42|YP_009507635.1
Orthogroup96: I31|ABF82089.1 I32|YP_009021199.1 I33|YP_009010873.1 I34|YP_654631.1 I35|YP_009010407.1 I36|YP_008357404.1 I37|YP_009010648.1 I38|YP_004732831.1 I39|YP_009046745.1 I40|NP_149475.1 I41|ATE87032.1 I42|YP_009552414.1 MI01|YP_003969670.1 MI01|YP_003969937.1 MI02|AYV79181.1 MI02|AYV79223.1 MI03|VVU95134.1 MI03|VVU95439.1 MI03|VVU95582.1 MI04|QFG74390.1 MI04|QFG74708.1 MI05|QFG73968.1 MI06|ATZ80701.1 MI07|VBB18067.1 MI07|VBB18464.1 MI09|ARF08876.1 MI09|ARF09310.1 MI14|ARF10599.1 MI17|ARF09544.1 MI17|ARF09874.1 MI18|ARF11473.1 MI18|ARF12600.1 MI22|YP_004894696.1 MI23|AFX92730.1 MI24|AGD92589.1 MI25|AEX61836.1 MI26|AEQ60722.1 MI27|YP_003987041.1 MI28|EJN40959.1 MI29|AHA45324.1 MI30|AHJ40191.2 MI34|AVL94955.1 MI35|AGF85167.1 MI36|AEX62597.1 MI37|QKU33735.1 MI37|QKU33737.1 MI38|QKU34976.1 MI38|QKU34980.1 MP02|QDY52131.1 MP03|YP_009173300.1 MP04|QFG74963.1 MP05|ADX06128.1 MP07|YP_008052345.1 MP08|QOI90388.1 MP09|AUF82138.1 MR01|AGV01684.1 MR02|YP_003407051.1 MR03|AVR53036.1 MR04|YP_009094786.1 MR05|YP_009255110.1 MR06|AQQ73757.1 MR07|YP_004347300.1 MR08|YP_009345278.1 MR09|ALH07001.1 MR10|AHA45977.1 MR11|YP_009507007.1 MR12|YP_009238885.1 MR13|YP_009310329.1 P51|YP_009162487.1 PT01|SPN79023.1 PT02|YP_009328968.1 PT03|SOB74484.1 PT04|SPN78824.1 PT05|YP_009449115.1 PT06|YP_009001338.1
Orthogroup97: AC01|YP_001110923.1 AC02|YP_762414.1 AC03|YP_803344.1 AC04|AJP09035.1 AC05|AFV50329.1 AC06|AYD68191.1 AC07|BBB16541.1 AC08|YP_009640014.1 AF03|AIB51726.1 AF04|AMN84444.1 AF05|SME64678.1 I31|ABF82108.1 I32|YP_009021213.1 I33|YP_009010782.1 I34|YP_654650.1 I35|YP_009010313.1 I36|YP_008357318.1 I37|YP_009010553.1 I38|YP_004732922.1 I39|YP_009046692.1 I40|NP_149707.1 I41|ATE87053.1 I42|YP_009552391.1 MI02|AYV79652.1 MI06|ATZ80094.1 MI06|ATZ80229.1 MI07|VBB18781.1 MI09|ARF07953.1 MI14|ARF10402.1 MI17|ARF09957.1 MI18|ARF12556.1 MI22|YP_004894726.1 MI23|AFX92763.1 MI23|AFX92764.1 MI24|AGD92620.1 MI24|AGD92621.1 MI25|AEX61870.1 MI25|AEX61871.1 MI25|AEX61873.1 MI26|AEQ60752.1 MI27|YP_003987070.1 MI28|EJN40984.1 MI29|AHA45295.1 MI30|AHJ40214.1 MI33|YP_007354557.1 MI34|AVL94980.1 MI35|AGF85136.1 MI35|AGF85137.1 MI36|AEX62561.1 MI36|AEX62562.1 MI37|QKU33661.1 MI38|QKU34904.1 MP01|YP_009052356.1 MP08|QOI90611.1 MP09|AUF82554.1 MR01|AGV01680.1 MR02|YP_003407049.1 MR03|AVR53033.1 MR04|YP_009094784.1 MR05|YP_009255106.1 MR06|AQQ73754.1 MR07|YP_004347295.1 MR08|YP_009345282.1 MR09|ALH06996.1 MR10|AHA45981.1 MR11|YP_009507003.1 MR12|YP_009238882.1 MR13|YP_009310326.1 PT01|SPN79821.1 PT02|YP_009329397.1 PT03|SOB74003.1 PT04|SPN79792.1 PT05|YP_009449126.1 PT06|YP_009001061.1
Orthogroup98: AF07|YP_009361364.1 I41|ATE87064.1 I42|YP_009552379.1 MI01|YP_003969679.1 MI01|YP_003969774.1 MI01|YP_003969859.1 MI01|YP_003969871.1 MI01|YP_003969876.1 MI01|YP_003969992.1 MI03|VVU94293.1 MI04|QFG74749.1 MI05|QFG73848.1 MI05|QFG73880.1 MI05|QFG74028.1 MI05|QFG74197.1 MI06|ATZ80693.1 MI06|ATZ80938.1 MI07|VBB18959.1 MI07|VBB18960.1 MI17|ARF09936.1 MI18|ARF12040.1 MP01|YP_009052102.1 MP01|YP_009052278.1 MP01|YP_009052303.1 MP01|YP_009052350.1 MP01|YP_009052388.1 MP01|YP_009052454.1 MP02|QDY51651.1 MP02|QDY51725.1 MP02|QDY51726.1 MP02|QDY51727.1 MP04|QFG74808.1 MP05|ADX05796.1 MP05|ADX05797.1 MP05|ADX06179.1 MP06|ADX06233.1 MP07|YP_008052358.1 MP08|QOI90146.1 MP08|QOI90351.1 PT02|YP_009329184.1 PT02|YP_009329198.1 PT03|SOB74236.1 PT04|SPN79323.1 PT04|SPN79353.1 PT05|YP_009448297.1 PT05|YP_009448303.1 PT05|YP_009448304.1 PT05|YP_009448344.1 PT05|YP_009448620.1 PT05|YP_009448688.1 PT05|YP_009448891.1 PT05|YP_009448974.1 PT05|YP_009449019.1 PY01|YP_004061594.1 PY01|YP_004061597.1 PY02|ADQ91338.1 PY02|ADQ91340.1 PY15|AET98078.1 PY17|AEO98412.1 PY18|AEP15518.1 PY19|AEP15940.1 PY23|CAZ69707.1 PY24|BBI30471.1 PY24|BBI30477.1 PY24|BBI30585.1 PY25|YP_007676120.1 PY25|YP_007676219.1 PY25|YP_007676223.1 PY26|YP_004061956.1 PY42|YP_009507465.1 PY42|YP_009507466.1 PY42|YP_009507467.1 PY42|YP_009507571.1 PY42|YP_009507608.1
Orthogroup99: AF01|NP_042802.1 AF02|BBO54092.1 AF03|AIB52138.1 AF04|AMN84857.1 AF05|SME65108.1 AF06|YP_009352779.1 AF07|YP_009361673.1 MI01|YP_003969838.1 MI02|AYV79704.1 MI03|VVU94844.1 MI04|QFG74517.1 MI06|ATZ80636.1 MI07|VBB17975.1 MI09|ARF09250.1 MI14|ARF10821.1 MI17|ARF09798.1 MI18|ARF11781.1 MI22|YP_004894600.1 MI23|AFX92611.1 MI24|AGD92475.1 MI25|AEX61710.1 MI26|AEQ60541.1 MI27|YP_003986857.1 MI28|EJN40793.1 MI29|AHA45510.1 MI30|AMK61868.1 MI33|YP_007354443.1 MI34|AVL94863.1 MI35|AGF85269.1 MI36|AEX62717.1 MI37|QKU33885.1 MI38|QKU35131.1 MP01|YP_009052234.1 MP02|QDY52472.1 MP03|YP_009173475.1 MP04|QFG74804.1 MP05|ADX05953.1 MP06|ADX06334.1 MP07|YP_008052447.1 MP08|QOI90481.1 MP09|AUF82270.1 PN01|YP_009165300.1 PN02|YP_008319028.1 PN03|YP_009120407.1 PN04|YP_009480915.1 PN05|YP_009481858.1 PN06|YP_009482978.1 PN07|YP_008436959.1 PY01|YP_004061554.1 PY02|ADQ91293.1 PY03|YP_001427103.1 PY04|YP_009325588.1 PY05|NP_048514.2 PY06|YP_001498282.1 PY07|YP_001425850.1 PY08|ABT13769.1 PY09|YP_001497410.1 PY10|YP_009665293.1 PY24|BBI30211.1 PY25|YP_007676170.1 PY26|YP_004062018.1 PY27|YP_004061781.1 PY28|YP_009172621.1 PY29|YP_009173151.1 PY30|YP_007674768.1 PY31|YP_009172894.1 PY32|YP_003212949.1 PY33|YP_004063551.1 PY34|YP_001648223.1 PY35|NP_077549.1 PY36|YP_009665656.1 PY37|YP_002154674.1 PY42|YP_009507519.1
Orthogroup100: AC01|YP_001110907.1 AC02|YP_762395.1 AC03|YP_803376.1 AC04|AJP09020.1 AC05|AFV50312.1 AC06|AYD68180.1 AC07|BBB16525.1 AC08|YP_009640043.1 I01|YP_073536.1 I02|NP_078725.1 I03|YP_009342117.1 I04|NP_612254.1 I05|AAX82343.1 I06|AAT71846.1 I07|AGG37912.1 I08|YP_009163886.1 I09|ADE34376.1 I10|AAP33196.1 I11|YP_003790.1 I12|AGV20553.1 I13|YP_009506746.1 I14|AHA80868.1 I15|ANZ57046.1 I16|YP_009508649.1 I17|YP_009182017.1 I18|YP_006347618.1 I19|YP_031664.1 I20|AJR29221.1 I21|AAV91061.1 I22|AFG73134.1 I23|YP_009272730.1 I24|YP_009259461.1 I25|YP_164162.1 I26|ACF42310.1 I27|AJR29101.1 I28|ABB92339.1 I29|AJR29250.1 I30|BAK14254.1 I31|ABF82059.1 I32|YP_009021189.1 I33|YP_009010916.1 I34|YP_654601.1 I35|YP_009010450.1 I36|YP_008357447.1 I37|YP_009010692.1 I38|YP_004732882.1 I39|YP_009046682.1 I40|NP_149606.1 I41|ATE87045.1 I42|YP_009552399.1 MI03|VVU95350.1 MI04|QFG74312.1 MI09|ARF08290.1 MI17|ARF09981.1 MP02|QDY52043.1 MP03|YP_009173510.1 MP04|QFG74832.1 MP06|ADX06218.1 MP07|YP_008052461.1 MP07|YP_008052468.1 MP09|AUF82343.1 P01|NP_955222.1 P02|YP_009448069.1 P03|NP_039114.1 P04|YP_009046145.1 P05|YP_009046381.1 P06|YP_009177134.1 PY03|YP_001426938.1 PY04|YP_009325725.1 PY05|NP_048773.1 PY07|YP_001426070.1 PY08|ABT13979.1
Orthogroup101: AF03|AIB51750.1 AF04|AMN84466.1 AF05|SME64701.1 AF06|YP_009352487.1 AF06|YP_009352488.1 AF07|YP_009361391.1 MI02|AYV79329.1 MI06|ATZ81054.1 MI06|ATZ81061.1 MI06|ATZ81136.1 MI07|VBB17981.1 MI07|VBB18249.1 MI07|VBB18436.1 MI09|ARF08084.1 MI14|ARF10304.1 MI14|ARF10696.1 MI14|ARF10799.1 MI14|ARF10854.1 MI18|ARF12386.1 MI22|YP_004894187.1 MI22|YP_004894514.1 MI23|AFX92164.1 MI23|AFX92515.1 MI23|AFX92516.1 MI24|AGD92033.1 MI24|AGD92378.1 MI24|AGD92379.1 MI25|AEX61206.1 MI25|AEX61601.1 MI25|AEX61602.1 MI26|AEQ60811.1 MI26|AEQ61102.1 MI27|YP_003987128.1 MI27|YP_003987418.1 MI28|EJN40499.1 MI28|EJN41033.1 MI29|AHA44939.1 MI29|AHA45233.1 MI30|AHJ40442.2 MI30|AMK61969.1 MI33|YP_007354361.1 MI34|AVL94774.1 MI35|AGF85362.1 MI36|AEX62832.1 MI37|QKU33510.1 MI37|QKU34360.1 MI38|QKU34745.1 MI38|QKU35343.1 MI38|QKU35653.1 MR01|AGV01691.1 MR02|YP_003407057.1 MR03|AVR53039.1 MR04|YP_009094789.1 MR05|YP_009255114.1 PN01|YP_009165141.1 PN02|YP_008318560.1 PN02|YP_008318685.1 PN02|YP_008318871.1 PN03|YP_009119737.1 PN03|YP_009120593.1 PN04|YP_009480745.1 PN05|YP_009481675.1 PN05|YP_009481760.1 PN05|YP_009482386.1 PN06|YP_009482729.1 PN06|YP_009482878.1 PN06|YP_009483430.1 PN07|YP_008436430.1 PN07|YP_008436470.1 PN07|YP_008436769.1 PN07|YP_008437771.2 PN07|YP_008438188.1
Orthogroup102: AF07|YP_009361386.1 MI02|AYV79688.1 MI03|VVU94958.1 MI05|QFG73764.1 MI06|ATZ80313.1 MI06|ATZ80335.1 MI07|VBB17803.1 MI07|VBB18522.1 MI09|ARF08297.1 MI09|ARF08848.1 MI09|ARF09150.1 MI14|ARF10379.1 MI14|ARF10837.1 MI18|ARF11660.1 MI22|YP_004894692.1 MI23|AFX92725.1 MI23|AFX92726.1 MI24|AGD92584.1 MI25|AEX61832.1 MI26|AEQ60283.1 MI26|AEQ60717.1 MI27|YP_003986596.1 MI27|YP_003987036.1 MI28|EJN40954.1 MI28|EJN41181.1 MI29|AHA45329.1 MI29|AHA45771.1 MI30|AHJ40186.1 MI30|AMK61765.1 MI33|YP_007354526.1 MI34|AVL94952.1 MI34|AVL95210.1 MI35|AGF84884.1 MI35|AGF85171.1 MI36|AEX62254.1 MI36|AEX62602.1 MI37|QKU33741.1 MI38|QKU34984.1 MR01|AGV01485.1 MR01|AGV01495.1 MR02|YP_003406875.1 MR02|YP_003406884.1 MR03|AVR52845.1 MR03|AVR52855.1 MR04|YP_009094618.1 MR04|YP_009094627.1 MR05|YP_009254914.1 MR05|YP_009255201.1 MR06|AQQ73887.1 MR06|AQQ73891.1 MR06|AQQ73940.1 MR07|YP_004346972.1 MR07|YP_004347000.1 MR07|YP_004347004.1 MR07|YP_004347106.1 MR08|YP_009345518.1 MR08|YP_009345578.1 MR09|ALH06702.1 MR09|ALH06730.1 MR09|ALH06734.1 MR09|ALH06823.1 MR10|AHA46283.1 MR10|AHA46289.1 MR10|AHA46334.1 MR11|YP_009507128.1 MR11|YP_009507173.1 MR12|YP_009238529.1 MR12|YP_009238554.1 MR12|YP_009238558.1 MR12|YP_009238678.1 MR12|YP_009238679.1 MR13|YP_009310199.1
Orthogroup103: I01|YP_073525.1 I01|YP_073601.1 I03|YP_009342110.1 I03|YP_009342153.1 I08|YP_009163810.1 I08|YP_009163884.1 I21|AAV91052.1 I21|AAV91053.1 I21|AAV91081.1 I25|YP_164145.1 I25|YP_164146.1 I25|YP_164191.1 P01|NP_955109.1 P02|YP_009448043.1 P04|YP_009046118.1 P06|YP_009177059.1 P11|YP_009408183.1 P11|YP_009408184.1 P11|YP_009408190.1 P11|YP_009408381.1 P11|YP_009408387.1 P11|YP_009408388.1 P12|YP_009408389.1 P12|YP_009408396.1 P12|YP_009408585.1 P13|YP_004821531.1 P13|YP_004821534.1 P14|YP_227393.1 P15|YP_009329613.1 P15|YP_009329799.1 P16|NP_051713.1 P16|NP_051879.1 P17|NP_051887.1 P17|NP_052049.1 P19|YP_009480573.1 P20|NP_570392.1 P20|NP_570600.1 P21|NP_619793.1 P21|NP_619803.1 P21|NP_619973.1 P21|NP_620001.1 P21|NP_620005.1 P22|NP_671521.1 P22|NP_671526.1 P22|NP_671689.1 P23|NP_536429.1 P23|NP_536617.1 P24|YP_009143315.1 P24|YP_009143323.1 P24|YP_009143511.1 P24|YP_009143519.1 P25|YP_009282696.1 P25|YP_009282701.1 P25|YP_009282897.1 P25|YP_009282904.1 P26|YP_717311.1 P26|YP_717312.1 P26|YP_717528.1 P26|YP_717529.1 P27|YP_232884.1 P27|YP_232886.1 P27|YP_233061.1 P27|YP_233097.1 P27|YP_233099.1 P28|NP_042240.1 P29|YP_009281750.1 P29|YP_009281923.1 P29|YP_009281953.1 P30|YP_005296196.1 P30|YP_005296356.1 P30|YP_005296366.1 P50|YP_009408128.1
Orthogroup104: I31|ABF82100.1 I32|YP_009021200.1 I33|YP_009010881.1 I34|YP_654642.1 I35|YP_009010414.1 I36|YP_008357412.1 I37|YP_009010656.1 I38|YP_004732839.1 I39|YP_009046793.1 I40|NP_149769.1 I41|ATE87025.1 I42|YP_009552421.1 MI01|YP_003970007.1 MI02|AYV79695.1 MI03|VVU95094.1 MI04|QFG74676.1 MI06|ATZ80414.1 MI07|VBB18365.1 MI09|ARF09005.1 MI22|YP_004894418.1 MI23|AFX92408.1 MI24|AGD92274.1 MI25|AEX61489.1 MI26|AEQ60702.1 MI27|YP_003987020.1 MI28|EJN40941.1 MI29|AHA45344.1 MI30|AMK61926.1 MI33|YP_007354270.1 MI34|AVL94690.1 MI35|AGF85456.1 MI36|AEX62946.1 MI36|AEX62947.1 MI37|QKU34236.1 MI38|QKU35498.1 MP02|QDY52086.1 MP03|YP_009173598.1 MP04|QFG75061.1 MP05|ADX05914.1 MP06|ADX06313.1 MP07|YP_008052601.1 MP08|QOI90233.1 MP09|AUF82296.1 MR01|AGV01653.1 MR02|YP_003407026.1 MR03|AVR53007.1 MR04|YP_009094762.1 MR05|YP_009255079.1 MR06|AQQ73733.1 MR07|YP_004347265.1 MR08|YP_009345307.1 MR09|ALH06969.1 MR10|AHA46007.1 MR11|YP_009506975.1 MR12|YP_009238852.1 MR13|YP_009310311.1 PY01|YP_004061551.1 PY02|ADQ91290.1 PY25|YP_007676172.1 PY26|YP_004062016.1 PY27|YP_004061783.1 PY28|YP_009172619.1 PY29|YP_009173153.1 PY30|YP_007674770.1 PY31|YP_009172892.1 PY32|YP_003212947.1 PY33|YP_004063549.1 PY34|YP_001648221.1 PY35|NP_077614.1 PY36|YP_009665642.1 PY37|YP_002154659.1 PY42|YP_009507444.1
Orthogroup105: AF02|BBO54033.1 AF03|AIB52022.1 AF04|AMN84745.1 AF05|SME64986.1 AF06|YP_009352509.1 AF07|YP_009361609.1 MI01|YP_003970019.1 MI01|YP_003970090.1 MI02|AYV79854.1 MI03|VVU94684.1 MI03|VVU95572.1 MI04|QFG74685.1 MI04|QFG74765.1 MI05|QFG73806.1 MI06|ATZ80759.1 MI07|VBB18013.1 MI07|VBB18726.1 MI09|ARF09281.1 MI14|ARF10845.1 MI17|ARF09769.1 MI18|ARF11551.1 MI18|ARF11841.1 MI22|YP_004894636.1 MI23|AFX92658.1 MI23|AFX92659.1 MI24|AGD92516.1 MI24|AGD92517.1 MI25|AEX61761.1 MI25|AEX61762.1 MI26|AEQ60508.1 MI27|YP_003986822.1 MI28|EJN40767.1 MI29|AHA45545.1 MI30|AHJ40041.2 MI33|YP_007354480.1 MI34|AVL94896.1 MI35|AGF85226.1 MI35|AGF85227.1 MI36|AEX62674.1 MI37|QKU33827.1 MI38|QKU35074.1 MP02|QDY51638.1 MP03|YP_009173615.1 MP04|QFG75022.1 MP05|ADX06043.1 MP06|ADX06453.1 MP06|ADX06455.1 MP07|YP_008052569.1 MP08|QOI90298.1 MP09|AUF82127.1 PY01|YP_004061580.1 PY02|ADQ91322.1 PY03|YP_001427198.1 PY04|YP_009325559.1 PY05|NP_048453.1 PY06|YP_001498222.1 PY07|YP_001425764.1 PY08|ABT13691.1 PY09|YP_001497346.1 PY10|YP_009665262.1 PY25|YP_007676148.1 PY26|YP_004062044.1 PY27|YP_004061753.1 PY28|YP_009172653.1 PY29|YP_009173124.1 PY30|YP_007674737.1 PY31|YP_009172926.1 PY32|YP_003212980.1 PY33|YP_004063579.1 PY34|YP_001648256.2 PY42|YP_009507638.1
Orthogroup106: AC01|YP_001110920.1 AC02|YP_762411.1 AC03|YP_803348.1 AC04|AJP09032.1 AC05|AFV50326.1 AC06|AYD68188.1 AC07|BBB16538.1 AC08|YP_009640052.1 I01|YP_073516.1 I02|NP_078618.1 I03|YP_009342122.1 I04|NP_612278.1 I05|AAX82366.1 I06|AAT71869.1 I07|AGG37935.1 I08|YP_009163777.1 I09|ADE34398.1 I10|AAP33259.1 I11|YP_003853.1 I12|AGV20620.1 I13|YP_009506681.1 I14|AHA80939.1 I15|ANZ57112.1 I16|YP_009508716.1 I17|YP_009182085.1 I18|YP_006347706.1 I19|YP_031599.1 I20|AJR29175.1 I21|AAV91055.1 I22|AFG73065.1 I23|YP_009272798.1 I24|YP_009259385.1 I25|YP_164149.1 I26|ACF42243.1 I27|AJR29149.1 I28|ABB92286.1 I29|AJR29298.1 I30|BAK14230.1 I31|ABF82034.1 I33|YP_009010830.1 I34|YP_654576.1 I35|YP_009010364.1 I36|YP_008357363.1 I37|YP_009010603.1 I38|YP_004732784.1 I39|YP_009046630.1 I40|NP_149530.1 I41|ATE87044.1 I42|YP_009552401.1 MR01|AGV01586.1 MR02|YP_003406969.1 MR03|AVR52943.1 MR04|YP_009094706.1 MR05|YP_009255010.1 MR06|AQQ73676.1 MR07|YP_004347196.1 MR08|YP_009345372.1 MR09|ALH06907.1 MR10|AHA46077.1 MR11|YP_009506902.1 MR11|YP_009506903.1 MR12|YP_009238779.1 MR13|YP_009310264.1 PT01|SPN79351.1 PT02|YP_009329064.1 PT03|SOB74379.1 PT04|SPN79040.1 PT05|YP_009449235.1 PT06|YP_009001366.1
Orthogroup107: AC01|YP_001110961.1 AC02|YP_762464.1 AC03|YP_803316.1 AC04|AJP09081.1 AC05|AFV50375.1 AC06|APM84218.1 AC07|BBB16589.1 AC08|YP_009640105.1 I01|YP_073653.1 I02|NP_078678.1 I03|YP_009342160.1 I04|NP_612227.1 I05|AAX82315.1 I06|AAT71821.1 I07|AGG37885.1 I08|YP_009163860.1 I09|ADE34350.1 I10|AAP33244.1 I11|YP_003838.1 I12|AGV20603.1 I13|YP_009506697.1 I14|AHA80919.1 I15|ANZ57100.1 I16|YP_009508700.1 I17|YP_009182071.1 I18|YP_006347689.1 I19|YP_031615.1 I20|AJR29187.1 I21|AAV91058.1 I22|AFG73082.1 I23|YP_009272786.1 I24|YP_009259398.1 I25|YP_164156.1 I26|ACF42259.1 I27|AJR29137.1 I28|ABB92302.1 I29|AJR29288.1 I30|BAK14278.1 I31|ABF82134.1 I32|YP_009021190.1 I33|YP_009010859.1 I34|YP_654676.1 I35|YP_009010395.1 I36|YP_008357391.1 I37|YP_009010633.1 I38|YP_004732819.1 I39|YP_009046652.1 I40|NP_149818.1 I41|ATE87122.1 I42|YP_009552319.1 PT01|SPN79393.1 PT02|YP_009329086.1 PT03|SOB74357.1 PT04|SPN79090.1 PT05|YP_009448339.1 PT05|YP_009448482.1 PT05|YP_009448571.1 PT05|YP_009448946.1 PT05|YP_009449111.1 PT06|YP_009001337.1 PY27|YP_004061875.1 PY28|YP_009172755.1 PY29|YP_009173250.1 PY30|YP_007674652.1 PY31|YP_009173006.1 PY32|YP_003213049.1 PY33|YP_004063662.1 PY34|YP_001648337.2
Orthogroup108: AC01|YP_001110997.1 AC02|YP_762439.1 AC03|YP_803266.1 AC04|AJP09117.1 AC05|AFV50412.1 AC06|APM84253.1 AC07|BBB16625.1 AC08|YP_009640073.1 I01|YP_073738.1 I02|NP_078748.1 I03|YP_009342073.1 I04|NP_612298.1 I05|AAX82384.1 I06|AAT71887.1 I07|AGG37953.1 I08|YP_009163852.1 I09|ADE34414.1 I10|AAP33249.1 I11|YP_003843.1 I12|AGV20599.1 I13|YP_009506702.1 I14|AHA80914.1 I15|ANZ57103.1 I16|YP_009508695.1 I17|YP_009182076.1 I18|YP_006347694.1 I19|YP_031619.1 I20|AJR29191.1 I21|AAV91056.1 I22|AFG73086.1 I23|YP_009272789.1 I24|YP_009259394.1 I25|YP_164152.1 I26|ACF42263.1 I27|AJR29133.1 I28|ABB92306.1 I29|AJR29284.1 I30|BAK14329.1 I31|ABF82046.1 I32|YP_009021142.1 I33|YP_009010785.1 I34|YP_654588.1 I35|YP_009010316.1 I36|YP_008357321.1 I37|YP_009010558.1 I38|YP_004732928.1 I39|YP_009046725.1 I40|NP_149758.1 I41|ATE87020.1 I42|YP_009552426.1 MR01|AGV01669.1 MR02|YP_003407040.1 MR03|AVR53021.1 MR04|YP_009094776.1 MR05|YP_009255095.1 MR06|AQQ73746.1 MR07|YP_004347284.1 MR08|YP_009345293.1 MR09|ALH06986.1 MR10|AHA45992.1 MR11|YP_009506992.1 MR12|YP_009238870.1 PT01|SPN79031.1 PT02|YP_009328964.1 PT03|SOB74489.1 PT04|SPN78815.1 PT05|YP_009449297.1 PT06|YP_009001347.1
Orthogroup109: AF06|YP_009352787.1 I08|YP_009163846.1 MI01|YP_003970117.1 MI02|AYV79160.1 MI03|VVU95431.1 MI04|QFG74293.1 MI05|QFG73668.1 MI06|ATZ80838.1 MI07|VBB17788.1 MI09|ARF09136.1 MI14|ARF11052.1 MI17|ARF09712.1 MI18|ARF11567.1 MI22|YP_004894660.1 MI23|AFX92689.1 MI24|AGD92547.1 MI25|AEX61795.1 MI26|AEQ60486.1 MI27|YP_003986800.1 MI28|EJN40750.1 MI29|AHA45567.1 MI30|AMK61848.1 MI33|YP_007354502.1 MI34|AVL94918.1 MI35|AGF85198.1 MI36|AEX62640.1 MI37|QKU33782.1 MI38|QKU35029.1 MP01|YP_009052201.1 MP02|QDY51923.1 MP04|QFG74903.1 MP05|ADX05986.1 MP05|ADX06082.1 MP06|ADX06349.1 MP07|YP_008052449.1 MP08|QOI90369.1 MR01|AGV01482.1 MR02|YP_003406873.1 MR03|AVR52843.1 MR04|YP_009094616.1 MR05|YP_009254912.1 MR06|AQQ73910.1 MR07|YP_004347033.1 MR09|ALH06759.1 MR10|AHA46187.1 MR11|YP_009506785.1 MR12|YP_009238640.1 MR13|YP_009310209.1 PN01|YP_009165335.1 PN02|YP_008319026.1 PN03|YP_009120413.1 PN05|YP_009481856.1 PN06|YP_009482976.1 PN07|YP_008436955.1 PT05|YP_009449300.1 PT06|YP_009001175.1 PY01|YP_004061589.1 PY02|ADQ91334.1 PY25|YP_007676140.1 PY26|YP_004062054.1 PY27|YP_004061801.1 PY28|YP_009172663.1 PY29|YP_009173171.1 PY30|YP_007674728.1 PY31|YP_009172936.1 PY32|YP_003212991.1 PY33|YP_004063589.1 PY34|YP_001648268.1
Orthogroup110: MI01|YP_003969817.1 MI02|AYV79390.1 MI03|VVU94929.1 MI05|QFG73978.1 MI05|QFG74177.1 MI05|QFG74178.1 MI06|ATZ80539.1 MI07|VBB18265.1 MI09|ARF09358.1 MI14|ARF10590.1 MI17|ARF09399.1 MI18|ARF11230.1 MI22|YP_004894485.1 MI23|AFX92482.1 MI24|AGD92344.1 MI25|AEX61563.1 MI25|AEX61564.1 MI26|AEQ60641.1 MI27|YP_003986961.1 MI28|EJN40890.1 MI29|AHA45405.1 MI30|AHJ40139.1 MI33|YP_007354333.1 MI34|AVL94748.1 MI35|AGF85394.1 MI36|AEX62869.1 MI37|QKU34140.1 MI38|QKU35401.1 MP01|YP_009052306.1 MP02|QDY52369.1 MP03|YP_009173372.1 MP04|QFG75122.1 MP05|ADX05850.1 MP07|YP_008052419.1 MP08|QOI90454.1 MP09|AUF82365.1 PY01|YP_004061516.1 PY02|ADQ91253.1 PY03|YP_001426589.1 PY04|YP_009325690.1 PY05|NP_048699.1 PY06|YP_001498511.1 PY07|YP_001425991.1 PY08|ABT13902.1 PY09|YP_001497684.1 PY10|YP_009665403.1 PY11|AHA54831.1 PY12|AHA55475.1 PY13|AHA55853.1 PY14|AHA54331.1 PY15|AET98021.1 PY16|AET42349.1 PY17|AEO98471.1 PY18|AEP15862.1 PY19|AEP16306.1 PY20|AEO97741.1 PY21|YP_293980.1 PY25|YP_007676195.1 PY26|YP_004061981.1 PY27|YP_004061735.1 PY28|YP_009172588.1 PY29|YP_009173107.1 PY30|YP_007674799.1 PY31|YP_009172864.1 PY32|YP_003212921.1 PY33|YP_004063524.1 PY34|YP_001648183.2 PY42|YP_009507450.1
Orthogroup111: MI02|AYV79135.1 MI03|VVU95406.1 MI03|VVU95520.1 MI03|VVU95588.1 MI03|VVU95738.1 MI04|QFG74315.1 MI05|QFG73635.1 MI05|QFG73708.1 MI05|QFG73830.1 MI06|ATZ80205.1 MI06|ATZ80809.1 MI06|ATZ81046.1 MI06|ATZ81047.1 MI07|VBB17603.1 MI07|VBB18224.1 MI07|VBB18303.1 MI07|VBB18902.1 MI07|VBB19039.1 MI09|ARF08354.1 MI09|ARF08666.1 MI09|ARF08702.1 MI09|ARF09118.1 MI14|ARF10613.1 MI14|ARF10721.1 MI14|ARF11123.1 MI17|ARF09856.1 MI17|ARF09892.1 MI17|ARF09964.1 MI18|ARF11168.1 MI18|ARF11569.1 MI18|ARF11765.1 MI22|YP_004894365.1 MI23|AFX92348.1 MI24|AGD92219.1 MI25|AEX61416.1 MI26|AEQ60397.1 MI27|YP_003986711.1 MI28|EJN40673.1 MI29|AHA45658.1 MI30|AHJ39970.2 MI33|YP_007354220.1 MI34|AVL94639.1 MI35|AGF85510.1 MI36|AEX63029.1 MI37|QKU34156.1 MI37|QKU34262.1 MI37|QKU34328.1 MI38|QKU35416.1 MI38|QKU35523.1 MI38|QKU35589.1 MP02|QDY51751.1 MP02|QDY52179.1 MP04|QFG74977.1 PT01|SPN79749.1 PT02|YP_009329300.1 PT03|SOB74121.1 PT04|SPN79613.1 PT05|YP_009448845.1 PT05|YP_009449015.1 PT06|YP_009001012.1 PT06|YP_009001013.1 PT06|YP_009001014.1 PT06|YP_009001018.1 PT06|YP_009001029.1 PT06|YP_009001038.1 PT06|YP_009001039.1 PT06|YP_009001115.1 PY24|BBI30496.1
Orthogroup112: PT01|SPN78804.1 PT01|SPN79019.1 PT01|SPN79416.1 PT01|SPN79467.1 PT01|SPN79496.1 PT01|SPN79499.1 PT02|YP_009328975.1 PT02|YP_009329106.1 PT02|YP_009329168.1 PT02|YP_009329170.1 PT02|YP_009329189.1 PT02|YP_009329348.1 PT03|SOB74066.1 PT03|SOB74245.1 PT03|SOB74266.1 PT03|SOB74268.1 PT03|SOB74331.1 PT03|SOB74478.1 PT04|SPN78838.1 PT04|SPN79141.1 PT04|SPN79281.1 PT04|SPN79285.1 PT04|SPN79337.1 PT04|SPN79714.1 PT06|YP_009000937.1 PT06|YP_009001053.1 PT06|YP_009001055.1 PT06|YP_009001057.1 PT06|YP_009001098.1 PT06|YP_009001100.1 PT06|YP_009001101.1 PT06|YP_009001102.1 PT06|YP_009001103.1 PT06|YP_009001104.1 PT06|YP_009001105.1 PT06|YP_009001106.1 PT06|YP_009001107.1 PT06|YP_009001108.1 PT06|YP_009001118.1 PT06|YP_009001120.1 PT06|YP_009001124.1 PT06|YP_009001126.1 PT06|YP_009001127.1 PT06|YP_009001140.1 PT06|YP_009001147.1 PT06|YP_009001149.1 PT06|YP_009001150.1 PT06|YP_009001151.1 PT06|YP_009001152.1 PT06|YP_009001184.1 PT06|YP_009001194.1 PT06|YP_009001203.1 PT06|YP_009001207.1 PT06|YP_009001217.1 PT06|YP_009001230.1 PT06|YP_009001231.1 PT06|YP_009001232.1 PT06|YP_009001256.1 PT06|YP_009001257.1 PT06|YP_009001258.1 PT06|YP_009001260.1 PT06|YP_009001261.1 PT06|YP_009001262.1 PT06|YP_009001263.1 PT06|YP_009001264.1 PT06|YP_009001265.1 PT06|YP_009001287.1
Orthogroup113: AF01|NP_042749.1 AF02|BBO53991.1 AF03|AIB52114.1 AF04|AMN84833.1 AF05|SME65084.1 AF06|YP_009352473.1 AF07|YP_009361436.1 MI01|YP_003970075.1 MI02|AYV79152.1 MI03|VVU95047.1 MI03|VVU95186.1 MI04|QFG74220.1 MI05|QFG73849.1 MI06|ATZ80939.1 MI07|VBB17929.1 MI09|ARF09225.1 MI14|ARF10659.1 MI14|ARF10772.1 MI14|ARF10906.1 MI14|ARF11039.1 MI17|ARF09636.1 MI17|ARF09740.1 MI17|ARF09840.1 MI17|ARF09898.1 MI18|ARF11714.1 MI18|ARF11746.1 MI18|ARF12159.1 MI18|ARF12168.1 MI22|YP_004894562.1 MI22|YP_004894674.1 MI23|AFX92567.1 MI23|AFX92707.1 MI24|AGD92433.1 MI24|AGD92563.1 MI25|AEX61660.1 MI25|AEX61814.1 MI26|AEQ60572.1 MI26|AEQ60705.1 MI27|YP_003986888.1 MI27|YP_003987023.1 MI28|EJN40824.1 MI28|EJN40944.1 MI29|AHA45341.1 MI29|AHA45480.1 MI30|AHJ40084.1 MI30|AHJ40178.1 MI33|YP_007354409.1 MI34|AVL94824.1 MI34|AVL94941.1 MI35|AGF85185.1 MI35|AGF85308.1 MI36|AEX62617.1 MI36|AEX62618.1 MI36|AEX62763.1 MI37|QKU33758.1 MI37|QKU33968.1 MI38|QKU34999.1 MI38|QKU35217.1 MP03|YP_009173556.1 MP04|QFG75198.1 MP05|ADX05871.1 MP06|ADX06466.1 MP07|YP_008052552.1 MP08|QOI90173.1 MP09|AUF82688.1 PT05|YP_009449256.1
Orthogroup114: P01|NP_955284.1 P02|YP_009448110.1 P03|NP_039150.1 P04|YP_009046184.1 P05|YP_009046418.1 P06|YP_009177158.1 P07|YP_784335.1 P08|YP_001293305.1 P09|NP_150548.1 P10|NP_659686.1 P11|YP_009408320.1 P12|YP_009408522.1 P13|YP_004821479.1 P14|YP_227498.1 P15|YP_009329747.1 P16|NP_051826.1 P17|NP_052001.1 P18|NP_044078.1 P19|YP_009480650.1 P20|NP_570530.1 P21|NP_619939.1 P22|NP_671644.1 P23|NP_536560.1 P24|YP_009143450.1 P25|YP_009282835.1 P26|YP_717451.1 P27|YP_233024.1 P28|NP_042170.1 P29|YP_009281889.1 P30|YP_005296319.1 P31|NP_958008.1 P32|NP_957876.1 P33|YP_009112838.1 P34|YP_003457405.1 P35|YP_009389385.1 P36|YP_009268832.1 P37|YP_008658536.1 P38|NP_570271.1 P39|ABQ43589.1 P40|ABQ43744.1 P41|NP_938369.1 P42|NP_073499.1 P43|YP_009001576.1 P44|YP_008003995.1 P45|NP_064944.1 P46|YP_008004274.1 P47|YP_008004576.1 P48|YP_008003715.1 P49|NP_048177.1 P50|YP_009408070.1 P51|YP_009162496.1 PN02|YP_008318807.1 PN03|YP_009120650.1 PN04|YP_009480788.1 PN05|YP_009481728.1 PN06|YP_009482839.1 PN07|YP_008436702.1 PY25|YP_007676241.1 PY26|YP_004062072.1 PY27|YP_004061820.1 PY28|YP_009172691.1 PY29|YP_009173193.1 PY30|YP_007674708.1 PY31|YP_009172958.1 PY33|YP_004063611.1 PY34|YP_001648292.1
Orthogroup115: AF06|YP_009352648.1 MI02|AYV79607.1 MI03|VVU95773.1 MI06|ATZ80565.1 MI06|ATZ80568.1 MI07|VBB17663.1 MI07|VBB18116.1 MI07|VBB18999.1 MI17|ARF09843.1 MI18|ARF11181.1 MI18|ARF11429.1 MI18|ARF12423.1 MI18|ARF12683.1 MI22|YP_004894517.1 MI23|AFX92520.1 MI24|AGD92383.1 MI25|AEX61607.1 MI26|AEQ60609.1 MI27|YP_003986927.1 MI28|EJN40861.1 MI29|AHA45440.1 MI30|AHJ40112.2 MI34|AVL94777.1 MI35|AGF85359.1 MI37|QKU33974.1 MI37|QKU34079.1 MI38|QKU35224.1 MI38|QKU35339.1 MP03|YP_009173478.1 MP04|QFG75175.1 MP05|ADX05951.1 MP06|ADX06336.1 MP07|YP_008052451.1 PN02|YP_008319033.1 PN03|YP_009119210.1 PN03|YP_009120403.1 PN04|YP_009480917.1 PN04|YP_009481437.1 PN05|YP_009481861.1 PN06|YP_009482980.1 PN06|YP_009483694.1 PN07|YP_008436966.1 PN07|YP_008438510.1 PY03|YP_001426922.1 PY04|YP_009325596.1 PY04|YP_009325683.1 PY04|YP_009325765.1 PY05|NP_048621.1 PY05|NP_048834.1 PY05|NP_048846.1 PY06|YP_001498661.1 PY06|YP_001498759.1 PY07|YP_001426114.1 PY07|YP_001426216.1 PY08|ABT14132.1 PY09|YP_001497943.1 PY09|YP_001497949.1 PY09|YP_001498001.1 PY10|YP_009665245.1 PY10|YP_009665394.1 PY10|YP_009665525.1 PY10|YP_009665547.1 PY24|BBI30316.1 PY28|YP_009172594.1 PY30|YP_007674793.1
Orthogroup116: AF01|NP_042788.1 AF02|BBO54037.1 AF03|AIB52028.1 AF04|AMN84750.1 AF05|SME64996.1 AF07|YP_009361614.1 MI01|YP_003969833.1 MI02|AYV79755.1 MI03|VVU94822.1 MI04|QFG74511.1 MI05|QFG73971.1 MI06|ATZ80595.1 MI07|VBB17966.1 MI09|ARF09248.1 MI14|ARF10822.1 MI17|ARF09804.1 MI18|ARF11777.1 MI22|YP_004894595.1 MI23|AFX92606.1 MI24|AGD92470.1 MI25|AEX61703.1 MI26|AEQ60546.1 MI27|YP_003986861.1 MI29|AHA45506.1 MI30|AHJ40068.2 MI33|YP_007354439.1 MI34|AVL94859.1 MI35|AGF85274.1 MI36|AEX62722.1 MI37|QKU33895.1 MI38|QKU35141.1 MP01|YP_009052345.1 MP02|QDY51869.1 MP03|YP_009173534.1 MP04|QFG75167.1 MP05|ADX06023.1 MP06|ADX06432.1 MP07|YP_008052529.1 MP08|QOI90429.1 MP09|AUF82248.1 PN01|YP_009165393.1 PN02|YP_008319338.1 PN03|YP_009120074.1 PN04|YP_009481104.1 PN05|YP_009482128.1 PN06|YP_009483190.1 PN07|YP_008437385.1 PT01|SPN79120.1 PT03|SOB73886.1 PT04|SPN79929.1 PT06|YP_009001016.1 PY11|AHA54755.1 PY12|AHA55307.1 PY13|AHA55779.1 PY14|AHA54260.1 PY15|AET98309.1 PY16|AET42478.1 PY17|AEO98030.1 PY18|AEP15831.1 PY19|AEP16223.1 PY20|AEO97604.1 PY21|YP_293920.1 PY22|AEP15188.1 PY23|CAZ69495.1
Orthogroup117: MI01|YP_003970006.1 MI02|AYV79694.1 MI03|VVU95093.1 MI04|QFG74675.1 MI05|QFG74104.1 MI06|ATZ80412.1 MI07|VBB18361.1 MI09|ARF09008.1 MI14|ARF10898.1 MI17|ARF09463.1 MI18|ARF11226.1 MI18|ARF11351.1 MI22|YP_004894419.1 MI23|AFX92409.1 MI24|AGD92275.1 MI25|AEX61490.1 MI26|AEQ60700.1 MI27|YP_003987019.1 MI29|AHA45345.1 MI30|AHJ40177.2 MI33|YP_007354084.1 MI33|YP_007354271.1 MI34|AVL94519.1 MI34|AVL94691.1 MI35|AGF85455.1 MI35|AGF85657.1 MI36|AEX62945.1 MI36|AEX63200.1 MI37|QKU34235.1 MI38|QKU35497.1 MP01|YP_009052253.1 MP02|QDY52053.1 MP03|YP_009173485.1 MP04|QFG75189.1 MP05|ADX05950.1 MP06|ADX06337.1 MP07|YP_008052453.1 MP08|QOI90226.1 MP09|AUF82341.1 PY01|YP_004061616.1 PY02|ADQ91358.1 PY03|YP_001426526.1 PY04|YP_009325763.1 PY05|NP_048827.1 PY06|YP_001498658.1 PY07|YP_001426287.1 PY08|ABT14211.1 PY09|YP_001497834.1 PY10|YP_009665476.1 PY24|BBI30562.1 PY25|YP_007676287.1 PY26|YP_004062105.1 PY27|YP_004061853.1 PY28|YP_009172733.1 PY29|YP_009173229.1 PY30|YP_007674677.1 PY31|YP_009172987.1 PY32|YP_003213033.1 PY33|YP_004063642.1 PY34|YP_001648318.1 PY35|NP_077626.1 PY36|YP_009665681.1 PY37|YP_002154701.1 PY42|YP_009507525.1
Orthogroup118: AF07|YP_009361479.1 MI06|ATZ80756.1 MI07|VBB17750.1 MI07|VBB18739.1 MI14|ARF10385.1 MI18|ARF12205.1 MI18|ARF12429.1 MI22|YP_004894321.1 MI23|AFX92307.1 MI24|AGD92177.1 MI25|AEX61363.1 MI26|AEQ60930.1 MI27|YP_003987247.1 MI28|EJN41128.1 MI29|AHA45115.1 MI30|AMK62012.1 MI33|YP_007354181.1 MI34|AVL94604.1 MI35|AGF85551.1 MI36|AEX63081.1 MI37|QKU34590.1 MI38|QKU35928.1 MR01|AGV01567.1 MR02|YP_003406951.1 MR03|AVR52925.1 MR04|YP_009094689.1 MR05|YP_009254992.1 MR06|AQQ73655.1 MR07|YP_004347175.1 MR08|YP_009345396.1 MR09|ALH06887.1 MR10|AHA46097.1 MR11|YP_009506880.1 MR12|YP_009238755.1 MR13|YP_009310245.1 PN01|YP_009165456.1 PN02|YP_008319868.1 PN03|YP_009119135.1 PN03|YP_009119388.1 PN04|YP_009481403.1 PN04|YP_009481471.1 PN05|YP_009482372.1 PN05|YP_009482478.1 PN06|YP_009483591.1 PN06|YP_009483749.1 PN07|YP_008438594.1 PN07|YP_009430096.1 PT01|SPN78864.1 PT01|SPN79487.1 PT01|SPN79601.1 PT02|YP_009329172.1 PT02|YP_009329231.1 PT02|YP_009329321.1 PT03|SOB74098.1 PT03|SOB74199.1 PT03|SOB74262.1 PT04|SPN79294.1 PT04|SPN79450.1 PT04|SPN79654.1 PT05|YP_009449321.1 PT06|YP_009001254.1 PY24|BBI30159.1 PY24|BBI30470.1
Orthogroup119: I08|YP_009163866.1 P01|NP_955147.1 P01|NP_955148.1 P01|NP_955149.1 P01|NP_955157.1 P01|NP_955177.1 P01|NP_955178.1 P02|YP_009448016.1 P02|YP_009448017.1 P02|YP_009448018.1 P02|YP_009448026.1 P03|NP_039060.1 P03|NP_039061.1 P03|NP_039062.1 P03|NP_039070.1 P03|NP_039085.1 P03|NP_039086.1 P04|YP_009046094.1 P04|YP_009046095.1 P04|YP_009046096.1 P04|YP_009046104.1 P04|YP_009046117.1 P05|YP_009046331.1 P05|YP_009046332.1 P05|YP_009046333.1 P05|YP_009046341.1 P06|YP_009177188.1 P07|YP_784230.1 P07|YP_784231.1 P07|YP_784232.1 P08|YP_001293325.1 P09|NP_150568.1 P10|NP_659705.1 P11|YP_009408189.1 P12|YP_009408395.1 P13|YP_004821357.1 P14|YP_227521.1 P15|YP_009329792.1 P15|YP_009329793.1 P16|NP_051848.1 P17|NP_052023.1 P18|NP_043986.1 P20|NP_570597.1 P21|NP_619999.1 P22|NP_671688.1 P23|NP_536609.1 P24|YP_009143326.1 P24|YP_009143508.1 P25|YP_009282698.1 P25|YP_009282894.1 P26|YP_717526.1 P27|YP_232899.1 P28|NP_042238.1 P29|YP_009281752.1 P29|YP_009281948.1 P30|YP_005296351.1 P38|NP_570291.1 P39|ABQ43611.1 P40|ABQ43766.1 P41|NP_938388.1 P42|NP_073520.1 P51|YP_009162526.1
Orthogroup120: AC02|YP_762409.1 AC03|YP_803352.1 AC04|AJP09030.1 AC05|AFV50323.1 AC06|AYD68186.1 AC07|BBB16536.1 AC08|YP_009640053.1 I01|YP_073546.1 I02|NP_078745.1 I03|YP_009342142.1 I06|AAT71900.1 I08|YP_009163791.1 I09|ADE34427.1 I10|AAP33178.1 I11|YP_003772.1 I12|AGV20533.1 I13|YP_009506660.1 I14|AHA80846.1 I15|ANZ57029.1 I16|YP_009508630.1 I17|YP_009182000.1 I18|YP_006347592.1 I19|YP_031580.1 I20|AJR29160.1 I21|AAV91031.1 I22|AFG73044.1 I23|YP_009272713.1 I24|YP_009259480.1 I25|YP_164114.1 I26|ACF42221.1 I27|AJR29085.1 I28|ABB92270.1 I29|AJR29233.1 I30|BAK14314.1 I31|ABF82077.1 I32|YP_009021127.1 I33|YP_009010853.1 I34|YP_654619.1 I35|YP_009010389.1 I36|YP_008357386.1 I37|YP_009010628.1 I38|YP_004732814.1 I39|YP_009046772.1 I40|NP_149800.1 I41|ATE87178.1 I42|YP_009552438.1 MI22|YP_004894727.1 MI23|AFX92765.1 MI24|AGD92622.1 MI25|AEX61874.1 MI26|AEQ60754.1 MI27|YP_003987072.1 MI28|EJN40985.1 MI29|AHA45293.1 MI30|AMK61942.1 MI33|YP_007354558.1 MI34|AVL94981.1 MI35|AGF85135.1 MI36|AEX62560.1 MI37|QKU33658.1 MI38|QKU34899.1
Orthogroup121: AF07|YP_009361736.1 I32|YP_009021120.1 I33|YP_009010837.1 I35|YP_009010371.1 I36|YP_008357370.1 I38|YP_004732795.1 I39|YP_009046749.1 I40|NP_149736.1 MI18|ARF11725.1 MI18|ARF12305.1 MR01|AGV01607.1 MR01|AGV01663.1 MR01|AGV01710.1 MR01|AGV01802.1 MR02|YP_003406987.1 MR02|YP_003407035.1 MR02|YP_003407073.1 MR02|YP_003407098.1 MR02|YP_003407152.1 MR03|AVR52963.1 MR03|AVR53016.1 MR03|AVR53058.1 MR03|AVR53088.1 MR03|AVR53150.1 MR04|YP_009094724.1 MR04|YP_009094771.1 MR04|YP_009094808.1 MR04|YP_009094882.1 MR05|YP_009254826.1 MR05|YP_009255032.1 MR05|YP_009255088.1 MR05|YP_009255132.1 MR06|AQQ73700.1 MR06|AQQ73737.1 MR06|AQQ73775.1 MR06|AQQ73795.1 MR07|YP_004347228.1 MR07|YP_004347270.1 MR07|YP_004347336.1 MR08|YP_009345236.1 MR08|YP_009345259.1 MR08|YP_009345303.1 MR08|YP_009345344.1 MR09|ALH06935.1 MR09|ALH06974.1 MR09|ALH07036.1 MR10|AHA45925.1 MR10|AHA45959.1 MR10|AHA46003.1 MR10|AHA46045.1 MR11|YP_009506936.1 MR11|YP_009506981.1 MR11|YP_009507026.1 MR11|YP_009507061.1 MR12|YP_009238811.1 MR12|YP_009238859.1 MR12|YP_009238904.1 MR12|YP_009238929.1 MR13|YP_009310284.1 MR13|YP_009310313.1 MR13|YP_009310346.1
Orthogroup122: MI01|YP_003969818.1 MI01|YP_003969819.1 MI02|AYV79391.1 MI02|AYV79392.1 MI03|VVU94930.1 MI03|VVU94933.1 MI04|QFG74633.1 MI05|QFG73980.1 MI06|ATZ80540.1 MI06|ATZ80541.1 MI07|VBB18267.1 MI07|VBB18270.1 MI09|ARF09359.1 MI09|ARF09361.1 MI14|ARF10586.1 MI14|ARF10587.1 MI17|ARF09401.1 MI17|ARF09403.1 MI18|ARF11236.1 MI22|YP_004894479.1 MI22|YP_004894481.1 MI23|AFX92475.1 MI23|AFX92478.1 MI24|AGD92338.1 MI24|AGD92340.1 MI25|AEX61557.1 MI25|AEX61560.1 MI26|AEQ60644.1 MI26|AEQ60646.1 MI27|YP_003986964.1 MI27|YP_003986966.1 MI28|EJN40892.1 MI28|EJN40894.1 MI29|AHA45400.1 MI29|AHA45402.1 MI30|AHJ40142.1 MI30|AHJ40144.1 MI33|YP_007354327.1 MI33|YP_007354329.1 MI34|AVL94743.1 MI34|AVL94745.1 MI35|AGF85396.1 MI35|AGF85398.1 MI36|AEX62875.1 MI36|AEX62877.1 MI37|QKU34143.1 MI37|QKU34148.1 MI38|QKU35404.1 MI38|QKU35409.1 MP01|YP_009052324.1 MP02|QDY51776.1 MP02|QDY51778.1 MP03|YP_009173371.1 MP04|QFG75123.1 MP05|ADX05849.1 MP06|ADX06279.1 MP07|YP_008052418.1 MP08|QOI90451.1 MP08|QOI90452.1 MP09|AUF82247.1 MP09|AUF82339.1
Orthogroup123: MI01|YP_003969858.1 MI02|AYV79788.1 MI03|VVU94989.1 MI03|VVU95765.1 MI04|QFG74659.1 MI05|QFG74111.1 MI07|VBB18339.1 MI07|VBB18513.1 MI09|ARF09032.1 MI14|ARF10544.1 MI17|ARF09446.1 MI18|ARF11330.1 MI22|YP_004894439.1 MI23|AFX92430.1 MI23|AFX92431.1 MI24|AGD92297.1 MI24|AGD92298.1 MI25|AEX61512.1 MI25|AEX61513.1 MI26|AEQ60683.1 MI27|YP_003987003.1 MI28|EJN40925.1 MI29|AHA45364.1 MI30|AMK61922.1 MI33|YP_007354292.1 MI34|AVL94709.1 MI35|AGF85434.1 MI36|AEX62920.1 MI37|QKU34220.1 MI38|QKU35480.1 MP02|QDY52065.1 MP03|YP_009173292.1 MP03|YP_009173612.1 MP04|QFG74839.1 MP04|QFG74955.1 MP05|ADX06135.1 MP05|ADX06140.1 MP07|YP_008052341.1 MP07|YP_008052573.1 MP08|QOI90187.1 MP09|AUF82132.1 PY01|YP_004061546.1 PY02|ADQ91285.1 PY03|YP_001426835.1 PY04|YP_009325711.1 PY05|NP_048757.1 PY06|YP_001498573.1 PY07|YP_001426206.1 PY08|ABT14123.1 PY09|YP_001497744.1 PY10|YP_009665429.1 PY25|YP_007676177.1 PY26|YP_004062011.1 PY27|YP_004061788.1 PY28|YP_009172614.1 PY29|YP_009173158.1 PY30|YP_007674775.1 PY31|YP_009172887.1 PY32|YP_003212942.1 PY34|YP_001648215.2 PY35|NP_077544.1
Orthogroup124: MI01|YP_003970036.1 MI02|AYV79242.1 MI02|AYV79620.1 MI03|VVU94446.1 MI03|VVU95002.1 MI04|QFG74345.1 MI05|QFG73913.1 MI06|ATZ80316.1 MI06|ATZ80430.1 MI06|ATZ80963.1 MI07|VBB18048.1 MI07|VBB18370.1 MI07|VBB18837.1 MI09|ARF08723.1 MI09|ARF09002.1 MI09|ARF09301.1 MI14|ARF10893.1 MI14|ARF10988.1 MI17|ARF09467.1 MI17|ARF10024.1 MI18|ARF11354.1 MI18|ARF12614.1 MI22|YP_004894403.1 MI22|YP_004894551.1 MI23|AFX92392.1 MI23|AFX92555.1 MI24|AGD92257.1 MI24|AGD92422.1 MI25|AEX61465.1 MI25|AEX61646.1 MI26|AEQ60438.1 MI26|AEQ60581.1 MI27|YP_003986752.1 MI27|YP_003986897.1 MI28|EJN40710.1 MI28|EJN40833.1 MI29|AHA45471.1 MI29|AHA45614.1 MI30|AHJ40090.1 MI30|AMK61830.1 MI33|YP_007354399.1 MI34|AVL94675.1 MI34|AVL94812.1 MI35|AGF85321.1 MI35|AGF85470.1 MI36|AEX62780.1 MI36|AEX62970.1 MI36|AEX62971.1 MI37|QKU33982.1 MI37|QKU34268.1 MI38|QKU35232.1 MI38|QKU35529.1 MP02|QDY51980.1 MP03|YP_009173627.1 MP04|QFG74959.1 MP05|ADX05798.1 MP06|ADX06244.1 MP08|QOI90398.1 PY01|YP_004061438.1 PY02|ADQ91175.1 PY25|YP_007676312.1
Orthogroup125: AF07|YP_009361805.1 MI02|AYV79248.1 MI06|ATZ80996.1 MI07|VBB18836.1 MI14|ARF10984.1 MI18|ARF12304.1 MI22|YP_004894191.1 MI22|YP_004894978.1 MI23|AFX92169.1 MI23|AFX93039.1 MI24|AGD92041.1 MI24|AGD92892.1 MI25|AEX61211.1 MI25|AEX61989.1 MI26|AEQ61017.1 MI26|AEQ61018.1 MI27|YP_003987334.1 MI27|YP_003987335.1 MI28|EJN40561.1 MI28|EJN40562.1 MI29|AHA45025.1 MI29|AHA45026.1 MI30|AHJ40390.2 MI30|AMK62050.1 MI33|YP_007354775.1 MI33|YP_007354777.1 MI34|AVL95186.1 MI34|AVL95188.1 MI35|AGF84907.1 MI35|AGF84909.1 MI36|AEX62290.1 MI36|AEX62292.1 MI37|QKU34596.1 MI38|QKU35934.1 MR01|AGV01423.1 MR02|YP_003406821.1 MR03|AVR52787.1 MR04|YP_009094563.1 MR05|YP_009254868.1 MR06|AQQ73926.1 MR07|YP_004347044.1 MR08|YP_009345531.1 MR09|ALH06770.1 MR10|AHA46231.1 MR11|YP_009507229.1 MR12|YP_009238626.1 MR13|YP_009310163.1 PN01|YP_009165314.1 PN02|YP_008318803.1 PN03|YP_009120652.1 PN04|YP_009481205.1 PN05|YP_009482053.1 PN06|YP_009482837.1 PN07|YP_008436697.1 PN07|YP_008437553.1 PT02|YP_009329416.1 PT03|SOB73987.1 PT04|SPN79808.1 PT05|YP_009448220.1 PY24|BBI30142.1
Orthogroup126: MI01|YP_003969642.1 MI01|YP_003970101.1 MI01|YP_003970104.1 MI02|AYV79079.1 MI02|AYV79098.1 MI02|AYV79113.1 MI02|AYV79204.1 MI02|AYV79205.1 MI02|AYV79206.1 MI02|AYV79207.1 MI02|AYV79208.1 MI02|AYV79243.1 MI02|AYV79244.1 MI02|AYV79245.1 MI02|AYV79246.1 MI02|AYV79247.1 MI02|AYV79373.1 MI02|AYV79468.1 MI02|AYV79474.1 MI02|AYV79481.1 MI02|AYV79738.1 MI02|AYV79744.1 MI06|ATZ80208.1 MI09|ARF08863.1 MI09|ARF08956.1 MI18|ARF11956.1 MI22|YP_004894980.1 MI22|YP_004895098.1 MI22|YP_004895101.1 MI22|YP_004895119.1 MI22|YP_004895120.1 MI23|AFX93041.1 MI23|AFX93152.1 MI23|AFX93155.1 MI23|AFX93173.1 MI23|AFX93175.1 MI24|AGD93018.1 MI24|AGD93021.1 MI24|AGD93041.1 MI24|AGD93042.1 MI25|AEX61991.1 MI25|AEX62111.1 MI25|AEX62115.1 MI25|AEX62139.1 MI26|AEQ60180.1 MI26|AEQ60183.1 MI27|YP_003986495.1 MI27|YP_003986498.1 MI28|EJN41232.1 MI28|EJN41233.1 MI29|AHA45871.1 MI29|AHA45874.1 MI30|AMK61709.1 MI30|AMK61711.1 MI33|YP_007354004.1 MI33|YP_007354847.1 MI35|AGF85764.1 MI36|AEX63312.1 MI37|QKU34390.1 MI38|QKU35674.1
Orthogroup127: MI01|YP_003969852.1 MI03|VVU94982.1 MI04|QFG74655.1 MI05|QFG73581.1 MI06|ATZ80516.1 MI07|VBB18348.1 MI09|ARF09024.1 MI14|ARF10999.1 MI17|ARF09452.1 MI18|ARF11337.1 MI22|YP_004894432.1 MI22|YP_004894697.1 MI23|AFX92423.1 MI23|AFX92731.1 MI24|AGD92289.1 MI24|AGD92590.1 MI25|AEX61503.1 MI25|AEX61837.1 MI26|AEQ60688.1 MI26|AEQ60723.1 MI27|YP_003987008.1 MI27|YP_003987042.1 MI28|EJN40930.1 MI28|EJN40960.1 MI29|AHA45323.1 MI29|AHA45359.1 MI30|AHJ40165.2 MI30|AHJ40193.2 MI33|YP_007354285.1 MI33|YP_007354530.1 MI34|AVL94704.1 MI34|AVL94956.1 MI35|AGF85166.1 MI35|AGF85439.1 MI36|AEX62596.1 MI36|AEX62927.1 MI37|QKU33734.1 MI37|QKU34225.1 MI38|QKU34975.1 MI38|QKU35485.1 MP02|QDY51987.1 MP03|YP_009173322.1 MP04|QFG74979.1 MP05|ADX06074.1 MP06|ADX06402.1 MP07|YP_008052407.1 MP08|QOI90406.1 MP09|AUF82209.1 P43|YP_009001589.1 PN01|YP_009165329.1 PN02|YP_008319043.2 PN02|YP_008319240.1 PN03|YP_009120169.1 PN03|YP_009120391.1 PN04|YP_009480924.1 PN05|YP_009481871.1 PN06|YP_009482987.1 PN06|YP_009483129.1 PN07|YP_008436977.1 PN07|YP_008437273.2
Orthogroup128: MI05|QFG73604.1 MI06|ATZ81014.1 MI22|YP_004894173.1 MI22|YP_004894322.1 MI23|AFX92149.1 MI23|AFX92308.1 MI24|AGD92017.1 MI24|AGD92178.1 MI25|AEX61191.1 MI25|AEX61364.1 MI26|AEQ60725.1 MI26|AEQ60931.1 MI27|YP_003987044.1 MI27|YP_003987248.1 MI28|EJN40962.1 MI28|EJN41129.1 MI29|AHA45114.1 MI29|AHA45321.1 MI30|AHJ40195.2 MI30|AMK62013.1 MI33|YP_007354006.1 MI33|YP_007354182.1 MI33|YP_007354845.1 MI34|AVL94416.1 MI34|AVL94450.1 MI34|AVL94605.1 MI35|AGF84850.1 MI35|AGF85550.1 MI35|AGF85760.1 MI36|AEX63080.1 MI36|AEX63307.1 MI37|QKU34591.1 MI38|QKU35929.1 P08|YP_001293208.1 P09|NP_150451.1 P10|NP_659590.1 P11|YP_009408216.1 P12|YP_009408418.1 P13|YP_004821372.1 P14|YP_227399.1 P16|NP_051725.1 P17|NP_051900.1 P20|NP_570426.1 P21|NP_619836.1 P22|NP_671543.1 P23|NP_536460.1 P24|YP_009143347.1 P25|YP_009282731.1 P26|YP_717348.1 P27|YP_232922.1 P28|NP_042069.1 P29|YP_009281785.1 P37|YP_008658561.1 P38|NP_570172.1 P39|ABQ43488.1 P40|ABQ43643.1 P41|NP_938273.1 P42|NP_073401.1 PT05|YP_009448345.1 PT05|YP_009448827.1
Orthogroup129: I31|ABF82110.1 I32|YP_009021157.1 I33|YP_009010898.1 I34|YP_654652.1 I35|YP_009010432.1 I36|YP_008357427.1 I37|YP_009010671.1 I38|YP_004732859.1 P01|NP_955098.1 P02|YP_009447970.1 P03|NP_039016.1 P04|YP_009046053.1 P05|YP_009046290.1 P06|YP_009177052.1 P07|YP_784307.1 P08|YP_001293278.1 P09|NP_150521.1 P10|NP_659659.1 P11|YP_009408293.1 P12|YP_009408495.1 P13|YP_004821449.1 P14|YP_227471.1 P15|YP_009329720.1 P16|NP_051799.1 P17|NP_051974.1 P18|NP_044050.1 P19|YP_009480623.1 P20|NP_570503.1 P21|NP_619911.1 P22|NP_671617.1 P23|NP_536534.1 P24|YP_009143423.1 P25|YP_009282808.1 P26|YP_717424.1 P27|YP_232997.1 P28|NP_042144.1 P29|YP_009281862.1 P30|YP_005296292.1 P31|NP_957980.1 P32|NP_957848.1 P33|YP_009112810.1 P34|YP_003457376.1 P35|YP_009389358.1 P36|YP_009268805.1 P37|YP_008658506.1 P38|NP_570244.1 P39|ABQ43562.1 P40|ABQ43717.1 P41|NP_938342.1 P42|NP_073472.1 P43|YP_009001620.1 P44|YP_008003878.1 P45|NP_064840.1 P46|YP_008004173.1 P47|YP_008004484.1 P48|YP_008003598.1 P49|NP_048221.1 P50|YP_009408043.1 P51|YP_009162509.1
Orthogroup130: PN01|YP_009165023.1 PN01|YP_009165203.1 PN02|YP_008318926.2 PN02|YP_008319401.1 PN02|YP_008319565.1 PN02|YP_008319635.1 PN02|YP_008319637.1 PN02|YP_008319640.2 PN02|YP_008319701.1 PN02|YP_009430261.1 PN02|YP_009430262.1 PN03|YP_009119309.1 PN03|YP_009119331.1 PN03|YP_009119337.1 PN03|YP_009119429.1 PN03|YP_009119433.1 PN03|YP_009119437.1 PN03|YP_009119532.1 PN04|YP_009481393.1 PN04|YP_009481394.1 PN04|YP_009481396.1 PN04|YP_009481398.1 PN04|YP_009481399.1 PN04|YP_009481400.1 PN04|YP_009481423.1 PN04|YP_009481494.1 PN04|YP_009481595.1 PN04|YP_009481597.1 PN05|YP_009482222.1 PN05|YP_009482349.1 PN05|YP_009482351.1 PN05|YP_009482353.1 PN05|YP_009482428.1 PN05|YP_009482495.1 PN05|YP_009482580.1 PN05|YP_009482582.1 PN06|YP_009482821.1 PN06|YP_009483238.1 PN06|YP_009483499.1 PN06|YP_009483558.1 PN06|YP_009483559.1 PN06|YP_009483560.1 PN06|YP_009483561.1 PN06|YP_009483562.1 PN06|YP_009483608.1 PN06|YP_009483611.1 PN06|YP_009483638.1 PN07|YP_008436667.1 PN07|YP_008437607.1 PN07|YP_008438023.1 PN07|YP_008438029.1 PN07|YP_008438093.1 PN07|YP_008438095.2 PN07|YP_008438101.1 PN07|YP_008438383.1 PN07|YP_008438409.1 PN07|YP_008438412.2 PN07|YP_009430094.1 PT06|YP_009001288.1
Orthogroup131: AF01|NP_042751.1 P01|NP_955039.1 P01|NP_955075.1 P01|NP_955330.1 P02|YP_009448160.1 P03|NP_038971.1 P03|NP_039201.1 P03|NP_039216.1 P04|YP_009046229.1 P06|YP_009177186.1 P08|YP_001293315.1 P09|NP_150557.1 P10|NP_659695.1 P11|YP_009408333.1 P11|YP_009408383.1 P12|YP_009408535.1 P12|YP_009408578.1 P13|YP_004821356.1 P13|YP_004821493.1 P14|YP_227508.1 P14|YP_227519.1 P15|YP_009329757.1 P16|NP_051836.1 P17|NP_052011.1 P18|NP_044094.1 P19|YP_009480662.1 P20|NP_570543.1 P21|NP_619953.1 P21|NP_851590.1 P22|NP_671524.1 P22|NP_671525.1 P22|NP_671655.1 P23|NP_536573.1 P24|YP_009143322.1 P24|YP_009143463.1 P24|YP_009143512.1 P25|YP_009282848.1 P25|YP_009282898.1 P26|YP_717465.1 P27|YP_233039.1 P27|YP_233047.1 P28|NP_042185.1 P28|NP_042195.1 P29|YP_009281902.1 P30|YP_005296329.1 P31|NP_958019.1 P32|NP_957887.1 P33|YP_009112850.1 P34|YP_003457417.1 P35|YP_009389395.1 P36|YP_009268844.1 P37|YP_008658548.1 P38|NP_570280.1 P39|ABQ43599.1 P40|ABQ43754.1 P41|NP_938379.1 P42|NP_073508.1 P50|YP_009408082.1
Orthogroup132: MI06|ATZ80603.1 MI06|ATZ80604.1 MI06|ATZ80611.1 MI09|ARF08777.1 MI18|ARF11582.1 MI18|ARF11583.1 MI18|ARF11770.1 MI18|ARF12342.1 MI22|YP_004894341.1 MI23|AFX92325.1 MI24|AGD92196.1 MI25|AEX61392.1 MI25|AEX61393.1 MI26|AEQ60375.1 MI27|YP_003986689.1 MI28|EJN40652.1 MI29|AHA45680.1 MI30|AHJ39960.1 MI33|YP_007354198.1 MI33|YP_007354199.1 MI34|AVL94620.1 MI35|AGF85534.1 MI36|AEX63057.1 MI38|QKU35621.1 MP01|YP_009052266.1 MP02|QDY51873.1 MP03|YP_009173339.1 MP05|ADX05885.1 MP05|ADX06047.1 MP06|ADX06256.1 MP06|ADX06302.1 MP07|YP_008052337.1 MP07|YP_008052405.1 MP08|QOI90191.1 PT01|SPN79659.1 PT02|YP_009329139.1 PT03|SOB74297.1 PT04|SPN79207.1 PT06|YP_009000961.1 PY03|YP_001427311.1 PY04|YP_009325542.1 PY04|YP_009325543.1 PY05|NP_048419.1 PY05|NP_048423.1 PY06|YP_001498171.1 PY06|YP_001498175.1 PY07|YP_001425644.1 PY08|ABT13563.1 PY09|YP_001497299.1 PY09|YP_001497303.1 PY10|YP_009665244.1 PY10|YP_009665246.1 PY25|YP_007676138.1 PY26|YP_004061922.1 PY36|YP_009665690.1 PY42|YP_009507418.1 PY42|YP_009507627.1 PY42|YP_009507633.1
Orthogroup133: MR01|AGV01513.1 MR01|AGV01519.1 MR01|AGV01642.1 MR02|YP_003406907.1 MR02|YP_003407016.1 MR03|AVR52873.1 MR03|AVR52879.1 MR03|AVR52996.1 MR04|YP_009094649.1 MR04|YP_009094752.1 MR05|YP_009254948.1 MR05|YP_009255067.1 MR06|AQQ73721.1 MR06|AQQ73898.1 MR06|AQQ73987.1 MR06|AQQ73988.1 MR07|YP_004347017.1 MR07|YP_004347119.1 MR07|YP_004347120.1 MR07|YP_004347251.1 MR08|YP_009345320.1 MR08|YP_009345459.1 MR08|YP_009345460.1 MR08|YP_009345566.1 MR09|ALH06744.1 MR09|ALH06834.1 MR09|ALH06835.1 MR09|ALH06957.1 MR10|AHA46019.1 MR10|AHA46124.1 MR10|AHA46151.1 MR10|AHA46152.1 MR10|AHA46164.1 MR11|YP_009506809.1 MR11|YP_009506822.1 MR11|YP_009506823.1 MR11|YP_009506851.1 MR11|YP_009506963.1 MR12|YP_009238666.1 MR12|YP_009238694.1 MR12|YP_009238695.1 MR12|YP_009238728.1 MR12|YP_009238838.1 MR13|YP_009310184.1 MR13|YP_009310301.1 PN02|YP_008319938.1 PN04|YP_009481453.1 PN05|YP_009482461.1 PN06|YP_009483811.1 PN07|YP_008438707.1 PT01|SPN78835.1 PT01|SPN78837.1 PT02|YP_009329333.1 PT02|YP_009329334.1 PT03|SOB74084.1 PT03|SOB74085.1 PT04|SPN79680.1 PT04|SPN79682.1
Orthogroup134: MI01|YP_003969969.1 MI02|AYV79291.1 MI03|VVU94871.1 MI04|QFG74533.1 MI05|QFG73769.1 MI06|ATZ80588.1 MI07|VBB18106.1 MI09|ARF09325.1 MI14|ARF10843.1 MI17|ARF09860.1 MI18|ARF11163.1 MI22|YP_004894527.1 MI23|AFX92531.1 MI24|AGD92394.1 MI25|AEX61618.1 MI26|AEQ60604.1 MI27|YP_003986921.1 MI28|EJN40855.1 MI29|AHA45446.1 MI30|AHJ40107.2 MI33|YP_007354374.1 MI34|AVL94789.1 MI35|AGF85346.1 MI36|AEX62808.1 MI37|QKU34027.1 MI38|QKU35283.1 MP01|YP_009052249.1 MP02|QDY52210.1 MP03|YP_009173375.1 MP04|QFG75120.1 MP05|ADX05852.1 MP06|ADX06276.1 MP07|YP_008052377.1 MP08|QOI90455.1 MP09|AUF82559.1 PY01|YP_004061521.1 PY02|ADQ91258.1 PY03|YP_001426797.1 PY04|YP_009325772.1 PY05|NP_048844.1 PY06|YP_001498671.1 PY07|YP_001426256.1 PY08|ABT14174.1 PY09|YP_001497848.1 PY10|YP_009665483.1 PY25|YP_007676190.1 PY26|YP_004061986.1 PY27|YP_004061740.1 PY28|YP_009172593.1 PY29|YP_009173112.1 PY30|YP_007674794.1 PY31|YP_009172869.1 PY32|YP_003212926.1 PY33|YP_004063529.1 PY34|YP_001648188.2 PY42|YP_009507493.1
Orthogroup135: MI22|YP_004894582.1 MI22|YP_004894941.1 MI22|YP_004894979.1 MI22|YP_004895018.1 MI23|AFX92999.1 MI23|AFX93040.1 MI23|AFX93079.1 MI24|AGD92855.1 MI24|AGD92893.1 MI24|AGD92936.1 MI25|AEX61941.1 MI25|AEX61990.1 MI25|AEX62032.1 MI26|AEQ60231.1 MI26|AEQ60333.1 MI26|AEQ60458.1 MI26|AEQ60950.1 MI26|AEQ60979.1 MI26|AEQ60998.1 MI27|YP_003986547.1 MI27|YP_003986646.1 MI27|YP_003986771.1 MI27|YP_003987268.1 MI27|YP_003987295.1 MI27|YP_003987315.1 MI28|EJN40543.1 MI28|EJN40617.1 MI28|EJN40727.1 MI28|EJN41149.1 MI28|EJN41222.1 MI28|EJN41263.1 MI29|AHA45045.1 MI29|AHA45065.1 MI29|AHA45093.1 MI29|AHA45594.1 MI29|AHA45718.1 MI29|AHA45822.1 MI30|AHJ40346.1 MI30|AMK61735.1 MI30|AMK61782.1 MI30|AMK61836.1 MI30|AMK62039.1 MI30|AMK62046.1 MI33|YP_007354742.1 MI33|YP_007354772.1 MI33|YP_007354796.1 MI34|AVL94425.1 MI34|AVL95184.1 MI34|AVL95205.1 MI34|AVL95240.1 MI35|AGF84855.1 MI35|AGF84889.1 MI35|AGF84913.1 MI36|AEX62259.1 MI36|AEX62299.1 MI36|AEX62335.1
Orthogroup136: AF03|AIB51825.1 AF05|SME64786.1 AF06|YP_009352683.1 AF06|YP_009352685.1 AF06|YP_009352694.1 MI02|AYV79066.1 MI06|ATZ80393.1 MI07|VBB17544.1 MI07|VBB18025.1 MI07|VBB18193.1 MI07|VBB18779.1 MI09|ARF08163.1 MI14|ARF10187.1 MI14|ARF10518.1 MI14|ARF10718.1 MI14|ARF10720.1 MI17|ARF09823.1 MI17|ARF10008.1 MI18|ARF11257.1 MI22|YP_004894176.1 MI22|YP_004894779.1 MI22|YP_004895040.1 MI23|AFX92153.1 MI23|AFX92822.1 MI23|AFX93097.1 MI24|AGD92021.1 MI24|AGD92675.1 MI24|AGD92960.1 MI25|AEX61194.1 MI25|AEX62052.1 MI26|AEQ60808.1 MI26|AEQ61031.1 MI27|YP_003987125.1 MI27|YP_003987348.1 MI28|EJN41031.1 MI29|AHA45012.1 MI29|AHA45236.1 MI30|AMK61966.1 MI30|AMK62056.1 MI33|YP_007354067.1 MI34|AVL94503.1 MI35|AGF84841.1 MI35|AGF85674.1 MI36|AEX63231.1 MI37|QKU33494.1 MI37|QKU33555.1 MI38|QKU34726.1 MI38|QKU34788.1 MP02|QDY51676.1 MP03|YP_009173729.1 MP09|AUF82501.1 PY11|AHA54894.1 PY13|AHA55906.1 PY21|YP_294043.1 PY22|AEP15370.1
Orthogroup137: AF06|YP_009352742.1 MI01|YP_003969668.1 MI01|YP_003969869.1 MI01|YP_003970111.1 MI02|AYV79483.1 MI03|VVU94996.1 MI03|VVU95228.1 MI03|VVU95292.1 MI03|VVU95410.1 MI04|QFG74285.1 MI04|QFG74391.1 MI04|QFG74666.1 MI04|QFG74725.1 MI05|QFG73638.1 MI05|QFG73686.1 MI05|QFG73953.1 MI05|QFG74077.1 MI06|ATZ80407.1 MI06|ATZ80535.1 MI07|VBB18374.1 MI07|VBB18433.1 MI09|ARF08757.1 MI09|ARF08993.1 MI17|ARF09473.1 MI18|ARF11360.1 MI18|ARF12409.1 MI18|ARF12660.1 MI22|YP_004894397.1 MI23|AFX92384.1 MI24|AGD92251.1 MI25|AEX61457.1 MI26|AEQ60434.1 MI27|YP_003986748.1 MI28|EJN40707.1 MI29|AHA45618.1 MI30|AMK61828.1 MI33|YP_007354251.1 MI34|AVL94670.1 MI35|AGF85476.1 MI36|AEX62983.1 MI37|QKU33774.1 MI37|QKU34276.1 MI38|QKU35020.1 MI38|QKU35537.1 MP01|YP_009052120.1 MP02|QDY51985.1 MP02|QDY52129.1 MP03|YP_009173298.1 MP03|YP_009173654.1 MP04|QFG74961.1 MP04|QFG75089.1 MP05|ADX06028.1 MP07|YP_008052582.1 MP08|QOI90402.1 MP09|AUF82355.1
Orthogroup138: MI01|YP_003969800.1 MI03|VVU94908.1 MI04|QFG74594.1 MI06|ATZ80446.1 MI07|VBB18257.1 MI09|ARF09347.1 MI14|ARF10630.1 MI17|ARF09386.1 MI18|ARF11215.1 MI22|YP_004894492.1 MI23|AFX92490.1 MI24|AGD92353.1 MI25|AEX61573.1 MI26|AEQ60633.1 MI27|YP_003986954.1 MI28|EJN40883.1 MI29|AHA45412.1 MI30|AHJ40132.1 MI33|YP_007354340.1 MI34|AVL94755.1 MI35|AGF85385.1 MI36|AEX62859.1 MI37|QKU34126.1 MI38|QKU35388.1 MP02|QDY52274.1 MP03|YP_009173466.1 MP04|QFG74818.1 MP05|ADX06068.1 MP06|ADX06396.1 MP07|YP_008052435.1 MP08|QOI90276.1 MP09|AUF82651.1 PY01|YP_004061522.1 PY02|ADQ91259.1 PY03|YP_001426796.1 PY04|YP_009325770.1 PY05|NP_048841.1 PY06|YP_001498669.1 PY07|YP_001426260.1 PY08|ABT14180.1 PY09|YP_001497847.1 PY10|YP_009665482.1 PY25|YP_007676189.1 PY26|YP_004061987.1 PY27|YP_004061741.1 PY28|YP_009172595.1 PY29|YP_009173113.1 PY30|YP_007674791.1 PY31|YP_009172870.1 PY32|YP_003212927.1 PY33|YP_004063530.1 PY34|YP_001648189.1 PY35|NP_077595.1 PY36|YP_009665641.1 PY37|YP_002154657.1
Orthogroup139: MI01|YP_003969964.1 MI02|AYV79285.1 MI03|VVU94858.1 MI04|QFG74543.1 MI05|QFG73601.1 MI06|ATZ80627.1 MI07|VBB18080.1 MI09|ARF09316.1 MI14|ARF10632.1 MI17|ARF09870.1 MI18|ARF11146.1 MI22|YP_004894535.1 MI23|AFX92539.1 MI24|AGD92402.1 MI25|AEX61627.1 MI26|AEQ60597.1 MI27|YP_003986913.1 MI28|EJN40848.1 MI29|AHA45455.1 MI30|AHJ40100.2 MI33|YP_007354382.1 MI34|AVL94796.1 MI35|AGF85339.1 MI36|AEX62799.1 MI37|QKU34015.1 MI38|QKU35269.1 MP01|YP_009052260.1 MP02|QDY52453.1 MP03|YP_009173334.1 MP04|QFG74966.1 MP05|ADX05888.1 MP06|ADX06307.1 MP07|YP_008052369.1 MP08|QOI90208.1 MP09|AUF82645.1 PY01|YP_004061561.1 PY02|ADQ91303.1 PY03|YP_001426620.1 PY04|YP_009325855.1 PY05|NP_049000.2 PY06|YP_001498846.1 PY07|YP_001426387.1 PY08|ABT14316.1 PY09|YP_001498045.1 PY10|YP_009665569.1 PY25|YP_007676165.1 PY26|YP_004062024.1 PY27|YP_004061774.1 PY28|YP_009172630.1 PY29|YP_009173145.1 PY30|YP_007674760.1 PY31|YP_009172903.1 PY32|YP_003212958.1 PY33|YP_004063558.1 PY34|YP_001648232.1
Orthogroup140: MI01|YP_003969860.1 MI02|AYV79789.1 MI03|VVU94990.1 MI05|QFG74112.1 MI06|ATZ80503.1 MI07|VBB18341.1 MI09|ARF09034.1 MI14|ARF10546.1 MI17|ARF09443.1 MI18|ARF11323.1 MI22|YP_004894442.1 MI23|AFX92435.1 MI24|AGD92301.1 MI25|AEX61516.1 MI26|AEQ60680.1 MI27|YP_003987000.1 MI28|EJN40923.1 MI29|AHA45367.1 MI30|AHJ40160.2 MI33|YP_007354294.1 MI34|AVL94712.1 MI35|AGF85431.1 MI36|AEX62917.1 MI37|QKU34217.1 MI38|QKU35477.1 MP01|YP_009052288.1 MP02|QDY51669.1 MP03|YP_009173608.1 MP04|QFG74842.1 MP05|ADX06037.1 MP06|ADX06447.1 MP07|YP_008052577.1 MP08|QOI90224.1 MP09|AUF82344.1 PY01|YP_004061547.1 PY02|ADQ91286.1 PY03|YP_001426751.1 PY04|YP_009325693.1 PY05|NP_048709.1 PY06|YP_001498525.1 PY07|YP_001426004.1 PY08|ABT13916.1 PY09|YP_001497699.1 PY10|YP_009665409.1 PY25|YP_007676176.1 PY26|YP_004062012.1 PY27|YP_004061787.1 PY28|YP_009172615.1 PY29|YP_009173157.1 PY30|YP_007674774.1 PY31|YP_009172888.1 PY32|YP_003212943.1 PY33|YP_004063545.1 PY34|YP_001648216.2
Orthogroup141: MI22|YP_004894141.1 MI23|AFX92114.1 MI23|AFX92115.1 MI24|AGD91984.1 MI25|AEX61155.1 MI25|AEX61156.1 MI26|AEQ60353.1 MI26|AEQ60356.1 MI26|AEQ60364.1 MI26|AEQ60365.1 MI26|AEQ60908.1 MI26|AEQ61088.1 MI27|YP_003986664.1 MI27|YP_003986667.1 MI27|YP_003986668.1 MI27|YP_003986678.1 MI27|YP_003986679.1 MI27|YP_003987225.1 MI27|YP_003987403.1 MI28|EJN40488.1 MI28|EJN40489.1 MI28|EJN40636.1 MI28|EJN40638.1 MI28|EJN40644.1 MI28|EJN40645.1 MI28|EJN41106.1 MI28|EJN41107.1 MI29|AHA44954.1 MI29|AHA44955.1 MI29|AHA45137.1 MI29|AHA45690.1 MI29|AHA45697.1 MI29|AHA45700.1 MI30|AHJ39949.2 MI30|AHJ39953.2 MI30|AMK61787.1 MI30|AMK61795.1 MI30|AMK62002.1 MI30|AMK62079.1 MI33|YP_007354007.1 MI33|YP_007354069.1 MI33|YP_007354838.1 MI34|AVL95226.1 MI34|AVL95258.1 MI34|AVL95263.1 MI35|AGF84854.1 MI35|AGF84861.1 MI35|AGF84862.1 MI35|AGF85672.1 MI36|AEX62224.1 MI36|AEX62225.1 MI36|AEX63227.1 MI36|AEX63228.1 MI36|AEX63306.1
Orthogroup142: P08|YP_001293198.1 P08|YP_001293326.1 P09|NP_150440.1 P09|NP_150447.1 P09|NP_150569.1 P10|NP_659580.1 P10|NP_659706.1 P11|YP_009408361.1 P11|YP_009408368.1 P11|YP_009408370.1 P11|YP_009408371.1 P12|YP_009408561.1 P12|YP_009408569.1 P13|YP_004821520.1 P14|YP_227392.1 P14|YP_227522.1 P15|YP_009329614.1 P15|YP_009329809.1 P16|NP_051849.1 P20|NP_570583.1 P20|NP_570584.1 P20|NP_570586.1 P20|NP_570591.1 P21|NP_619990.1 P21|NP_619993.1 P22|NP_671682.1 P22|NP_671685.1 P23|NP_536602.1 P23|NP_536604.1 P24|YP_009143500.1 P24|YP_009143503.1 P25|YP_009282697.1 P25|YP_009282886.1 P25|YP_009282889.1 P26|YP_717510.1 P26|YP_717517.1 P27|YP_233079.1 P27|YP_233082.1 P28|NP_042227.1 P28|NP_042229.1 P28|NP_042232.1 P29|YP_009281751.1 P29|YP_009281940.1 P29|YP_009281943.1 P30|YP_005296197.1 P30|YP_005296208.1 P30|YP_005296365.1 P38|NP_570292.1 P39|ABQ43612.1 P40|ABQ43767.1 P42|NP_073521.1 P50|YP_009407955.1 P50|YP_009408118.1 P50|YP_009408139.1
Orthogroup143: AC01|YP_001110904.1 AC02|YP_762390.1 AC02|YP_762391.1 AC03|YP_803261.1 AC03|YP_803379.1 AC04|AJP09016.1 AC05|AFV50308.1 AC06|AYD68176.1 AC07|BBB16521.1 AC08|YP_009640028.1 I01|YP_073663.1 I02|NP_078665.1 I03|YP_009342191.1 I04|NP_612229.1 I05|AAX82317.1 I06|AAT71823.1 I07|AGG37887.1 I08|YP_009163822.1 I09|ADE34352.1 I10|AAP33230.1 I11|YP_003824.1 I12|AGV20589.1 I13|YP_009506712.1 I14|AHA80904.1 I15|ANZ57085.1 I16|YP_009508686.1 I17|YP_009182052.1 I18|YP_006347665.1 I19|YP_031631.1 I20|AJR29198.1 I21|AAV91076.1 I22|AFG73095.1 I23|YP_009272769.1 I24|YP_009259420.1 I25|YP_164183.1 I26|ACF42273.1 I27|AJR29124.1 I28|ABB92314.1 I29|AJR29276.1 I30|BAK14276.1 I31|ABF82036.1 I32|YP_009021149.1 I33|YP_009010832.1 I34|YP_654578.1 I35|YP_009010366.1 I36|YP_008357365.1 I37|YP_009010607.1 I38|YP_004732788.1 I39|YP_009046668.1 I40|NP_149581.1 I41|ATE87168.1 I42|YP_009552449.1 PY24|BBI30469.1
Orthogroup144: I09|ADE34357.1 MI05|QFG73928.1 MI14|ARF10151.1 MI14|ARF10155.1 MI14|ARF10162.1 MI14|ARF10163.1 MI22|YP_004894646.1 MI23|AFX92669.1 MI23|AFX92672.1 MI24|AGD92528.1 MI24|AGD92529.1 MI24|AGD92531.1 MI25|AEX61774.1 MI25|AEX61775.1 MI26|AEQ60500.1 MI27|YP_003986814.1 MI28|EJN40759.1 MI29|AHA45553.1 MI30|AHJ40036.2 MI33|YP_007354488.1 MI34|AVL94904.1 MI35|AGF85214.1 MI35|AGF85215.1 MI36|AEX62661.1 MI37|QKU33808.1 MI38|QKU35055.1 MP06|ADX06266.1 MP07|YP_008052589.1 PN03|YP_009119789.1 PN06|YP_009483361.1 PN07|YP_008437798.1 PY11|AHA54754.1 PY12|AHA55306.1 PY13|AHA55778.1 PY14|AHA54259.1 PY15|AET98310.1 PY16|AET42479.1 PY17|AEO98031.1 PY18|AEP15832.1 PY19|AEP16222.1 PY20|AEO97603.1 PY21|YP_293919.1 PY22|AEP15187.1 PY23|CAZ69494.1 PY25|YP_007676275.1 PY26|YP_004061888.1 PY27|YP_004061660.1 PY28|YP_009172511.1 PY29|YP_009173030.1 PY30|YP_007674878.1 PY31|YP_009172785.1 PY33|YP_004063449.1 PY34|YP_001648098.1
Orthogroup145: MI01|YP_003969826.1 MI02|AYV79395.1 MI03|VVU94937.1 MI06|ATZ80462.1 MI07|VBB18293.1 MI09|ARF09366.1 MI14|ARF10568.1 MI17|ARF09415.1 MI18|ARF11266.1 MI22|YP_004894467.1 MI23|AFX92461.1 MI24|AGD92325.1 MI25|AEX61544.1 MI26|AEQ60655.1 MI27|YP_003986975.1 MI28|EJN40902.1 MI29|AHA45391.1 MI30|AMK61905.1 MI33|YP_007354316.1 MI35|AGF85409.1 MI36|AEX62888.1 MI37|QKU34169.1 MI38|QKU35429.1 MP01|YP_009052402.1 MP02|QDY51773.1 MP03|YP_009173366.1 MP04|QFG75127.1 MP05|ADX05847.1 MP06|ADX06282.1 MP06|ADX06283.1 MP07|YP_008052501.1 MP08|QOI90449.1 MP09|AUF82402.1 PY01|YP_004061518.1 PY02|ADQ91255.1 PY03|YP_001426955.1 PY04|YP_009325718.1 PY05|NP_048764.1 PY06|YP_001498584.1 PY07|YP_001426136.1 PY08|ABT14049.1 PY09|YP_001497755.1 PY10|YP_009665437.1 PY25|YP_007676193.1 PY26|YP_004061983.1 PY27|YP_004061737.1 PY28|YP_009172590.1 PY29|YP_009173109.1 PY30|YP_007674797.1 PY31|YP_009172866.1 PY32|YP_003212923.1 PY33|YP_004063526.1 PY34|YP_001648185.2
Orthogroup146: MI09|ARF09055.1 MI37|QKU34199.1 MI38|QKU35458.1 P01|NP_955061.1 P01|NP_955237.1 P02|YP_009447937.1 P02|YP_009448177.1 P03|NP_038969.1 P03|NP_038983.1 P03|NP_039218.1 P04|YP_009046007.1 P04|YP_009046023.1 P05|YP_009046248.1 P05|YP_009046264.1 P06|YP_009177026.1 P06|YP_009177140.1 P08|YP_001293199.1 P09|NP_150441.1 P10|NP_659581.1 P11|YP_009408204.1 P12|YP_009408406.1 P13|YP_004821354.1 P13|YP_004821363.1 P13|YP_004821539.1 P14|YP_227384.1 P20|NP_570402.1 P20|NP_570412.1 P21|NP_619811.1 P21|NP_619822.1 P22|NP_671529.1 P23|NP_536434.1 P23|NP_536443.1 P24|YP_009143333.1 P25|YP_009282717.1 P26|YP_717321.1 P26|YP_717332.1 P27|YP_232892.1 P27|YP_232906.1 P27|YP_233091.1 P28|NP_042047.1 P28|NP_042055.1 P29|YP_009281771.1 P30|YP_005296213.1 P36|YP_009268720.1 P39|ABQ43472.1 P39|ABQ43627.1 P40|ABQ43628.1 P40|ABQ43782.1 P41|NP_938263.1 P41|NP_938402.1 P42|NP_073386.1 P42|NP_073536.1 P50|YP_009408109.1
Orthogroup147: MP01|YP_009052300.1 MP09|AUF82129.1 PN01|YP_009165325.1 PN02|YP_008319047.1 PN03|YP_009120385.1 PN04|YP_009480928.1 PN05|YP_009481874.1 PN06|YP_009482990.1 PN07|YP_008436983.1 PY01|YP_004061585.1 PY02|ADQ91328.1 PY03|YP_001426547.1 PY04|YP_009325756.1 PY05|NP_048813.1 PY06|YP_001498643.1 PY07|YP_001426306.1 PY08|ABT14228.1 PY09|YP_001497819.1 PY10|YP_009665468.1 PY11|AHA55088.1 PY11|AHA55089.1 PY12|AHA55581.1 PY12|AHA55582.1 PY13|AHA56091.1 PY13|AHA56092.1 PY14|AHA54542.1 PY14|AHA54543.1 PY15|AET98273.1 PY16|AET42660.1 PY16|AET42661.1 PY17|AEO98312.1 PY17|AEO98313.1 PY18|AEP15421.1 PY19|AEP16056.1 PY20|AEO98000.1 PY20|AEO98001.1 PY21|YP_294217.1 PY22|AEP15084.1 PY23|CAZ69789.1 PY24|BBI30549.1 PY25|YP_007676135.1 PY26|YP_004062050.1 PY27|YP_004061797.1 PY28|YP_009172660.1 PY29|YP_009173168.1 PY30|YP_007674731.1 PY31|YP_009172931.1 PY32|YP_003212986.1 PY33|YP_004063584.1 PY34|YP_001648264.1 PY35|NP_077594.1 PY36|YP_009665640.1 PY37|YP_002154656.1
Orthogroup148: P08|YP_001293327.1 P09|NP_150570.1 P11|YP_009408346.1 P11|YP_009408352.1 P12|YP_009408546.1 P12|YP_009408552.1 P13|YP_004821509.1 P14|YP_227523.1 P14|YP_227527.1 P15|YP_009329770.1 P15|YP_009329772.1 P16|NP_051850.1 P16|NP_051853.1 P20|NP_570425.1 P20|NP_570556.1 P21|NP_619835.1 P21|NP_619966.1 P21|NP_619972.1 P22|NP_671664.1 P23|NP_536459.1 P23|NP_536584.1 P24|YP_009143346.1 P24|YP_009143476.1 P24|YP_009143482.1 P25|YP_009282730.1 P25|YP_009282861.1 P25|YP_009282867.1 P26|YP_717347.1 P26|YP_717479.1 P26|YP_717486.1 P27|YP_232921.1 P27|YP_233054.1 P27|YP_233060.1 P28|NP_042068.1 P28|NP_042202.1 P28|NP_042208.1 P29|YP_009281784.1 P29|YP_009281915.1 P29|YP_009281921.1 P30|YP_005296338.1 P30|YP_005296340.1 P38|NP_570293.1 P38|NP_570295.1 P39|ABQ43613.1 P39|ABQ43615.1 P40|ABQ43768.1 P40|ABQ43770.1 P41|NP_938389.1 P41|NP_938391.1 P42|NP_073522.1 P42|NP_073524.1 P50|YP_009408101.1 P50|YP_009408104.1
Orthogroup149: MI03|VVU95217.1 MI09|ARF08931.1 MI14|ARF10344.1 MI17|ARF09559.1 MI18|ARF11375.1 MI18|ARF11489.1 MI22|YP_004894122.1 MI22|YP_004894307.1 MI22|YP_004894852.1 MI23|AFX92097.1 MI23|AFX92291.1 MI23|AFX92902.1 MI24|AGD91965.1 MI24|AGD92163.1 MI24|AGD92752.1 MI25|AEX61136.1 MI25|AEX61347.1 MI26|AEQ60342.1 MI26|AEQ60343.1 MI26|AEQ60917.1 MI27|YP_003986652.1 MI27|YP_003986653.1 MI27|YP_003987234.1 MI28|EJN40625.1 MI28|EJN40626.1 MI28|EJN41117.1 MI29|AHA45128.1 MI29|AHA45710.1 MI29|AHA45711.1 MI30|AHJ40330.1 MI30|AMK61784.1 MI30|AMK61785.1 MI33|YP_007354166.1 MI33|YP_007354676.1 MI33|YP_007354749.1 MI34|AVL94592.1 MI34|AVL95099.1 MI34|AVL95168.1 MI35|AGF84938.1 MI35|AGF85011.1 MI35|AGF85567.1 MI36|AEX62328.1 MI36|AEX62422.1 MI36|AEX63101.1 MI37|QKU33795.1 MI37|QKU34548.1 MI37|QKU34549.1 MI37|QKU34550.1 MI38|QKU35043.1 MI38|QKU35888.1 MI38|QKU35889.1 MI38|QKU35890.1
Orthogroup150: MI18|ARF12394.1 P01|NP_955196.1 P02|YP_009448047.1 P03|NP_039091.1 P04|YP_009046122.1 P05|YP_009046359.1 P06|YP_009177112.1 P07|YP_784272.1 P08|YP_001293251.1 P09|NP_150494.1 P10|NP_659632.1 P11|YP_009408266.1 P12|YP_009408468.1 P13|YP_004821421.1 P14|YP_227444.1 P15|YP_009329692.1 P16|NP_051769.1 P17|NP_051944.1 P18|NP_044020.1 P19|YP_009480598.1 P20|NP_570476.1 P21|NP_619885.1 P22|NP_671590.1 P23|NP_536507.1 P24|YP_009143396.1 P25|YP_009282781.1 P26|YP_717398.1 P27|YP_232970.1 P28|NP_042117.1 P29|YP_009281835.1 P30|YP_005296264.1 P31|NP_957956.1 P32|NP_957824.1 P33|YP_009112786.1 P34|YP_003457352.1 P35|YP_009389333.1 P36|YP_009268780.1 P37|YP_008658479.1 P38|NP_570217.1 P39|ABQ43535.1 P40|ABQ43690.1 P41|NP_938315.1 P42|NP_073445.1 P43|YP_009001570.1 P44|YP_008003958.1 P45|NP_064999.1 P46|YP_008004316.1 P47|YP_008004615.1 P48|YP_008003757.1 P49|NP_048254.1 P50|YP_009408015.1 P51|YP_009162469.1
Orthogroup151: P01|NP_955133.1 P02|YP_009448001.1 P03|NP_039046.1 P04|YP_009046079.1 P05|YP_009046316.1 P06|YP_009177077.1 P07|YP_784260.1 P08|YP_001293239.1 P09|NP_150482.1 P10|NP_659620.1 P11|YP_009408254.1 P12|YP_009408456.1 P13|YP_004821408.1 P14|YP_227432.1 P15|YP_009329676.1 P15|YP_009329678.1 P16|NP_051757.1 P17|NP_051932.1 P18|NP_044000.1 P19|YP_009480586.1 P20|NP_570464.1 P21|NP_619873.1 P22|NP_671578.1 P23|NP_536495.1 P24|YP_009143384.1 P25|YP_009282769.1 P26|YP_717386.1 P27|YP_232958.1 P28|NP_042105.1 P29|YP_009281823.1 P30|YP_005296252.1 P31|NP_957944.1 P32|NP_957812.1 P33|YP_009112774.1 P34|YP_003457340.1 P35|YP_009389322.1 P36|YP_009268768.1 P37|YP_008658467.1 P38|NP_570205.1 P39|ABQ43523.1 P40|ABQ43678.1 P41|NP_938303.1 P42|NP_073433.1 P43|YP_009001581.1 P44|YP_008003979.1 P45|NP_064963.1 P46|YP_008004293.1 P47|YP_008004595.1 P48|YP_008003734.1 P49|NP_048260.1 P50|YP_009408003.1 P51|YP_009162523.1
Orthogroup152: P01|NP_955162.1 P02|YP_009448031.1 P03|NP_039075.1 P04|YP_009046109.1 P05|YP_009046346.1 P06|YP_009177103.1 P07|YP_784226.1 P08|YP_001293215.1 P09|NP_150458.1 P10|NP_659597.1 P11|YP_009408225.1 P12|YP_009408427.1 P13|YP_004821377.1 P14|YP_227407.1 P15|YP_009329644.1 P16|NP_051733.1 P17|NP_051908.1 P18|NP_043967.1 P19|YP_009480551.1 P20|NP_570434.1 P21|NP_619844.1 P22|NP_671550.1 P23|NP_536468.1 P24|YP_009143355.1 P25|YP_009282739.1 P26|YP_717356.1 P27|YP_232930.1 P28|NP_042077.1 P29|YP_009281793.1 P30|YP_005296228.1 P31|NP_958039.1 P32|NP_957908.1 P33|YP_009112870.1 P34|YP_003457307.1 P34|YP_003457434.1 P35|YP_009389413.1 P36|YP_009268732.1 P37|YP_008658435.1 P38|NP_570181.1 P39|ABQ43497.1 P40|ABQ43652.1 P41|NP_938280.1 P42|NP_073409.1 P43|YP_009001691.1 P44|YP_008004044.1 P45|NP_065025.1 P46|YP_008004349.1 P47|YP_008004650.1 P48|YP_008003785.1 P49|NP_048165.1 P50|YP_009407976.1 P51|YP_009162464.1
Orthogroup153: P01|NP_955210.1 P02|YP_009448060.1 P03|NP_039104.1 P04|YP_009046135.1 P05|YP_009046372.1 P06|YP_009177126.1 P07|YP_784294.1 P08|YP_001293266.1 P09|NP_150509.1 P10|NP_659647.1 P11|YP_009408280.1 P12|YP_009408482.1 P13|YP_004821435.1 P14|YP_227459.1 P15|YP_009329707.1 P15|YP_009329708.1 P16|NP_051786.1 P17|NP_051961.1 P18|NP_044036.1 P19|YP_009480611.1 P20|NP_570490.1 P21|NP_619898.1 P22|NP_671604.1 P23|NP_536521.1 P24|YP_009143410.1 P25|YP_009282795.1 P26|YP_717411.1 P27|YP_232984.1 P28|NP_042131.1 P29|YP_009281849.1 P30|YP_005296279.1 P31|NP_957969.1 P32|NP_957837.1 P33|YP_009112799.1 P34|YP_003457365.1 P35|YP_009389347.1 P36|YP_009268793.1 P37|YP_008658493.1 P38|NP_570232.1 P39|ABQ43550.1 P40|ABQ43705.1 P41|NP_938330.1 P42|NP_073460.1 P43|YP_009001623.1 P44|YP_008003877.1 P45|NP_064836.1 P46|YP_008004167.1 P47|YP_008004477.1 P48|YP_008003596.1 P49|NP_048189.1 P50|YP_009408030.1 P51|YP_009162541.1
Orthogroup154: AF03|AIB52053.1 AF04|AMN84778.1 AF05|SME65023.1 AF06|YP_009352801.1 AF07|YP_009361621.1 I32|YP_009021210.1 I33|YP_009010793.1 I35|YP_009010324.1 I36|YP_008357329.1 I37|YP_009010570.1 I38|YP_004732940.1 MI01|YP_003969712.1 MI02|AYV79452.1 MI03|VVU95160.1 MI06|ATZ80931.1 MI07|VBB17879.1 MI09|ARF09209.1 MI14|ARF11099.1 MI17|ARF09646.1 MI18|ARF11716.1 MI22|YP_004894675.1 MI23|AFX92708.1 MI24|AGD92564.1 MI25|AEX61815.1 MI26|AEQ60706.1 MI27|YP_003987024.1 MI28|EJN40945.1 MI29|AHA45340.1 MI30|AHJ40179.2 MI33|YP_007354515.1 MI34|AVL94942.1 MI35|AGF85184.1 MI36|AEX62616.1 MI37|QKU33757.1 MI38|QKU34998.1 MP01|YP_009052244.1 MP02|QDY51848.1 MP08|QOI90227.1 MR01|AGV01574.1 MR02|YP_003406958.1 MR03|AVR52932.1 MR04|YP_009094695.1 MR05|YP_009254999.1 MR06|AQQ73665.1 MR07|YP_004347186.1 MR08|YP_009345385.1 MR09|ALH06896.1 MR10|AHA46089.1 MR11|YP_009506891.1 MR12|YP_009238768.1 PT05|YP_009448378.1
Orthogroup155: MI01|YP_003970002.1 MI07|VBB18993.1 MI07|VBB19018.1 MI14|ARF10185.1 MI14|ARF10306.1 MI18|ARF11283.1 MI18|ARF12145.1 MI22|YP_004894164.1 MI22|YP_004894860.1 MI23|AFX92138.1 MI23|AFX92139.1 MI23|AFX92911.1 MI24|AGD92007.1 MI24|AGD92008.1 MI24|AGD92761.1 MI25|AEX61181.1 MI25|AEX61182.1 MI26|AEQ61103.1 MI27|YP_003987419.1 MI28|EJN40500.1 MI29|AHA44938.1 MI30|AHJ40443.2 MI33|YP_007354044.1 MI33|YP_007354046.1 MI34|AVL94475.1 MI34|AVL94476.1 MI35|AGF85708.1 MI35|AGF85714.1 MI36|AEX63258.1 MI36|AEX63259.1 MI36|AEX63262.1 MI37|QKU33809.1 MI37|QKU34132.1 MI38|QKU35056.1 MI38|QKU35395.1 MR01|AGV01772.1 MR02|YP_003407125.1 MR03|AVR53121.1 MR04|YP_009094858.1 MR06|AQQ73820.1 MR07|YP_004347367.1 MR08|YP_009345208.1 MR09|ALH07062.1 MR10|AHA46370.1 MR10|AHA46372.1 MR11|YP_009507091.1 MR12|YP_009238963.1 PT05|YP_009448234.1 PT05|YP_009448235.1 PT05|YP_009449379.1 PT06|YP_009001095.1
Orthogroup156: P01|NP_955092.1 P02|YP_009447966.1 P03|NP_039012.1 P04|YP_009046049.1 P05|YP_009046286.1 P06|YP_009177048.1 P07|YP_784311.1 P08|YP_001293282.1 P09|NP_150525.1 P10|NP_659663.1 P11|YP_009408297.1 P12|YP_009408499.1 P13|YP_004821454.1 P14|YP_227475.1 P15|YP_009329725.1 P16|NP_051803.1 P17|NP_051978.1 P18|NP_044054.1 P19|YP_009480627.1 P20|NP_570507.1 P21|NP_619915.1 P22|NP_671621.1 P23|NP_536538.1 P24|YP_009143427.1 P25|YP_009282812.1 P26|YP_717428.1 P27|YP_233001.1 P28|NP_042148.1 P29|YP_009281866.1 P30|YP_005296296.1 P31|NP_957985.1 P32|NP_957853.1 P33|YP_009112815.1 P34|YP_003457382.1 P35|YP_009389363.1 P36|YP_009268809.1 P37|YP_008658513.1 P38|NP_570248.1 P39|ABQ43566.1 P40|ABQ43721.1 P41|NP_938346.1 P42|NP_073476.1 P43|YP_009001566.1 P44|YP_008003869.1 P45|NP_064829.1 P46|YP_008004147.1 P47|YP_008004460.1 P48|YP_008003589.1 P49|NP_048258.1 P50|YP_009408047.1 P51|YP_009162471.1
Orthogroup157: P01|NP_955093.1 P02|YP_009447967.1 P03|NP_597675.1 P04|YP_009046050.1 P05|YP_009046287.1 P06|YP_009177049.1 P07|YP_784310.1 P08|YP_001293281.1 P09|NP_150524.1 P10|NP_659662.1 P11|YP_009408296.1 P12|YP_009408498.1 P13|YP_004821453.1 P14|YP_227474.1 P15|YP_009329724.1 P16|NP_051802.1 P17|NP_051977.1 P18|NP_044053.1 P19|YP_009480626.1 P20|NP_570506.1 P21|NP_619914.1 P22|NP_671620.1 P23|NP_536537.1 P24|YP_009143426.1 P25|YP_009282811.1 P26|YP_717427.1 P27|YP_233000.1 P28|NP_042147.1 P29|YP_009281865.1 P30|YP_005296295.1 P31|NP_957984.1 P32|NP_957852.1 P33|YP_009112814.1 P34|YP_003457381.1 P35|YP_009389362.1 P36|YP_009268808.1 P37|YP_008658512.1 P38|NP_570247.1 P39|ABQ43565.1 P40|ABQ43720.1 P41|NP_938345.1 P42|NP_073475.1 P43|YP_009001666.1 P44|YP_008003935.1 P45|NP_064904.1 P46|YP_008004241.1 P47|YP_008004543.1 P48|YP_008003693.1 P49|NP_048140.1 P50|YP_009408046.1 P51|YP_009162470.1
Orthogroup158: P01|NP_955094.1 P02|YP_009447968.1 P03|NP_039014.1 P04|YP_009046051.1 P05|YP_009046288.1 P06|YP_009177050.1 P07|YP_784309.1 P08|YP_001293280.1 P09|NP_150523.1 P10|NP_659661.1 P11|YP_009408295.1 P12|YP_009408497.1 P13|YP_004821452.1 P14|YP_227473.1 P15|YP_009329723.1 P16|NP_051801.1 P17|NP_051976.1 P18|NP_044052.1 P19|YP_009480625.1 P20|NP_570505.1 P21|NP_619913.1 P22|NP_671619.1 P23|NP_536536.1 P24|YP_009143425.1 P25|YP_009282810.1 P26|YP_717426.1 P27|YP_232999.1 P28|NP_042146.1 P29|YP_009281864.1 P30|YP_005296294.1 P31|NP_957983.1 P32|NP_957851.1 P33|YP_009112813.1 P34|YP_003457380.1 P35|YP_009389361.1 P36|YP_009268807.1 P37|YP_008658511.1 P38|NP_570246.1 P39|ABQ43564.1 P40|ABQ43719.1 P41|NP_938344.1 P42|NP_073474.1 P43|YP_009001522.1 P44|YP_008003913.1 P45|NP_064875.1 P46|YP_008004219.1 P47|YP_008004521.1 P48|YP_008003632.1 P49|NP_048195.1 P50|YP_009408045.1 P51|YP_009162512.1
Orthogroup159: P01|NP_955131.1 P02|YP_009447999.1 P03|NP_039044.1 P04|YP_009046077.1 P05|YP_009046314.1 P06|YP_009177075.1 P07|YP_784262.1 P08|YP_001293241.1 P09|NP_150484.1 P10|NP_659622.1 P11|YP_009408256.1 P12|YP_009408458.1 P13|YP_004821410.1 P14|YP_227434.1 P15|YP_009329680.1 P16|NP_051759.1 P17|NP_051934.1 P18|NP_044007.1 P19|YP_009480588.1 P20|NP_570466.1 P21|NP_619875.1 P22|NP_671580.1 P23|NP_536497.1 P24|YP_009143386.1 P25|YP_009282771.1 P26|YP_717388.1 P27|YP_232960.1 P28|NP_042107.1 P29|YP_009281825.1 P30|YP_005296254.1 P31|NP_957946.1 P32|NP_957814.1 P33|YP_009112776.1 P34|YP_003457342.1 P35|YP_009389324.1 P36|YP_009268770.1 P37|YP_008658469.1 P38|NP_570207.1 P39|ABQ43525.1 P40|ABQ43680.1 P41|NP_938305.1 P42|NP_073435.1 P43|YP_009001657.1 P44|YP_008004054.1 P45|NP_065038.1 P46|YP_008004362.1 P47|YP_008004662.1 P48|YP_008003544.1 P49|NP_048127.1 P50|YP_009408005.1 P51|YP_009162521.1
Orthogroup160: P01|NP_955143.1 P02|YP_009448012.1 P03|NP_039056.1 P04|YP_009046090.1 P05|YP_009046327.1 P06|YP_009177088.1 P07|YP_784250.1 P08|YP_001293231.1 P09|NP_150474.1 P10|NP_659612.1 P11|YP_009408243.1 P12|YP_009408445.1 P13|YP_004821397.1 P14|YP_227424.1 P15|YP_009329665.1 P16|NP_051749.1 P17|NP_051924.1 P18|NP_043991.1 P19|YP_009480576.1 P20|NP_570452.1 P21|NP_619863.1 P22|NP_671568.1 P23|NP_536485.1 P24|YP_009143373.1 P25|YP_009282758.1 P26|YP_717374.1 P27|YP_232948.1 P28|NP_042095.1 P29|YP_009281812.1 P30|YP_005296244.1 P31|NP_957935.1 P32|NP_957803.1 P33|YP_009112765.1 P34|YP_003457331.1 P35|YP_009389315.1 P36|YP_009268758.1 P37|YP_008658458.1 P38|NP_570197.1 P39|ABQ43514.1 P40|ABQ43669.1 P41|NP_938296.1 P42|NP_073425.1 P43|YP_009001541.1 P44|YP_008003926.1 P45|NP_064896.1 P46|YP_008004231.1 P47|YP_008004533.1 P48|YP_008003687.1 P49|NP_048164.1 P50|YP_009407993.1 P51|YP_009162449.1
Orthogroup161: P01|NP_955152.1 P02|YP_009448021.1 P03|NP_039065.1 P04|YP_009046099.1 P05|YP_009046336.1 P06|YP_009177094.1 P07|YP_784244.1 P08|YP_001293223.1 P09|NP_150466.1 P10|NP_659604.1 P11|YP_009408235.1 P12|YP_009408437.1 P13|YP_004821388.1 P14|YP_227416.1 P15|YP_009329655.1 P16|NP_051741.1 P17|NP_051916.1 P18|NP_043982.1 P19|YP_009480563.1 P20|NP_570443.1 P21|NP_619854.1 P22|NP_671559.1 P23|NP_536477.1 P24|YP_009143364.1 P25|YP_009282749.1 P26|YP_717365.1 P27|YP_232939.1 P28|NP_042086.1 P29|YP_009281803.1 P30|YP_005296237.1 P31|NP_957927.1 P32|NP_957795.1 P33|YP_009112757.1 P34|YP_003457323.1 P35|YP_009389307.1 P36|YP_009268744.1 P37|YP_008658448.1 P38|NP_570190.1 P39|ABQ43506.1 P40|ABQ43661.1 P41|NP_938288.1 P42|NP_073417.1 P43|YP_009001619.1 P44|YP_008003861.1 P45|NP_064820.1 P46|YP_008004155.1 P47|YP_008004468.1 P48|YP_008003581.1 P49|NP_048214.1 P50|YP_009407986.1 P51|YP_009162442.1
Orthogroup162: P01|NP_955168.1 P02|YP_009448036.1 P03|NP_039080.1 P04|YP_009046113.1 P05|YP_009046350.1 P06|YP_009177107.1 P07|YP_784266.1 P08|YP_001293245.1 P09|NP_150488.1 P10|NP_659626.1 P11|YP_009408260.1 P12|YP_009408462.1 P13|YP_004821414.1 P14|YP_227438.1 P15|YP_009329684.1 P16|NP_051763.1 P17|NP_051938.1 P18|NP_044011.1 P19|YP_009480592.1 P20|NP_570470.1 P21|NP_619879.1 P22|NP_671584.1 P23|NP_536501.1 P24|YP_009143390.1 P25|YP_009282775.1 P26|YP_717392.1 P27|YP_232964.1 P28|NP_042111.1 P29|YP_009281829.1 P30|YP_005296258.1 P31|NP_957950.1 P32|NP_957818.1 P33|YP_009112780.1 P34|YP_003457346.1 P35|YP_009389328.1 P36|YP_009268774.1 P37|YP_008658473.1 P38|NP_570211.1 P39|ABQ43529.1 P40|ABQ43684.1 P41|NP_938309.1 P42|NP_073439.1 P43|YP_009001582.1 P44|YP_008003980.1 P45|NP_064961.1 P46|YP_008004288.1 P47|YP_008004590.1 P48|YP_008003732.1 P49|NP_048186.1 P50|YP_009408009.1 P51|YP_009162518.1
Orthogroup163: P01|NP_955195.1 P02|YP_009448046.1 P03|NP_039090.1 P04|YP_009046121.1 P05|YP_009046358.1 P06|YP_009177111.1 P07|YP_784271.1 P08|YP_001293250.1 P09|NP_150493.1 P10|NP_659631.1 P11|YP_009408265.1 P12|YP_009408467.1 P13|YP_004821420.1 P14|YP_227443.1 P15|YP_009329691.1 P16|NP_051768.1 P17|NP_051943.1 P18|NP_044019.1 P19|YP_009480597.1 P20|NP_570475.1 P21|NP_619884.1 P22|NP_671589.1 P23|NP_536506.1 P24|YP_009143395.1 P25|YP_009282780.1 P26|YP_717397.1 P27|YP_232969.1 P28|NP_042116.1 P29|YP_009281834.1 P30|YP_005296263.1 P31|NP_957955.1 P32|NP_957823.1 P33|YP_009112785.1 P34|YP_003457351.1 P35|YP_009389332.1 P36|YP_009268779.1 P37|YP_008658478.1 P38|NP_570216.1 P39|ABQ43534.1 P40|ABQ43689.1 P41|NP_938314.1 P42|NP_073444.1 P43|YP_009001529.1 P44|YP_008003859.1 P45|NP_064817.1 P46|YP_008004158.1 P47|YP_008004471.1 P48|YP_008003577.1 P49|NP_048192.1 P50|YP_009408014.1 P51|YP_009162513.1
Orthogroup164: P01|NP_955198.1 P02|YP_009448049.1 P03|NP_039093.1 P04|YP_009046124.1 P05|YP_009046361.1 P06|YP_009177114.1 P07|YP_784282.1 P08|YP_001293253.1 P09|NP_150496.1 P10|NP_659634.1 P11|YP_009408268.1 P12|YP_009408470.1 P13|YP_004821423.1 P14|YP_227446.1 P15|YP_009329694.1 P16|NP_051771.1 P17|NP_051946.1 P18|NP_044023.1 P19|YP_009480600.1 P20|NP_570478.1 P21|NP_619886.1 P22|NP_671592.1 P23|NP_536509.1 P24|YP_009143398.1 P25|YP_009282783.1 P26|YP_717400.1 P27|YP_232972.1 P28|NP_042119.1 P29|YP_009281837.1 P30|YP_005296266.1 P31|NP_957958.1 P32|NP_957826.1 P33|YP_009112788.1 P34|YP_003457354.1 P35|YP_009389335.1 P36|YP_009268782.1 P37|YP_008658481.1 P38|NP_570219.1 P39|ABQ43537.1 P40|ABQ43692.1 P41|NP_938317.1 P42|NP_073447.1 P43|YP_009001617.1 P44|YP_008003889.1 P45|NP_064851.1 P46|YP_008004197.1 P47|YP_008004499.1 P48|YP_008003609.1 P49|NP_048251.1 P50|YP_009408017.1 P51|YP_009162438.1
Orthogroup165: P01|NP_955207.1 P02|YP_009448058.1 P03|NP_039102.1 P04|YP_009046133.1 P05|YP_009046370.1 P06|YP_009177123.1 P07|YP_784292.1 P08|YP_001293264.1 P09|NP_150507.1 P10|NP_659645.1 P11|YP_009408278.1 P12|YP_009408480.1 P13|YP_004821433.1 P14|YP_227457.1 P15|YP_009329705.1 P16|NP_051784.1 P17|NP_051959.1 P18|NP_044034.1 P19|YP_009480609.1 P20|NP_570488.1 P21|NP_619896.1 P22|NP_671602.1 P23|NP_536519.1 P24|YP_009143408.1 P25|YP_009282793.1 P26|YP_717409.1 P27|YP_232982.1 P28|NP_042129.1 P29|YP_009281847.1 P30|YP_005296277.1 P31|NP_957967.1 P32|NP_957835.1 P33|YP_009112797.1 P34|YP_003457363.1 P35|YP_009389345.1 P36|YP_009268791.1 P37|YP_008658491.1 P38|NP_570230.1 P39|ABQ43548.1 P40|ABQ43703.1 P41|NP_938328.1 P42|NP_073458.1 P43|YP_009001651.1 P44|YP_008004017.1 P45|NP_064909.1 P46|YP_008004251.1 P47|YP_008004553.1 P48|YP_008003673.1 P49|NP_048131.1 P50|YP_009408028.1 P51|YP_009162540.1
Orthogroup166: P01|NP_955261.1 P02|YP_009448087.1 P03|NP_039128.1 P04|YP_009046161.1 P05|YP_009046396.1 P06|YP_009177142.1 P07|YP_784312.1 P08|YP_001293283.1 P09|NP_150526.1 P10|NP_659664.1 P11|YP_009408298.1 P12|YP_009408500.1 P13|YP_004821455.1 P14|YP_227476.1 P15|YP_009329726.1 P16|NP_051804.1 P17|NP_051979.1 P18|NP_044055.1 P19|YP_009480628.1 P20|NP_570508.1 P21|NP_619916.1 P22|NP_671622.1 P23|NP_536539.1 P24|YP_009143428.1 P25|YP_009282813.1 P26|YP_717429.1 P27|YP_233002.1 P28|NP_042149.1 P29|YP_009281867.1 P30|YP_005296297.1 P31|NP_957986.1 P32|NP_957854.1 P33|YP_009112816.1 P34|YP_003457383.1 P35|YP_009389364.1 P36|YP_009268810.1 P37|YP_008658514.1 P38|NP_570249.1 P39|ABQ43567.1 P40|ABQ43722.1 P41|NP_938347.1 P42|NP_073477.1 P43|YP_009001665.1 P44|YP_008003965.1 P45|NP_064987.1 P46|YP_008004305.1 P47|YP_008004607.1 P48|YP_008003748.1 P49|NP_048136.1 P50|YP_009408048.1 P51|YP_009162472.1
Orthogroup167: P01|NP_955270.1 P02|YP_009448096.1 P03|NP_039137.1 P04|YP_009046170.1 P05|YP_009046405.1 P06|YP_009177149.1 P07|YP_784321.1 P08|YP_001293292.1 P09|NP_150535.1 P10|NP_659673.1 P11|YP_009408307.1 P12|YP_009408509.1 P13|YP_004821465.1 P14|YP_227485.1 P15|YP_009329735.1 P16|NP_051813.1 P17|NP_051988.1 P18|NP_044064.1 P19|YP_009480637.1 P20|NP_570517.1 P21|NP_619925.1 P22|NP_671631.1 P23|NP_536548.1 P24|YP_009143437.1 P25|YP_009282822.1 P26|YP_717438.1 P27|YP_233011.1 P28|NP_042158.1 P29|YP_009281876.1 P30|YP_005296306.1 P31|NP_957995.1 P32|NP_957863.1 P33|YP_009112825.1 P34|YP_003457392.1 P35|YP_009389374.1 P36|YP_009268819.1 P37|YP_008658523.1 P38|NP_570258.1 P39|ABQ43576.1 P40|ABQ43731.1 P41|NP_938356.1 P42|NP_073486.1 P43|YP_009001616.1 P44|YP_008004010.1 P45|NP_064921.1 P46|YP_008004259.1 P47|YP_008004561.1 P48|YP_008003698.1 P49|NP_048223.1 P50|YP_009408057.1 P51|YP_009162480.1
Orthogroup168: P01|NP_955282.1 P02|YP_009448108.1 P03|NP_039148.1 P04|YP_009046182.1 P05|YP_009046416.1 P06|YP_009177156.1 P07|YP_784333.1 P08|YP_001293303.1 P09|NP_150546.1 P10|NP_659684.1 P11|YP_009408318.1 P12|YP_009408520.1 P13|YP_004821477.1 P14|YP_227496.1 P15|YP_009329745.1 P16|NP_051824.1 P17|NP_051999.1 P18|NP_044076.1 P19|YP_009480648.1 P20|NP_570528.1 P21|NP_619937.1 P22|NP_671642.1 P23|NP_536558.1 P24|YP_009143448.1 P25|YP_009282833.1 P26|YP_717449.1 P27|YP_233022.1 P28|NP_042168.1 P29|YP_009281887.1 P30|YP_005296317.1 P31|NP_958006.1 P32|NP_957874.1 P33|YP_009112836.1 P34|YP_003457403.1 P35|YP_009389383.1 P36|YP_009268830.1 P37|YP_008658534.1 P38|NP_570269.1 P39|ABQ43587.1 P40|ABQ43742.1 P41|NP_938367.1 P42|NP_073497.1 P43|YP_009001513.1 P44|YP_008004049.1 P45|NP_065031.1 P46|YP_008004356.1 P47|YP_008004657.1 P48|YP_008003792.1 P49|NP_048280.1 P50|YP_009408068.1 P51|YP_009162494.1
Orthogroup169: P01|NP_955285.1 P02|YP_009448111.1 P03|NP_039151.1 P04|YP_009046185.1 P05|YP_009046419.1 P06|YP_009177159.1 P07|YP_784336.1 P08|YP_001293306.1 P09|NP_150549.1 P10|NP_659687.1 P11|YP_009408321.1 P12|YP_009408523.1 P13|YP_004821480.1 P14|YP_227499.1 P15|YP_009329748.1 P16|NP_051827.1 P17|NP_052002.1 P18|NP_044079.1 P19|YP_009480651.1 P20|NP_570531.1 P21|NP_619940.1 P22|NP_671645.1 P23|NP_536561.1 P24|YP_009143451.1 P25|YP_009282836.1 P26|YP_717452.1 P27|YP_233025.1 P28|NP_042171.1 P29|YP_009281890.1 P30|YP_005296320.1 P31|NP_958009.1 P32|NP_957877.1 P33|YP_009112839.1 P34|YP_003457406.1 P35|YP_009389386.1 P36|YP_009268833.1 P37|YP_008658537.1 P38|NP_570272.1 P39|ABQ43590.1 P40|ABQ43745.1 P41|NP_938370.1 P42|NP_073500.1 P43|YP_009001663.1 P44|YP_008003912.1 P45|NP_064873.1 P46|YP_008004218.1 P47|YP_008004520.1 P48|YP_008003631.1 P49|NP_048123.1 P50|YP_009408071.1 P51|YP_009162497.1
Orthogroup170: P01|NP_955289.1 P02|YP_009448115.1 P03|NP_039155.1 P04|YP_009046189.1 P05|YP_009046423.1 P06|YP_009177163.1 P07|YP_784339.1 P08|YP_001293309.1 P09|NP_150552.1 P10|NP_659690.1 P11|YP_009408326.1 P12|YP_009408528.1 P13|YP_004821485.1 P14|YP_227502.1 P15|YP_009329751.1 P16|NP_051830.1 P17|NP_052005.1 P18|NP_044085.1 P19|YP_009480656.1 P20|NP_570537.1 P21|NP_619947.1 P22|NP_671649.1 P23|NP_536567.1 P24|YP_009143456.1 P25|YP_009282841.1 P26|YP_717459.1 P27|YP_233033.1 P28|NP_042179.1 P29|YP_009281895.1 P30|YP_005296323.1 P31|NP_958014.1 P32|NP_957882.1 P33|YP_009112844.1 P34|YP_003457411.1 P35|YP_009389391.1 P36|YP_009268838.1 P37|YP_008658542.1 P38|NP_570275.1 P39|ABQ43593.1 P40|ABQ43748.1 P41|NP_938373.1 P42|NP_073503.1 P43|YP_009001544.1 P44|YP_008003975.1 P45|NP_064968.2 P46|YP_008004296.1 P47|YP_008004598.1 P48|YP_008003737.1 P49|NP_048203.1 P50|YP_009408076.1 P51|YP_009162499.1
Orthogroup171: P01|NP_955294.1 P02|YP_009448121.1 P03|NP_039160.1 P04|YP_009046195.1 P05|YP_009046429.1 P06|YP_009177166.1 P07|YP_784344.1 P08|YP_001293313.1 P09|NP_150555.1 P10|NP_659693.1 P11|YP_009408331.1 P12|YP_009408533.1 P13|YP_004821490.1 P14|YP_227506.1 P15|YP_009329755.1 P16|NP_051834.1 P17|NP_052009.1 P18|NP_044091.1 P19|YP_009480660.1 P20|NP_570541.1 P21|NP_619951.1 P22|NP_671653.1 P23|NP_536571.1 P24|YP_009143461.1 P25|YP_009282846.1 P26|YP_717463.1 P27|YP_233037.1 P28|NP_042183.1 P29|YP_009281900.1 P30|YP_005296327.1 P31|NP_958017.1 P32|NP_957885.1 P33|YP_009112848.1 P34|YP_003457415.1 P35|YP_009389393.1 P36|YP_009268842.1 P37|YP_008658546.1 P38|NP_570278.1 P39|ABQ43597.1 P40|ABQ43752.1 P41|NP_938377.1 P42|NP_073506.1 P43|YP_009001608.1 P44|YP_008004003.1 P45|NP_064932.1 P46|YP_008004266.1 P47|YP_008004568.1 P48|YP_008003707.1 P49|NP_048242.1 P50|YP_009408080.1 P51|YP_009162440.1
Orthogroup172: MI03|VVU94575.1 MI05|QFG73737.1 MP08|QOI90268.1 MP09|AUF82148.1 MP09|AUF82676.1 MR01|AGV01545.1 MR02|YP_003406930.1 MR03|AVR52904.1 MR04|YP_009094669.1 MR05|YP_009254971.1 MR06|AQQ74019.1 MR07|YP_004347157.1 MR08|YP_009345420.1 MR09|ALH06870.1 MR10|AHA46115.1 MR11|YP_009506860.1 MR12|YP_009238736.1 P43|YP_009001656.1 P44|YP_008004015.1 P45|NP_064915.1 P46|YP_008004254.1 P47|YP_008004556.1 P48|YP_008003661.1 P49|NP_048119.1 PT01|SPN79277.1 PT01|SPN79504.1 PT02|YP_009329024.1 PT02|YP_009329164.1 PT03|SOB74272.1 PT03|SOB74420.1 PT04|SPN78953.1 PT04|SPN79274.1 PT06|YP_009001114.1 PY11|AHA54587.1 PY12|AHA55155.1 PY13|AHA55628.1 PY14|AHA54107.1 PY15|AET97916.1 PY16|AET42623.1 PY17|AEO98246.1 PY18|AEP15574.1 PY19|AEP16040.1 PY20|AEO97839.1 PY21|YP_293782.1 PY22|AEP14965.1 PY23|CAZ69367.1 PY24|BBI30422.1 PY27|YP_004061807.1 PY35|NP_077670.1 PY36|YP_009665745.1
Orthogroup173: MI03|VVU94643.1 MI07|VBB18156.1 MI17|ARF09726.1 MI22|YP_004894328.1 MI23|AFX92314.1 MI24|AGD92184.1 MI25|AEX61370.1 MI33|YP_007354188.1 MI34|AVL94611.1 MI35|AGF85544.1 MI36|AEX63072.1 MI37|QKU34421.1 MI38|QKU35756.1 MP02|QDY52414.1 MP03|YP_009173392.1 MP03|YP_009173452.1 MP05|ADX05811.1 MP07|YP_008052372.1 P08|YP_001293323.1 P09|NP_150565.1 P10|NP_659703.1 P11|YP_009408345.1 P12|YP_009408545.1 P13|YP_004821503.1 P14|YP_227518.1 P15|YP_009329767.1 P16|NP_051845.1 P17|NP_052020.1 P20|NP_570555.1 P21|NP_619965.1 P22|NP_671663.1 P23|NP_536583.1 P24|YP_009143475.1 P25|YP_009282860.1 P27|YP_233053.1 P28|NP_042201.1 P29|YP_009281914.1 P30|YP_005296336.1 P38|NP_570289.1 P43|YP_009001565.1 P44|YP_008004053.1 P45|NP_065037.1 P46|YP_008004361.1 P47|YP_008004661.1 P48|YP_008003543.1 PY03|YP_001426671.1 PY05|NP_048593.1 PY07|YP_001425723.1 PY08|ABT13653.1 PY26|YP_004061898.1
Orthogroup174: MI06|ATZ80482.1 MI06|ATZ80930.1 MI06|ATZ80979.1 MI09|ARF07958.1 MI09|ARF07959.1 MI09|ARF08010.1 MI09|ARF08011.1 MI09|ARF08112.1 MI09|ARF08122.1 MI09|ARF08406.1 MI09|ARF08408.1 MI09|ARF08409.1 MI09|ARF08410.1 MI09|ARF08495.1 MI09|ARF08496.1 MI09|ARF08497.1 MI09|ARF08498.1 MI09|ARF08509.1 MI09|ARF08510.1 MI09|ARF08511.1 MI09|ARF08551.1 MI09|ARF08568.1 MI09|ARF08779.1 MI09|ARF09100.1 MI17|ARF09925.1 MI18|ARF12312.1 MI22|YP_004894711.1 MI23|AFX92746.1 MI24|AGD92606.1 MI25|AEX61852.1 MI26|AEQ60739.1 MI27|YP_003987057.1 MI28|EJN40973.1 MI29|AHA45308.1 MI30|AMK61937.1 MI33|YP_007354543.1 MI34|AVL94967.1 MI35|AGF85152.1 MI36|AEX62579.1 MI37|QKU34495.1 MI38|AUL78532.2 MI38|QKU35680.1 MI38|QKU35681.1 MI38|QKU35682.1 MI38|QKU35683.1 MI38|QKU35833.1 P45|NP_064776.1 P45|NP_064777.1 P45|NP_065054.1 P45|NP_065055.1
Orthogroup175: P01|NP_955170.1 P02|YP_009448038.1 P03|NP_039082.1 P04|YP_009046115.1 P05|YP_009046352.1 P06|YP_009177108.1 P07|YP_784268.1 P08|YP_001293247.1 P09|NP_150490.1 P10|NP_659628.1 P11|YP_009408262.1 P12|YP_009408464.1 P13|YP_004821416.1 P14|YP_227440.1 P15|YP_009329688.1 P16|NP_051765.1 P17|NP_051940.1 P18|NP_044013.1 P19|YP_009480594.1 P20|NP_570472.1 P21|NP_619881.1 P22|NP_671586.1 P23|NP_536503.1 P24|YP_009143392.1 P25|YP_009282777.1 P26|YP_717394.1 P27|YP_232966.1 P28|NP_042113.1 P29|YP_009281831.1 P30|YP_005296260.1 P31|NP_957952.1 P32|NP_957820.1 P33|YP_009112782.1 P34|YP_003457348.1 P35|YP_009389329.1 P36|YP_009268776.1 P37|YP_008658475.1 P38|NP_570213.1 P39|ABQ43531.1 P40|ABQ43686.1 P41|NP_938311.1 P42|NP_073441.1 P43|YP_009001701.1 P44|YP_008003863.1 P45|NP_064823.1 P46|YP_008004152.1 P47|YP_008004465.1 P48|YP_008003583.1 P49|NP_048110.1 P50|YP_009408011.1
Orthogroup176: P01|NP_955271.1 P02|YP_009448097.1 P03|NP_039138.1 P04|YP_009046171.1 P05|YP_009046406.1 P06|YP_009177150.1 P07|YP_784322.1 P08|YP_001293293.1 P09|NP_150536.1 P10|NP_659674.1 P11|YP_009408308.1 P12|YP_009408510.1 P13|YP_004821467.1 P14|YP_227486.1 P15|YP_009329736.1 P16|NP_051814.1 P17|NP_051989.1 P18|NP_044065.1 P19|YP_009480638.1 P20|NP_570518.1 P21|NP_619926.1 P22|NP_671632.1 P23|NP_536549.1 P24|YP_009143438.1 P25|YP_009282823.1 P26|YP_717439.1 P27|YP_233012.1 P28|NP_042159.1 P29|YP_009281877.1 P30|YP_005296307.1 P31|NP_957996.1 P32|NP_957864.1 P33|YP_009112826.1 P34|YP_003457393.1 P35|YP_009389375.1 P36|YP_009268820.1 P37|YP_008658524.1 P38|NP_570259.1 P39|ABQ43577.1 P40|ABQ43732.1 P41|NP_938357.1 P42|NP_073487.1 P43|YP_009001615.1 P44|YP_008004011.1 P45|NP_064920.1 P46|YP_008004258.1 P47|YP_008004560.1 P48|YP_008003697.1 P49|NP_048222.1 P50|YP_009408058.1
Orthogroup177: MI17|ARF09733.1 MI22|YP_004894278.1 MI22|YP_004894279.1 MI22|YP_004894280.1 MI22|YP_004894283.1 MI23|AFX92259.1 MI23|AFX92260.1 MI23|AFX92261.1 MI23|AFX92264.1 MI24|AGD92128.1 MI24|AGD92129.1 MI24|AGD92130.1 MI24|AGD92134.1 MI25|AEX61315.1 MI25|AEX61316.1 MI25|AEX61317.1 MI25|AEX61320.1 MI26|AEQ60242.1 MI26|AEQ60894.1 MI26|AEQ60895.1 MI26|AEQ60996.1 MI27|YP_003986559.1 MI27|YP_003987211.1 MI27|YP_003987212.1 MI27|YP_003987313.1 MI28|EJN40542.1 MI28|EJN41094.1 MI28|EJN41272.1 MI29|AHA45047.1 MI29|AHA45151.1 MI29|AHA45809.1 MI30|AHJ39880.1 MI30|AHJ40373.1 MI30|AMK61997.1 MI30|AMK61998.1 MI33|YP_007354012.1 MI33|YP_007354147.1 MI33|YP_007354766.1 MI34|AVL94454.1 MI34|AVL94574.1 MI34|AVL95180.1 MI35|AGF84919.1 MI35|AGF85751.1 MI35|AGF85773.1 MI36|AEX62307.1 MI36|AEX63124.1 MI36|AEX63299.1 MI37|QKU34481.1 MI38|QKU35819.1
Orthogroup178: MI18|ARF12322.1 MI22|YP_004894064.1 MI22|YP_004894065.1 MI22|YP_004894109.1 MI22|YP_004895169.1 MI23|AFX92042.1 MI23|AFX92079.1 MI23|AFX93236.1 MI23|AFX93239.1 MI24|AGD91952.1 MI24|AGD93091.1 MI25|AEX61071.1 MI25|AEX62189.1 MI25|AEX62192.1 MI26|AEQ60168.1 MI26|AEQ60191.1 MI26|AEQ60192.1 MI26|AEQ60224.1 MI27|YP_003986486.1 MI27|YP_003986505.1 MI27|YP_003986540.1 MI28|EJN40527.1 MI28|EJN41257.1 MI29|AHA45829.1 MI29|AHA45863.1 MI29|AHA45864.1 MI29|AHA45892.1 MI30|AHJ39852.1 MI30|AHJ39853.1 MI30|AMK61704.1 MI30|AMK61732.1 MI33|YP_007353991.1 MI33|YP_007354870.1 MI34|AVL94390.1 MI34|AVL94403.1 MI34|AVL94410.1 MI34|AVL95279.1 MI34|AVL95286.1 MI35|AGF84813.1 MI35|AGF84815.1 MI35|AGF84822.1 MI36|AEX62216.1 MI36|AEX62217.1 MI36|AEX63350.1 MI37|QKU34348.1 MI37|QKU34350.1 MI38|AUL78496.2 MI38|QKU35651.1
Orthogroup179: MI22|YP_004894366.1 MI23|AFX92349.1 MI24|AGD92220.1 MI25|AEX61417.1 MI26|AEQ61045.1 MI27|YP_003987362.1 MI28|EJN40585.1 MI29|AHA44998.1 MI30|AMK62059.1 MI33|YP_007354221.1 MI34|AVL94640.1 MI35|AGF85509.1 MI36|AEX63028.1 MI37|QKU34326.1 MI38|QKU35587.1 MR01|AGV01455.1 MR02|YP_003406851.1 MR03|AVR52818.1 MR04|YP_009094590.1 MR05|YP_009254890.1 MR06|AQQ73970.1 MR07|YP_004347098.1 MR08|YP_009345478.1 MR09|ALH06815.1 MR10|AHA46271.1 MR11|YP_009507190.1 MR12|YP_009238613.1 PN01|YP_009165230.1 PN01|YP_009165460.1 PN02|YP_008318913.1 PN02|YP_008319211.1 PN03|YP_009120206.1 PN03|YP_009120545.1 PN04|YP_009480852.1 PN04|YP_009481025.1 PN05|YP_009481792.1 PN05|YP_009482200.1 PN06|YP_009482908.1 PN06|YP_009483109.1 PN07|YP_008436815.1 PN07|YP_008437231.1 PT01|SPN79320.1 PT02|YP_009329048.1 PT03|SOB74395.1 PT04|SPN79003.1 PT05|YP_009449253.1 PY24|BBI30260.1
Orthogroup180: MI22|YP_004894851.1 MI22|YP_004894880.1 MI22|YP_004895133.1 MI23|AFX92900.1 MI23|AFX92934.1 MI23|AFX93188.1 MI24|AGD92750.1 MI24|AGD92783.1 MI24|AGD93056.1 MI25|AEX62151.1 MI26|AEQ60863.1 MI27|YP_003987180.1 MI28|EJN41073.1 MI29|AHA45181.1 MI30|AHJ40281.2 MI33|YP_007354675.1 MI34|AVL94440.1 MI34|AVL95098.1 MI35|AGF85012.1 MI36|AEX62423.1 MI38|QKU35687.1 MR01|AGV01550.1 MR02|YP_003406934.1 MR03|AVR52908.1 MR04|YP_009094673.1 MR05|YP_009254974.1 MR06|AQQ74026.1 MR07|YP_004347158.1 MR08|YP_009345414.1 MR09|ALH06871.1 MR10|AHA46114.1 MR11|YP_009506861.1 MR12|YP_009238739.1 MR13|YP_009310231.1 PN01|YP_009165132.1 PN01|YP_009165173.1 PN02|YP_008319397.1 PN03|YP_009120007.1 PN04|YP_009481230.1 PN05|YP_009482024.1 PN06|YP_009483237.1 PN07|YP_008437606.1 PT01|SPN78921.1 PT02|YP_009329426.1 PT03|SOB73976.1 PT04|SPN79827.1 PT06|YP_009001159.1
Orthogroup181: AF03|AIB51935.1 AF05|SME64890.1 MI01|YP_003970029.1 MI01|YP_003970080.1 MI01|YP_003970105.1 MI04|QFG74388.1 MI06|ATZ80242.1 MI06|ATZ80507.1 MI14|ARF10254.1 MI14|ARF10350.1 MI14|ARF10351.1 MI14|ARF10352.1 MI14|ARF10354.1 MI14|ARF10360.1 MI14|ARF10588.1 MI14|ARF10923.1 MI17|ARF10089.1 MI18|ARF11535.1 MI18|ARF12650.1 MI38|QKU35762.1 MP01|YP_009052190.1 MP01|YP_009052369.1 MP02|QDY52325.1 MP03|YP_009173750.1 MP05|ADX05981.1 MP05|ADX06180.1 MP06|ADX06201.1 MP06|ADX06457.1 MP07|YP_008052454.1 MP07|YP_008052723.1 MP09|AUF82382.1 MP09|AUF82460.1 PY04|YP_009325644.1 PY04|YP_009325646.1 PY06|YP_001498093.1 PY06|YP_001498294.1 PY06|YP_001498446.1 PY06|YP_001498594.1 PY09|YP_001497212.1 PY09|YP_001497426.1 PY09|YP_001497614.1 PY09|YP_001497763.1 PY10|YP_009665299.1 PY10|YP_009665370.1 PY10|YP_009665442.1 PY42|YP_009507621.1
Orthogroup182: MI01|YP_003969990.1 MI06|ATZ80201.1 MI06|ATZ80863.1 MI07|VBB17597.1 MI07|VBB18209.1 MI07|VBB18912.1 MI07|VBB18972.1 MI09|ARF07992.1 MI17|ARF09985.1 MI18|ARF12318.1 MI24|AGD92035.1 MI26|AEQ60260.1 MI26|AEQ60985.1 MI26|AEQ61062.1 MI27|YP_003986572.1 MI27|YP_003986593.1 MI27|YP_003987302.1 MI28|EJN40600.1 MI28|EJN40623.1 MI28|EJN41230.1 MI29|AHA45058.1 MI29|AHA45268.1 MI29|AHA45774.1 MI29|AHA45796.1 MI30|AHJ39888.2 MI30|AHJ39898.1 MI30|AHJ40363.2 MI33|YP_007354256.1 MI33|YP_007354647.1 MI34|AVL95111.1 MI36|AEX62973.1 MI36|AEX62974.1 MI36|AEX63336.1 MI36|AEX63337.1 MI37|QKU34454.1 MI38|QKU35667.1 MP08|QOI90151.1 PY06|YP_001498151.1 PY09|YP_001497279.1 PY09|YP_001497577.1 PY09|YP_001497911.1 PY10|YP_009665214.1 PY37|YP_002154625.1 PY42|YP_009507512.1 PY42|YP_009507513.1 PY42|YP_009507579.1
Orthogroup183: AF07|YP_009361762.1 MI01|YP_003970026.1 MI03|VVU94833.1 MI06|ATZ81110.1 MI07|VBB18976.1 MI09|ARF08653.1 MI09|ARF08770.1 MI14|ARF10371.1 MI18|ARF11692.1 MI22|YP_004894672.1 MI23|AFX92705.1 MI24|AGD92561.1 MI25|AEX61812.1 MI26|AEQ60703.1 MI27|YP_003987021.1 MI28|EJN40942.1 MI29|AHA45343.1 MI30|AMK61927.1 MI34|AVL94939.1 MI35|AGF85187.1 MI36|AEX62620.1 MI37|QKU33763.1 MI38|QKU35005.1 MR01|AGV01731.1 MR02|YP_003407091.1 MR03|AVR53080.1 MR04|YP_009094826.1 MR05|YP_009255144.1 MR06|AQQ73788.1 MR07|YP_004347330.1 MR08|YP_009345243.1 MR09|ALH07030.1 MR10|AHA45934.1 MR11|YP_009507052.1 MR12|YP_009238916.1 PN02|YP_008318662.2 PN03|YP_009119930.1 PN04|YP_009481281.1 PN05|YP_009482208.1 PN06|YP_009483286.1 PN07|YP_009430054.1 PT01|SPN79218.1 PT02|YP_009328991.1 PT03|SOB74458.1 PT04|SPN78876.1
Orthogroup184: I10|AAP33236.1 I11|YP_003830.1 I12|AGV20615.1 I13|YP_009506686.1 I14|AHA80933.1 I15|ANZ57091.1 I16|YP_009508711.1 I17|YP_009182060.1 I18|YP_006347675.1 I19|YP_031604.1 I20|AJR29180.1 I22|AFG73070.1 I23|YP_009272776.1 I24|YP_009259411.1 I26|ACF42248.1 I27|AJR29144.1 I28|AAL77798.1 I29|AJR29293.1 P08|YP_001293205.1 P09|NP_150448.1 P10|NP_659587.1 P11|YP_009408212.1 P12|YP_009408414.1 P13|YP_004821369.1 P14|YP_227397.1 P16|NP_051869.1 P17|NP_051897.1 P17|NP_052039.1 P20|NP_570422.1 P21|NP_619832.1 P23|NP_536456.1 P24|YP_009143343.1 P25|YP_009282727.1 P26|YP_717344.1 P27|YP_232916.1 P28|NP_042067.1 P29|YP_009281781.1 P30|YP_005296217.1 P38|NP_570170.1 P39|ABQ43484.1 P40|ABQ43639.1 P41|NP_938270.1 P42|NP_073397.1 P50|YP_009407963.1 P50|YP_009408131.1
Orthogroup185: MI22|YP_004894195.1 MI22|YP_004894223.1 MI22|YP_004894766.1 MI22|YP_004894768.1 MI22|YP_004894769.1 MI22|YP_004895143.1 MI23|AFX92173.1 MI23|AFX92202.1 MI23|AFX92805.1 MI23|AFX92810.1 MI23|AFX93201.1 MI24|AGD92044.1 MI24|AGD92073.1 MI24|AGD92662.1 MI24|AGD92664.1 MI24|AGD92665.1 MI24|AGD93065.1 MI25|AEX61248.1 MI25|AEX61919.1 MI25|AEX61922.1 MI25|AEX62161.1 MI26|AEQ60801.1 MI27|YP_003987118.1 MI28|EJN41025.1 MI29|AHA45243.1 MI30|AMK61964.1 MI33|YP_007354088.1 MI33|YP_007354092.1 MI33|YP_007354593.1 MI33|YP_007354594.1 MI34|AVL94523.1 MI34|AVL94527.1 MI34|AVL95017.1 MI34|AVL95018.1 MI34|AVL95019.1 MI35|AGF85095.1 MI35|AGF85096.1 MI35|AGF85648.1 MI35|AGF85653.1 MI36|AEX62520.1 MI36|AEX62521.1 MI36|AEX63191.1 MI36|AEX63196.1 MI37|QKU33596.1 MI38|QKU34831.1
Orthogroup186: P01|NP_955141.1 P02|YP_009448010.1 P03|NP_039054.1 P04|YP_009046088.1 P05|YP_009046325.1 P06|YP_009177086.1 P07|YP_784252.1 P08|YP_001293233.1 P09|NP_150476.1 P10|NP_659614.1 P11|YP_009408245.1 P12|YP_009408447.1 P13|YP_004821399.1 P14|YP_227425.1 P15|YP_009329666.1 P15|YP_009329669.1 P16|NP_051750.1 P17|NP_051925.1 P18|NP_043993.1 P19|YP_009480578.1 P20|NP_570454.1 P20|NP_570456.1 P21|NP_619865.1 P22|NP_671570.1 P23|NP_536487.1 P24|YP_009143375.1 P25|YP_009282760.1 P26|YP_717376.1 P26|YP_717377.1 P26|YP_717378.1 P27|YP_232950.1 P28|NP_042097.1 P29|YP_009281814.1 P30|YP_005296245.1 P31|NP_957937.1 P32|NP_957805.1 P33|YP_009112767.1 P34|YP_003457333.1 P35|YP_009389317.1 P36|YP_009268760.1 P38|NP_570198.1 P39|ABQ43516.1 P40|ABQ43671.1 P42|NP_073427.1 P50|YP_009407995.1
Orthogroup187: PY11|AHA54881.1 PY11|AHA54910.1 PY12|AHA55418.1 PY12|AHA55424.1 PY12|AHA55426.1 PY12|AHA55429.1 PY12|AHA55443.1 PY13|AHA55920.1 PY14|AHA54384.1 PY14|AHA54386.1 PY14|AHA54388.1 PY14|AHA54402.1 PY15|AET98219.1 PY16|AET42346.1 PY16|AET42359.1 PY16|AET42361.1 PY16|AET42448.1 PY16|AET42813.1 PY16|AET42828.1 PY17|AEO98198.1 PY17|AEO98219.1 PY18|AEP15737.1 PY18|AEP15740.1 PY18|AEP15741.1 PY18|AEP15763.1 PY19|AEP16180.1 PY19|AEP16323.1 PY19|AEP16324.1 PY20|AEO97723.1 PY20|AEO97735.1 PY20|AEO97745.1 PY20|AEO97754.1 PY21|YP_294028.1 PY21|YP_294042.1 PY21|YP_294048.1 PY21|YP_294049.1 PY21|YP_294059.1 PY22|AEP15232.1 PY22|AEP15363.1 PY22|AEP15371.1 PY22|AEP15384.1 PY23|CAZ69601.1 PY23|CAZ69615.1 PY23|CAZ69622.1 PY23|CAZ69633.1
Orthogroup188: MI03|VVU94500.1 MI03|VVU94585.1 MI03|VVU95030.1 MI03|VVU95338.1 MI03|VVU95343.1 MI03|VVU95421.1 MI05|QFG73925.1 MI05|QFG73999.1 MP02|QDY51678.1 MP04|QFG74950.1 MP07|YP_008052619.1 MP07|YP_008052725.1 MP08|QOI90141.1 MP09|AUF82152.1 PN02|YP_008319114.1 PN03|YP_009120320.1 PN04|YP_009480959.1 PN05|YP_009481903.1 PN06|YP_009483034.1 PN07|YP_008437076.1 PT02|YP_009329384.1 PT03|SOB74019.1 PT03|SOB74021.1 PT04|SPN79776.1 PY01|YP_004061477.1 PY02|ADQ91217.1 PY03|YP_001426567.1 PY04|YP_009325749.1 PY05|NP_048802.2 PY06|YP_001498632.1 PY07|YP_001426053.1 PY08|ABT13958.1 PY09|YP_001497802.1 PY10|YP_009665462.1 PY25|YP_007676115.1 PY26|YP_004061941.1 PY27|YP_004061696.1 PY28|YP_009172548.1 PY29|YP_009173066.1 PY30|YP_007674841.1 PY31|YP_009172826.1 PY32|YP_003212883.1 PY33|YP_004063485.1 PY34|YP_001648139.2
Orthogroup189: MR01|AGV01718.1 MR01|AGV01719.1 MR01|AGV01728.1 MR02|YP_003407080.1 MR02|YP_003407081.1 MR02|YP_003407088.1 MR03|AVR53067.1 MR03|AVR53068.1 MR03|AVR53077.1 MR04|YP_009094815.1 MR04|YP_009094816.1 MR04|YP_009094823.1 MR05|YP_009255137.1 MR05|YP_009255140.1 MR06|AQQ73781.1 MR07|YP_004347321.1 MR07|YP_004347323.1 MR08|YP_009345249.1 MR09|ALH07021.1 MR09|ALH07023.1 MR10|AHA45937.1 MR10|AHA45938.1 MR11|YP_009507048.1 MR11|YP_009507049.1 MR12|YP_009238913.1 MR12|YP_009238915.1 MR13|YP_009310341.1 PT01|SPN78885.1 PT01|SPN78887.1 PT01|SPN78889.1 PT01|SPN78891.1 PT02|YP_009329409.1 PT02|YP_009329410.1 PT02|YP_009329411.1 PT02|YP_009329413.1 PT03|SOB73990.1 PT03|SOB73991.1 PT03|SOB73992.1 PT03|SOB73993.1 PT04|SPN79802.1 PT04|SPN79803.1 PT04|SPN79804.1 PT04|SPN79805.1 PT06|YP_009001030.1
Orthogroup190: P01|NP_955140.1 P02|YP_009448008.1 P03|NP_039053.1 P04|YP_009046086.1 P05|YP_009046323.1 P06|YP_009177085.1 P07|YP_784255.1 P08|YP_001293234.1 P09|NP_150477.1 P10|NP_659615.1 P11|YP_009408248.1 P12|YP_009408450.1 P13|YP_004821402.1 P14|YP_227426.1 P15|YP_009329671.1 P16|NP_051752.1 P17|NP_051927.1 P18|NP_043995.1 P19|YP_009480581.1 P20|NP_570458.1 P21|NP_619867.1 P22|NP_671572.1 P23|NP_536489.1 P24|YP_009143378.1 P25|YP_009282763.1 P26|YP_717380.1 P27|YP_232952.1 P28|NP_042099.1 P29|YP_009281817.1 P30|YP_005296247.1 P31|NP_957939.1 P32|NP_957807.1 P33|YP_009112769.1 P34|YP_003457335.1 P35|YP_009389319.1 P36|YP_009268763.1 P37|YP_008658461.1 P38|NP_570199.1 P39|ABQ43518.1 P40|ABQ43673.1 P41|NP_938298.1 P42|NP_073428.1 P50|YP_009407997.1 P51|YP_009162452.1
Orthogroup191: P01|NP_955146.1 P02|YP_009448015.1 P03|NP_039059.1 P04|YP_009046093.1 P05|YP_009046330.1 P06|YP_009177091.1 P07|YP_784247.1 P08|YP_001293228.1 P09|NP_150471.1 P10|NP_659609.1 P11|YP_009408240.1 P12|YP_009408442.1 P13|YP_004821393.1 P14|YP_227421.1 P15|YP_009329662.1 P16|NP_051746.1 P17|NP_051921.1 P18|NP_043988.1 P19|YP_009480567.1 P20|NP_570448.1 P21|NP_619859.1 P22|NP_671564.1 P23|NP_536481.1 P24|YP_009143369.1 P25|YP_009282754.1 P26|YP_717370.1 P27|YP_232944.1 P28|NP_042091.1 P29|YP_009281808.1 P30|YP_005296241.1 P31|NP_957931.1 P32|NP_957799.1 P33|YP_009112761.1 P34|YP_003457327.1 P35|YP_009389311.1 P36|YP_009268750.1 P37|YP_008658454.1 P38|NP_570194.1 P39|ABQ43511.1 P40|ABQ43666.1 P41|NP_938293.1 P42|NP_073422.1 P50|YP_009407990.1 P51|YP_009162446.1
Orthogroup192: P01|NP_955151.1 P02|YP_009448020.1 P03|NP_039064.1 P04|YP_009046098.1 P05|YP_009046335.1 P06|YP_009177093.1 P07|YP_784245.1 P08|YP_001293224.1 P09|NP_150467.1 P10|NP_659605.1 P11|YP_009408236.1 P12|YP_009408438.1 P13|YP_004821389.1 P14|YP_227417.1 P15|YP_009329657.1 P15|YP_009329658.1 P16|NP_051742.1 P17|NP_051917.1 P18|NP_043983.1 P19|YP_009480564.1 P20|NP_570444.1 P21|NP_619855.1 P22|NP_671560.1 P23|NP_536478.1 P24|YP_009143365.1 P25|YP_009282750.1 P26|YP_717366.1 P27|YP_232940.1 P28|NP_042087.1 P29|YP_009281804.1 P30|YP_005296238.1 P31|NP_957928.1 P32|NP_957796.1 P33|YP_009112758.1 P34|YP_003457324.1 P35|YP_009389308.1 P36|YP_009268745.1 P37|YP_008658449.1 P38|NP_570191.1 P39|ABQ43507.1 P40|ABQ43662.1 P41|NP_938289.1 P42|NP_073418.1 P50|YP_009407987.1
Orthogroup193: P01|NP_955194.1 P02|YP_009448045.1 P03|NP_039089.1 P04|YP_009046120.1 P05|YP_009046357.1 P06|YP_009177110.1 P07|YP_784270.1 P08|YP_001293249.1 P09|NP_150492.1 P10|NP_659630.1 P11|YP_009408264.1 P12|YP_009408466.1 P13|YP_004821419.1 P14|YP_227442.1 P15|YP_009329690.1 P16|NP_051767.1 P17|NP_051942.1 P18|NP_044018.1 P19|YP_009480596.1 P20|NP_570474.1 P21|NP_619883.1 P22|NP_671588.1 P23|NP_536505.1 P24|YP_009143394.1 P25|YP_009282779.1 P26|YP_717396.1 P27|YP_232968.1 P28|NP_042115.1 P29|YP_009281833.1 P30|YP_005296262.1 P31|NP_957954.1 P32|NP_957822.1 P33|YP_009112784.1 P34|YP_003457350.1 P35|YP_009389331.1 P36|YP_009268778.1 P37|YP_008658477.1 P38|NP_570215.1 P39|ABQ43533.1 P40|ABQ43688.1 P41|NP_938313.1 P42|NP_073443.1 P50|YP_009408013.1 P51|YP_009162514.1
Orthogroup194: P01|NP_955265.1 P02|YP_009448091.1 P03|NP_039132.1 P04|YP_009046165.1 P05|YP_009046400.1 P06|YP_009177145.1 P07|YP_784316.1 P08|YP_001293287.1 P09|NP_150530.1 P10|NP_659668.1 P11|YP_009408302.1 P12|YP_009408504.1 P13|YP_004821459.1 P14|YP_227480.1 P15|YP_009329730.1 P16|NP_051808.1 P17|NP_051983.1 P18|NP_044059.1 P19|YP_009480632.1 P20|NP_570512.1 P21|NP_619920.1 P22|NP_671626.1 P23|NP_536543.1 P24|YP_009143432.1 P25|YP_009282817.1 P26|YP_717433.1 P27|YP_233006.1 P28|NP_042153.1 P29|YP_009281871.1 P30|YP_005296301.1 P31|NP_957990.1 P32|NP_957858.1 P33|YP_009112820.1 P34|YP_003457387.1 P35|YP_009389369.1 P36|YP_009268814.1 P37|YP_008658518.1 P38|NP_570253.1 P39|ABQ43571.1 P40|ABQ43726.1 P41|NP_938351.1 P42|NP_073481.1 P50|YP_009408052.1 P51|YP_009162475.1
Orthogroup195: P01|NP_955268.1 P02|YP_009448094.1 P03|NP_039135.1 P04|YP_009046168.1 P05|YP_009046403.1 P06|YP_009177148.1 P07|YP_784319.1 P08|YP_001293290.1 P09|NP_150533.1 P10|NP_659671.1 P11|YP_009408305.1 P12|YP_009408507.1 P13|YP_004821463.1 P14|YP_227483.1 P15|YP_009329733.1 P16|NP_051811.1 P17|NP_051986.1 P18|NP_044062.1 P19|YP_009480635.1 P20|NP_570515.1 P21|NP_619923.1 P22|NP_671629.1 P23|NP_536546.1 P24|YP_009143435.1 P25|YP_009282820.1 P26|YP_717436.1 P27|YP_233009.1 P28|NP_042156.1 P29|YP_009281874.1 P30|YP_005296304.1 P31|NP_957993.1 P32|NP_957861.1 P33|YP_009112823.1 P34|YP_003457390.1 P35|YP_009389372.1 P36|YP_009268817.1 P37|YP_008658521.1 P38|NP_570256.1 P39|ABQ43574.1 P40|ABQ43729.1 P41|NP_938354.1 P42|NP_073484.1 P50|YP_009408055.1 P51|YP_009162478.1
Orthogroup196: P01|NP_955290.1 P02|YP_009448116.1 P03|NP_039156.1 P04|YP_009046190.1 P05|YP_009046424.1 P06|YP_009177164.1 P07|YP_784340.1 P08|YP_001293310.1 P09|NP_150553.1 P10|NP_659691.1 P11|YP_009408327.1 P12|YP_009408529.1 P13|YP_004821486.1 P14|YP_227503.1 P15|YP_009329752.1 P16|NP_051831.1 P17|NP_052006.1 P18|NP_044086.1 P19|YP_009480657.1 P20|NP_570538.1 P21|NP_619948.1 P22|NP_671650.1 P23|NP_536568.1 P24|YP_009143457.1 P25|YP_009282842.1 P26|YP_717460.1 P27|YP_233034.1 P28|NP_042180.1 P29|YP_009281896.1 P30|YP_005296324.1 P31|NP_958015.1 P32|NP_957883.1 P33|YP_009112845.1 P34|YP_003457412.1 P35|YP_009389392.1 P36|YP_009268839.1 P37|YP_008658543.1 P38|NP_570276.1 P39|ABQ43594.1 P40|ABQ43749.1 P41|NP_938374.1 P42|NP_073504.1 P50|YP_009408077.1 P51|YP_009162500.1
Orthogroup197: AC08|YP_009640046.1 AF01|NP_042763.1 AF02|BBO54010.1 AF03|AIB51823.1 AF04|AMN84539.1 AF05|SME64784.1 AF06|YP_009352544.1 AF07|YP_009361502.1 MI01|YP_003970124.1 MI02|AYV79783.1 MI03|VVU94487.1 MI04|QFG74305.1 MI05|QFG74150.1 MI06|ATZ80380.1 MI07|VBB18405.1 MI09|ARF08924.1 MI14|ARF10650.1 MI17|ARF09493.1 MI18|ARF11386.1 MI22|YP_004894358.1 MI23|AFX92342.1 MI24|AGD92213.1 MI25|AEX61410.1 MI26|AEQ60392.1 MI27|YP_003986705.1 MI28|EJN40668.1 MI29|AHA45663.1 MI30|AHJ39968.1 MI33|YP_007354214.1 MI34|AVL94634.1 MI35|AGF85516.1 MI36|AEX63039.1 MI37|QKU34651.1 MI38|QKU35596.1 MP01|YP_009052248.1 MP02|QDY51859.1 MP03|YP_009173514.1 MP04|QFG75188.1 MP05|ADX06011.1 MP06|ADX06421.1 MP07|YP_008052515.1 MP08|QOI90426.1 MP09|AUF82269.1
Orthogroup198: AF01|NP_042729.1 I08|YP_009163850.1 I40|NP_149714.1 I41|ATE87105.1 I42|YP_009552336.1 MP09|AUF82317.1 P01|NP_955193.1 P02|YP_009448044.1 P04|YP_009046119.1 P05|YP_009046356.1 P11|YP_009408348.1 P12|YP_009408548.1 P13|YP_004821505.1 P15|YP_009329611.1 P15|YP_009329813.1 P20|NP_570559.1 P21|NP_619968.1 P22|NP_671666.1 P23|NP_536586.1 P24|YP_009143478.1 P25|YP_009282863.1 P26|YP_717481.1 P27|YP_233056.1 P28|NP_042204.1 P29|YP_009281917.1 P30|YP_005296194.1 P30|YP_005296368.1 P48|YP_008003692.1 P50|YP_009408098.1 PY11|AHA55054.1 PY12|AHA55549.1 PY13|AHA56060.1 PY14|AHA54509.1 PY15|AET98141.1 PY16|AET42692.1 PY17|AEO98350.1 PY18|AEP15455.1 PY19|AEP15879.1 PY20|AEO97972.1 PY21|YP_294189.1 PY22|AEP15114.1 PY23|CAZ69761.1 PY24|BBI30181.1
Orthogroup199: AF01|NP_042804.1 AF02|BBO54090.1 AF03|AIB52094.1 AF04|AMN84814.1 AF05|SME65064.1 AF07|YP_009361708.1 MI01|YP_003969816.1 MI02|AYV79702.1 MI03|VVU94800.1 MI04|QFG74266.1 MI05|QFG73824.1 MI06|ATZ80653.1 MI07|VBB17973.1 MI09|ARF09252.1 MI14|ARF10817.1 MI17|ARF09796.1 MI18|ARF11783.1 MI22|YP_004894599.1 MI23|AFX92610.1 MI24|AGD92474.1 MI25|AEX61709.1 MI26|AEQ60542.1 MI27|YP_003986858.1 MI28|EJN40794.1 MI29|AHA45509.1 MI30|AMK61869.1 MI33|YP_007354442.1 MI34|AVL94862.1 MI35|AGF85270.1 MI36|AEX62718.1 MI37|QKU33887.1 MI38|QKU35133.1 MP01|YP_009052144.1 MP02|QDY51658.1 MP03|YP_009173634.1 MP04|QFG75020.1 MP05|ADX05967.1 MP05|ADX06059.1 MP06|ADX06497.1 MP06|ADX06498.1 MP07|YP_008052642.1 MP08|QOI90415.1 MP09|AUF82543.1
Orthogroup200: MR01|AGV01486.1 MR01|AGV01487.1 MR01|AGV01488.1 MR01|AGV01490.1 MR01|AGV01491.1 MR01|AGV01498.1 MR02|YP_003406876.1 MR02|YP_003406877.1 MR02|YP_003406880.1 MR02|YP_003406887.1 MR03|AVR52846.1 MR03|AVR52847.1 MR03|AVR52848.1 MR03|AVR52850.1 MR03|AVR52851.1 MR03|AVR52858.1 MR04|YP_009094619.1 MR04|YP_009094620.1 MR04|YP_009094621.1 MR04|YP_009094623.1 MR04|YP_009094624.1 MR04|YP_009094630.1 MR05|YP_009254915.1 MR05|YP_009254916.1 MR05|YP_009254917.1 MR05|YP_009254920.1 MR05|YP_009254921.1 MR05|YP_009254926.1 MR06|AQQ73934.1 MR06|AQQ73935.1 MR06|AQQ73939.1 MR06|AQQ73981.1 MR07|YP_004347110.1 MR08|YP_009345467.1 MR08|YP_009345519.1 MR09|ALH06827.1 MR10|AHA46126.1 MR10|AHA46157.1 MR10|AHA46202.1 MR11|YP_009506773.1 MR11|YP_009506816.1 MR11|YP_009506849.1 MR12|YP_009238684.1
Orthogroup201: P01|NP_955101.1 P02|YP_009447973.1 P03|NP_039019.1 P04|YP_009046056.1 P05|YP_009046293.1 P06|YP_009177054.1 P07|YP_784305.1 P08|YP_001293276.1 P09|NP_150519.1 P10|NP_659657.1 P11|YP_009408290.1 P12|YP_009408492.1 P13|YP_004821446.1 P14|YP_227469.1 P16|NP_051796.1 P17|NP_051971.1 P18|NP_044048.1 P19|YP_009480621.1 P20|NP_570500.1 P21|NP_619908.1 P22|NP_671614.1 P23|NP_536531.1 P24|YP_009143420.1 P25|YP_009282805.1 P26|YP_717421.1 P27|YP_232994.1 P28|NP_042141.1 P29|YP_009281859.1 P30|YP_005296289.1 P31|NP_957979.1 P32|NP_957847.1 P33|YP_009112809.1 P34|YP_003457375.1 P35|YP_009389357.1 P36|YP_009268803.1 P37|YP_008658504.1 P38|NP_570242.1 P39|ABQ43560.1 P40|ABQ43715.1 P41|NP_938340.1 P42|NP_073470.1 P50|YP_009408040.1 P51|YP_009162508.1
Orthogroup202: P01|NP_955116.1 P02|YP_009447986.1 P03|NP_039032.1 P04|YP_009046067.1 P05|YP_009046304.1 P06|YP_009177064.1 P07|YP_784301.1 P08|YP_001293272.1 P09|NP_150515.1 P10|NP_659653.1 P11|YP_009408286.1 P12|YP_009408488.1 P13|YP_004821441.1 P14|YP_227465.1 P15|YP_009329714.1 P16|NP_051792.1 P17|NP_051967.1 P18|NP_044043.1 P19|YP_009480617.1 P20|NP_570496.1 P21|NP_619904.1 P22|NP_671610.1 P23|NP_536527.1 P24|YP_009143416.1 P25|YP_009282801.1 P26|YP_717417.1 P27|YP_232990.1 P28|NP_042137.1 P29|YP_009281855.1 P30|YP_005296285.1 P31|NP_957975.1 P32|NP_957843.1 P33|YP_009112805.1 P34|YP_003457371.1 P35|YP_009389353.1 P36|YP_009268799.1 P37|YP_008658499.1 P38|NP_570238.1 P39|ABQ43556.1 P40|ABQ43711.1 P41|NP_938336.1 P42|NP_073466.1 P50|YP_009408036.1
Orthogroup203: P01|NP_955127.1 P02|YP_009447996.1 P03|NP_039040.1 P04|YP_009046073.1 P05|YP_009046310.1 P06|YP_009177072.1 P07|YP_784265.1 P08|YP_001293244.1 P09|NP_150487.1 P10|NP_659625.1 P11|YP_009408259.1 P12|YP_009408461.1 P13|YP_004821413.1 P14|YP_227437.1 P15|YP_009329682.1 P16|NP_051762.1 P17|NP_051937.1 P18|NP_044010.1 P19|YP_009480591.1 P20|NP_570469.1 P21|NP_619878.1 P22|NP_671583.1 P23|NP_536500.1 P24|YP_009143389.1 P25|YP_009282774.1 P26|YP_717391.1 P27|YP_232963.1 P28|NP_042110.1 P29|YP_009281828.1 P30|YP_005296257.1 P31|NP_957949.1 P32|NP_957817.1 P33|YP_009112779.1 P34|YP_003457345.1 P35|YP_009389327.1 P36|YP_009268773.1 P37|YP_008658472.1 P38|NP_570210.1 P39|ABQ43528.1 P40|ABQ43683.1 P41|NP_938308.1 P42|NP_073438.1 P50|YP_009408008.1
Orthogroup204: P01|NP_955134.1 P02|YP_009448002.1 P03|NP_039047.1 P04|YP_009046080.1 P05|YP_009046317.1 P06|YP_009177078.1 P07|YP_784259.1 P08|YP_001293238.1 P09|NP_150481.1 P10|NP_659619.1 P11|YP_009408253.1 P12|YP_009408455.1 P13|YP_004821407.1 P14|YP_227431.1 P15|YP_009329675.1 P16|NP_051756.1 P17|NP_051931.1 P18|NP_043999.1 P19|YP_009480585.1 P20|NP_570463.1 P21|NP_619872.1 P22|NP_671577.1 P23|NP_536494.1 P24|YP_009143383.1 P25|YP_009282768.1 P26|YP_717385.1 P27|YP_232957.1 P28|NP_042104.1 P29|YP_009281822.1 P30|YP_005296251.1 P31|NP_957943.1 P32|NP_957811.1 P33|YP_009112773.1 P34|YP_003457339.1 P35|YP_009389321.1 P36|YP_009268767.1 P37|YP_008658466.1 P38|NP_570204.1 P39|ABQ43522.1 P40|ABQ43677.1 P41|NP_938302.1 P42|NP_073432.1 P50|YP_009408002.1
Orthogroup205: P01|NP_955138.1 P02|YP_009448006.1 P03|NP_039051.1 P04|YP_009046084.1 P05|YP_009046321.1 P06|YP_009177084.1 P07|YP_784257.1 P08|YP_001293236.1 P09|NP_150479.1 P10|NP_659617.1 P11|YP_009408250.1 P12|YP_009408452.1 P13|YP_004821404.1 P14|YP_227428.1 P15|YP_009329673.1 P16|NP_051754.1 P17|NP_051929.1 P18|NP_043997.1 P19|YP_009480583.1 P20|NP_570460.1 P21|NP_619869.1 P22|NP_671574.1 P23|NP_536491.1 P24|YP_009143380.1 P25|YP_009282765.1 P26|YP_717382.1 P27|YP_232954.1 P28|NP_042101.1 P29|YP_009281819.1 P30|YP_005296249.1 P31|NP_957941.1 P32|NP_957809.1 P33|YP_009112771.1 P34|YP_003457337.1 P35|YP_009389320.1 P36|YP_009268765.1 P37|YP_008658463.1 P38|NP_570201.1 P39|ABQ43520.1 P40|ABQ43675.1 P41|NP_938300.1 P42|NP_073430.1 P50|YP_009407999.1
Orthogroup206: P01|NP_955145.1 P02|YP_009448014.1 P03|NP_039058.1 P04|YP_009046092.1 P05|YP_009046329.1 P06|YP_009177090.1 P07|YP_784248.1 P08|YP_001293229.1 P09|NP_150472.1 P10|NP_659610.1 P11|YP_009408241.1 P12|YP_009408443.1 P13|YP_004821394.1 P14|YP_227422.1 P15|YP_009329663.1 P16|NP_051747.1 P17|NP_051922.1 P18|NP_043989.1 P19|YP_009480568.1 P20|NP_570450.1 P21|NP_619861.1 P22|NP_671566.1 P23|NP_536483.1 P24|YP_009143371.1 P25|YP_009282756.1 P26|YP_717372.1 P27|YP_232946.1 P28|NP_042093.1 P29|YP_009281810.1 P30|YP_005296242.1 P31|NP_957932.1 P32|NP_957800.1 P33|YP_009112762.1 P34|YP_003457328.1 P35|YP_009389312.1 P36|YP_009268751.1 P37|YP_008658455.1 P38|NP_570195.1 P39|ABQ43512.1 P40|ABQ43667.1 P41|NP_938294.1 P42|NP_073423.1 P50|YP_009407991.1
Orthogroup207: P01|NP_955153.1 P02|YP_009448022.1 P03|NP_039066.1 P04|YP_009046100.1 P05|YP_009046337.1 P06|YP_009177095.1 P07|YP_784243.1 P08|YP_001293222.1 P09|NP_150465.1 P10|NP_659603.1 P11|YP_009408234.1 P12|YP_009408436.1 P13|YP_004821387.1 P14|YP_227415.1 P15|YP_009329654.1 P16|NP_051740.1 P17|NP_051915.1 P18|NP_043981.1 P19|YP_009480562.1 P20|NP_570442.1 P21|NP_619853.1 P22|NP_671558.1 P23|NP_536476.1 P24|YP_009143363.1 P25|YP_009282748.1 P26|YP_717364.1 P27|YP_232938.1 P28|NP_042085.1 P29|YP_009281802.1 P30|YP_005296236.1 P31|NP_957926.1 P32|NP_957794.1 P33|YP_009112756.1 P34|YP_003457322.1 P35|YP_009389306.1 P36|YP_009268743.1 P37|YP_008658447.1 P38|NP_570189.1 P39|ABQ43505.1 P40|ABQ43660.1 P41|NP_938287.1 P42|NP_073416.1 P50|YP_009407985.1
Orthogroup208: P01|NP_955158.1 P02|YP_009448027.1 P03|NP_039071.1 P04|YP_009046105.1 P05|YP_009046342.1 P06|YP_009177099.1 P07|YP_784229.1 P08|YP_001293218.1 P09|NP_150462.1 P10|NP_659600.1 P11|YP_009408229.1 P12|YP_009408431.1 P13|YP_004821382.1 P14|YP_227411.1 P15|YP_009329649.1 P16|NP_051736.1 P17|NP_051911.1 P18|NP_043972.1 P19|YP_009480555.1 P20|NP_570438.1 P21|NP_619848.1 P22|NP_671554.1 P23|NP_536472.1 P24|YP_009143359.1 P25|YP_009282743.1 P26|YP_717360.1 P27|YP_232934.1 P28|NP_042081.1 P29|YP_009281797.1 P30|YP_005296232.1 P31|NP_957920.1 P32|NP_957788.1 P33|YP_009112749.1 P34|YP_003457315.1 P35|YP_009389301.1 P36|YP_009268736.1 P37|YP_008658439.1 P38|NP_570185.1 P39|ABQ43500.1 P40|ABQ43655.1 P41|NP_938283.1 P42|NP_073412.1 P50|YP_009407980.1
Orthogroup209: P01|NP_955159.1 P02|YP_009448028.1 P03|NP_039072.1 P04|YP_009046106.1 P05|YP_009046343.1 P06|YP_009177100.1 P07|YP_784228.1 P08|YP_001293217.1 P09|NP_150461.1 P10|NP_659599.1 P11|YP_009408228.1 P12|YP_009408430.1 P13|YP_004821380.1 P14|YP_227410.1 P15|YP_009329648.1 P16|NP_051735.1 P17|NP_051910.1 P18|NP_043970.1 P19|YP_009480554.1 P20|NP_570437.1 P21|NP_619847.1 P22|NP_671553.1 P23|NP_536471.1 P24|YP_009143358.1 P25|YP_009282742.1 P26|YP_717359.1 P27|YP_232933.1 P28|NP_042080.1 P29|YP_009281796.1 P30|YP_005296231.1 P31|NP_957919.1 P32|NP_957787.1 P33|YP_009112748.1 P34|YP_003457314.1 P35|YP_009389300.1 P36|YP_009268735.1 P37|YP_008658438.1 P38|NP_570184.1 P39|ABQ43499.1 P40|ABQ43654.1 P41|NP_938282.1 P42|NP_073411.1 P50|YP_009407979.1
Orthogroup210: P01|NP_955171.1 P02|YP_009448039.1 P03|NP_039083.1 P04|YP_009046116.1 P05|YP_009046353.1 P06|YP_009177109.1 P07|YP_784269.1 P08|YP_001293248.1 P09|NP_150491.1 P10|NP_659629.1 P11|YP_009408263.1 P12|YP_009408465.1 P13|YP_004821418.1 P14|YP_227441.1 P15|YP_009329689.1 P16|NP_051766.1 P17|NP_051941.1 P18|NP_044016.1 P19|YP_009480595.1 P20|NP_570473.1 P21|NP_619882.1 P22|NP_671587.1 P23|NP_536504.1 P24|YP_009143393.1 P25|YP_009282778.1 P26|YP_717395.1 P27|YP_232967.1 P28|NP_042114.1 P29|YP_009281832.1 P30|YP_005296261.1 P31|NP_957953.1 P32|NP_957821.1 P33|YP_009112783.1 P34|YP_003457349.1 P35|YP_009389330.1 P36|YP_009268777.1 P37|YP_008658476.1 P38|NP_570214.1 P39|ABQ43532.1 P40|ABQ43687.1 P41|NP_938312.1 P42|NP_073442.1 P50|YP_009408012.1
Orthogroup211: P01|NP_955199.1 P02|YP_009448050.1 P03|NP_039094.1 P04|YP_009046125.1 P05|YP_009046362.1 P06|YP_009177115.1 P07|YP_784283.1 P08|YP_001293254.1 P09|NP_150497.1 P10|NP_659635.1 P11|YP_009408269.1 P12|YP_009408471.1 P13|YP_004821424.1 P14|YP_227447.1 P15|YP_009329695.1 P16|NP_051772.1 P17|NP_051947.1 P18|NP_044024.1 P19|YP_009480601.1 P20|NP_570479.1 P21|NP_619887.1 P22|NP_671593.1 P23|NP_536510.1 P24|YP_009143399.1 P25|YP_009282784.1 P26|YP_717401.1 P27|YP_232973.1 P28|NP_042120.1 P29|YP_009281838.1 P30|YP_005296267.1 P31|NP_957959.1 P32|NP_957827.1 P33|YP_009112789.1 P34|YP_003457355.1 P35|YP_009389336.1 P36|YP_009268783.1 P37|YP_008658482.1 P38|NP_570220.1 P39|ABQ43538.1 P40|ABQ43693.1 P41|NP_938318.1 P42|NP_073448.1 P50|YP_009408018.1
Orthogroup212: P01|NP_955200.1 P02|YP_009448051.1 P03|NP_039095.1 P04|YP_009046126.1 P05|YP_009046363.1 P06|YP_009177116.1 P07|YP_784284.1 P08|YP_001293255.1 P09|NP_150498.1 P10|NP_659636.1 P11|YP_009408270.1 P12|YP_009408472.1 P13|YP_004821425.1 P14|YP_227448.1 P15|YP_009329696.1 P16|NP_051773.1 P17|NP_051948.1 P18|NP_044025.1 P19|YP_009480602.1 P20|NP_570480.1 P21|NP_619888.1 P22|NP_671594.1 P23|NP_536511.1 P24|YP_009143400.1 P25|YP_009282785.1 P26|YP_717402.1 P27|YP_232974.1 P28|NP_042121.1 P29|YP_009281839.1 P30|YP_005296268.1 P31|NP_957960.1 P32|NP_957828.1 P33|YP_009112790.1 P34|YP_003457356.1 P35|YP_009389337.1 P36|YP_009268784.1 P37|YP_008658483.1 P38|NP_570221.1 P39|ABQ43539.1 P40|ABQ43694.1 P41|NP_938319.1 P42|NP_073449.1 P50|YP_009408019.1
Orthogroup213: P01|NP_955201.1 P02|YP_009448052.1 P03|NP_039096.1 P04|YP_009046127.1 P05|YP_009046364.1 P06|YP_009177117.1 P07|YP_784285.1 P08|YP_001293256.1 P09|NP_150499.1 P10|NP_659637.1 P11|YP_009408271.1 P12|YP_009408473.1 P13|YP_004821426.1 P14|YP_227449.1 P15|YP_009329697.1 P16|NP_051774.1 P17|NP_051949.1 P18|NP_044026.1 P19|YP_009480603.1 P20|NP_570481.1 P21|NP_619889.1 P22|NP_671595.1 P23|NP_536512.1 P24|YP_009143401.1 P25|YP_009282786.1 P26|YP_717403.1 P27|YP_232975.1 P28|NP_042122.1 P29|YP_009281840.1 P30|YP_005296269.1 P31|NP_957961.1 P32|NP_957829.1 P33|YP_009112791.1 P34|YP_003457357.1 P35|YP_009389338.1 P36|YP_009268785.1 P37|YP_008658484.1 P38|NP_570222.1 P39|ABQ43540.1 P40|ABQ43695.1 P41|NP_938320.1 P42|NP_073450.1 P50|YP_009408020.1
Orthogroup214: P01|NP_955203.1 P02|YP_009448054.1 P03|NP_039098.1 P04|YP_009046129.1 P05|YP_009046366.1 P06|YP_009177119.1 P07|YP_784287.1 P08|YP_001293260.1 P09|NP_150503.1 P10|NP_659641.1 P11|YP_009408274.1 P12|YP_009408476.1 P13|YP_004821429.1 P14|YP_227453.1 P15|YP_009329701.1 P16|NP_051780.1 P17|NP_051955.1 P18|NP_044028.1 P19|YP_009480605.1 P20|NP_570484.1 P21|NP_619892.1 P22|NP_671598.1 P23|NP_536515.1 P24|YP_009143404.1 P25|YP_009282789.1 P27|YP_232978.1 P28|NP_042125.1 P29|YP_009281843.1 P30|YP_005296273.1 P31|NP_957963.1 P32|NP_957831.1 P33|YP_009112793.1 P34|YP_003457359.1 P35|YP_009389340.1 P36|YP_009268787.1 P37|YP_008658486.1 P38|NP_570226.1 P39|ABQ43544.1 P40|ABQ43699.1 P41|NP_938324.1 P42|NP_073454.1 P50|YP_009408024.1 P51|YP_009162433.1
Orthogroup215: P01|NP_955209.1 P02|YP_009448059.1 P03|NP_039103.1 P04|YP_009046134.1 P05|YP_009046371.1 P06|YP_009177125.1 P07|YP_784293.1 P08|YP_001293265.1 P09|NP_150508.1 P10|NP_659646.1 P11|YP_009408279.1 P12|YP_009408481.1 P13|YP_004821434.1 P14|YP_227458.1 P15|YP_009329706.1 P16|NP_051785.1 P17|NP_051960.1 P18|NP_044035.1 P19|YP_009480610.1 P20|NP_570489.1 P21|NP_619897.1 P22|NP_671603.1 P23|NP_536520.1 P24|YP_009143409.1 P25|YP_009282794.1 P26|YP_717410.1 P27|YP_232983.1 P28|NP_042130.1 P29|YP_009281848.1 P30|YP_005296278.1 P31|NP_957968.1 P32|NP_957836.1 P33|YP_009112798.1 P34|YP_003457364.1 P35|YP_009389346.1 P36|YP_009268792.1 P37|YP_008658492.1 P38|NP_570231.1 P39|ABQ43549.1 P40|ABQ43704.1 P41|NP_938329.1 P42|NP_073459.1 P50|YP_009408029.1
Orthogroup216: P01|NP_955266.1 P02|YP_009448092.1 P03|NP_039133.1 P04|YP_009046166.1 P05|YP_009046401.1 P06|YP_009177146.1 P07|YP_784317.1 P08|YP_001293288.1 P09|NP_150531.1 P10|NP_659669.1 P11|YP_009408303.1 P12|YP_009408505.1 P13|YP_004821460.1 P14|YP_227481.1 P15|YP_009329731.1 P16|NP_051809.1 P17|NP_051984.1 P18|NP_044060.1 P19|YP_009480633.1 P20|NP_570513.1 P21|NP_619921.1 P22|NP_671627.1 P23|NP_536544.1 P24|YP_009143433.1 P25|YP_009282818.1 P26|YP_717434.1 P27|YP_233007.1 P28|NP_042154.1 P29|YP_009281872.1 P30|YP_005296302.1 P31|NP_957991.1 P32|NP_957859.1 P33|YP_009112821.1 P34|YP_003457388.1 P35|YP_009389370.1 P36|YP_009268815.1 P37|YP_008658519.1 P38|NP_570254.1 P39|ABQ43572.1 P40|ABQ43727.1 P41|NP_938352.1 P42|NP_073482.1 P50|YP_009408053.1
Orthogroup217: P01|NP_955272.1 P02|YP_009448098.1 P03|NP_039139.1 P04|YP_009046172.1 P05|YP_009046407.1 P06|YP_009177151.1 P07|YP_784323.1 P08|YP_001293294.1 P09|NP_150537.1 P10|NP_659675.1 P11|YP_009408309.1 P12|YP_009408511.1 P13|YP_004821468.1 P14|YP_227487.1 P15|YP_009329737.1 P16|NP_051815.1 P17|NP_051990.1 P18|NP_044066.1 P19|YP_009480639.1 P20|NP_570519.1 P21|NP_619927.1 P22|NP_671633.1 P23|NP_536550.1 P24|YP_009143439.1 P25|YP_009282824.1 P26|YP_717440.1 P27|YP_233013.1 P28|NP_042160.1 P29|YP_009281878.1 P30|YP_005296308.1 P31|NP_957997.1 P32|NP_957865.1 P33|YP_009112827.1 P34|YP_003457394.1 P35|YP_009389376.1 P36|YP_009268821.1 P37|YP_008658525.1 P38|NP_570260.1 P39|ABQ43578.1 P40|ABQ43733.1 P41|NP_938358.1 P42|NP_073488.1 P50|YP_009408059.1
Orthogroup218: P01|NP_955279.1 P02|YP_009448105.1 P03|NP_039145.1 P04|YP_009046179.1 P05|YP_009046413.1 P06|YP_009177153.1 P07|YP_784330.1 P08|YP_001293300.1 P09|NP_150543.1 P10|NP_659681.1 P11|YP_009408315.1 P12|YP_009408517.1 P13|YP_004821474.1 P14|YP_227493.1 P15|YP_009329742.1 P16|NP_051821.1 P17|NP_051996.1 P18|NP_044073.1 P19|YP_009480645.1 P20|NP_570525.1 P21|NP_619933.1 P22|NP_671639.1 P23|NP_536555.1 P24|YP_009143445.1 P25|YP_009282830.1 P26|YP_717446.1 P27|YP_233019.1 P28|NP_042165.1 P29|YP_009281884.1 P30|YP_005296314.1 P31|NP_958003.1 P32|NP_957871.1 P33|YP_009112833.1 P34|YP_003457400.1 P35|YP_009389380.1 P36|YP_009268827.1 P37|YP_008658531.1 P38|NP_570266.1 P39|ABQ43584.1 P40|ABQ43739.1 P41|NP_938364.1 P42|NP_073494.1 P50|YP_009408065.1
Orthogroup219: P01|NP_955283.1 P02|YP_009448109.1 P03|NP_039149.1 P04|YP_009046183.1 P05|YP_009046417.1 P06|YP_009177157.1 P07|YP_784334.1 P08|YP_001293304.1 P09|NP_150547.1 P10|NP_659685.1 P11|YP_009408319.1 P12|YP_009408521.1 P13|YP_004821478.1 P14|YP_227497.1 P15|YP_009329746.1 P16|NP_051825.1 P17|NP_052000.1 P18|NP_044077.1 P19|YP_009480649.1 P20|NP_570529.1 P21|NP_619938.1 P22|NP_671643.1 P23|NP_536559.1 P24|YP_009143449.1 P25|YP_009282834.1 P26|YP_717450.1 P27|YP_233023.1 P28|NP_042169.1 P29|YP_009281888.1 P30|YP_005296318.1 P31|NP_958007.1 P32|NP_957875.1 P33|YP_009112837.1 P34|YP_003457404.1 P35|YP_009389384.1 P36|YP_009268831.1 P37|YP_008658535.1 P38|NP_570270.1 P39|ABQ43588.1 P40|ABQ43743.1 P41|NP_938368.1 P42|NP_073498.1 P50|YP_009408069.1
Orthogroup220: AC01|YP_001110969.1 AC02|YP_762456.1 AC02|YP_762457.1 AC03|YP_803300.1 AC04|AJP09089.1 AC05|AFV50384.1 AC06|AYD68234.1 AC07|BBB16599.1 AC08|YP_009640021.1 I31|ABF82124.1 I32|YP_009021099.1 I33|YP_009010923.1 I34|YP_654666.1 I35|YP_009010459.1 I36|YP_008357454.1 I37|YP_009010700.1 I38|YP_004732890.1 I39|YP_009046808.1 I40|NP_149513.1 I41|ATE87047.1 I42|YP_009552397.1 MR01|AGV01470.1 MR02|YP_003406865.1 MR03|AVR52831.1 MR04|YP_009094604.1 MR05|YP_009254899.1 MR06|AQQ73973.1 MR07|YP_004347100.1 MR08|YP_009345475.1 MR09|ALH06817.1 MR10|AHA46274.1 MR11|YP_009507186.1 MR11|YP_009507187.1 MR12|YP_009238616.1 MR13|YP_009310152.1 MR13|YP_009310154.1 PT01|SPN79775.1 PT02|YP_009329312.1 PT03|SOB74107.1 PT04|SPN79634.1 PT05|YP_009449219.1 PT06|YP_009001117.1
Orthogroup221: MI01|YP_003969982.1 MI03|VVU95457.1 MI09|ARF08669.1 MI18|ARF11490.1 MI22|YP_004894760.1 MI23|AFX92799.1 MI24|AGD92655.1 MI25|AEX61911.1 MI26|AEQ60791.1 MI27|YP_003987108.1 MI28|EJN41016.1 MI29|AHA45253.1 MI30|AMK61959.1 MI33|YP_007354587.1 MI34|AVL95011.1 MI35|AGF85101.1 MI36|AEX62527.1 MI37|QKU33602.1 MI38|QKU34839.1 MP01|YP_009052377.1 MP02|QDY51734.1 MP07|YP_008052443.1 MP08|QOI90270.1 PY01|YP_004061536.1 PY02|ADQ91275.1 PY03|YP_001427231.1 PY04|YP_009325551.1 PY05|NP_048433.1 PY06|YP_001498200.1 PY07|YP_001426050.1 PY08|ABT13955.1 PY09|YP_001497322.1 PY10|YP_009665253.1 PY26|YP_004062004.1 PY27|YP_004061751.1 PY28|YP_009172607.1 PY29|YP_009173122.1 PY30|YP_007674782.1 PY31|YP_009172879.1 PY32|YP_003212934.1 PY33|YP_004063539.1 PY34|YP_001648202.2
Orthogroup222: MI02|AYV79451.1 MI03|VVU94556.1 MI03|VVU94576.1 MI03|VVU94629.1 MI03|VVU95107.1 MI03|VVU95108.1 MI04|QFG74750.1 MI05|QFG73687.1 MI06|ATZ80175.1 MI07|VBB18944.1 MI09|ARF09139.1 MI17|ARF09519.1 MI18|ARF11570.1 MI18|ARF12294.1 MP02|QDY52392.1 MP03|YP_009173659.1 MP07|YP_008052720.1 PY01|YP_004061601.1 PY02|ADQ91343.1 PY11|AHA54716.1 PY12|AHA55268.1 PY13|AHA55741.1 PY14|AHA54208.1 PY15|AET98016.1 PY16|AET42525.1 PY17|AEO98089.1 PY18|AEP15672.1 PY19|AEP16095.1 PY20|AEO97631.1 PY21|YP_293886.1 PY22|AEP15071.1 PY23|CAZ69462.1 PY25|YP_007676236.1 PY26|YP_004062067.1 PY27|YP_004061815.1 PY28|YP_009172684.1 PY29|YP_009173187.1 PY30|YP_007674714.1 PY31|YP_009172951.1 PY32|YP_003213005.1 PY33|YP_004063604.1 PY34|YP_001648283.2
Orthogroup223: MI03|VVU95508.1 MI03|VVU95587.1 MI03|VVU95638.1 MI04|QFG74435.1 MI04|QFG74537.1 MI07|VBB17609.1 MI07|VBB17610.1 MI14|ARF10205.1 MI17|ARF10027.1 MI18|ARF12169.1 MI22|YP_004894070.1 MI23|AFX92049.1 MI24|AGD93085.1 MI25|AEX61078.1 MI26|AEQ61107.1 MI27|YP_003987422.1 MI28|EJN40504.1 MI29|AHA44934.1 MI30|AHJ40445.1 MI37|QKU33461.1 MI37|QKU34446.1 MI38|QKU34690.1 MI38|QKU35779.1 PN02|YP_008319436.1 PY01|YP_004061610.1 PY02|ADQ91352.1 PY26|YP_004062081.1 PY27|YP_004061811.1 PY27|YP_004061831.1 PY28|YP_009172679.1 PY28|YP_009172702.1 PY29|YP_009173183.1 PY29|YP_009173203.1 PY30|YP_007674698.1 PY30|YP_007674718.1 PY31|YP_009172947.1 PY31|YP_009172971.1 PY32|YP_003213002.1 PY32|YP_003213018.1 PY33|YP_004063599.1 PY34|YP_001648279.1 PY34|YP_001648302.1
Orthogroup224: MI05|QFG74036.1 MI05|QFG74100.1 MP01|YP_009052204.1 MP03|YP_009173576.1 MP07|YP_008052380.1 MP07|YP_008052748.1 MP08|QOI90565.1 PN01|YP_009165101.1 PN01|YP_009165182.1 PN01|YP_009165464.1 PN02|YP_008319446.2 PN02|YP_008319544.1 PN02|YP_008319786.2 PN03|YP_009119393.1 PN03|YP_009119559.1 PN04|YP_009481362.1 PN05|YP_009481688.1 PN06|YP_009483587.1 PN06|YP_009483854.1 PN07|YP_008438005.1 PN07|YP_008438138.1 PT06|YP_009001166.1 PY05|NP_048601.2 PY06|YP_001498299.1 PY09|YP_001497206.1 PY09|YP_001497432.1 PY10|YP_009665213.1 PY10|YP_009665301.1 PY27|YP_004061722.1 PY27|YP_004061727.1 PY28|YP_009172574.1 PY28|YP_009172580.1 PY29|YP_009173093.1 PY29|YP_009173099.1 PY30|YP_007674807.1 PY30|YP_007674814.1 PY31|YP_009172856.1 PY32|YP_003212914.1 PY33|YP_004063511.1 PY33|YP_004063516.1 PY34|YP_001648174.1 PY42|YP_009507584.1
Orthogroup225: P01|NP_955128.1 P02|YP_009447997.1 P03|NP_039041.1 P04|YP_009046074.1 P05|YP_009046311.1 P06|YP_009177073.1 P07|YP_784264.1 P08|YP_001293243.1 P09|NP_150486.1 P10|NP_659624.1 P11|YP_009408258.1 P12|YP_009408460.1 P13|YP_004821412.1 P14|YP_227436.1 P16|NP_051761.1 P17|NP_051936.1 P18|NP_044009.1 P19|YP_009480590.1 P20|NP_570468.1 P21|NP_619877.1 P22|NP_671582.1 P23|NP_536499.1 P24|YP_009143388.1 P25|YP_009282773.1 P26|YP_717390.1 P27|YP_232962.1 P28|NP_042109.1 P29|YP_009281827.1 P30|YP_005296256.1 P31|NP_957948.1 P32|NP_957816.1 P33|YP_009112778.1 P34|YP_003457344.1 P35|YP_009389326.1 P36|YP_009268772.1 P37|YP_008658471.1 P38|NP_570209.1 P39|ABQ43527.1 P40|ABQ43682.1 P41|NP_938307.1 P42|NP_073437.1 P50|YP_009408007.1
Orthogroup226: P01|NP_955129.1 P02|YP_009447998.1 P03|NP_039042.1 P04|YP_009046075.1 P05|YP_009046312.1 P06|YP_009177074.1 P08|YP_001293242.1 P09|NP_150485.1 P10|NP_659623.1 P11|YP_009408257.1 P12|YP_009408459.1 P13|YP_004821411.1 P14|YP_227435.1 P15|YP_009329681.1 P16|NP_051760.1 P17|NP_051935.1 P18|NP_044008.1 P19|YP_009480589.1 P20|NP_570467.1 P21|NP_619876.1 P22|NP_671581.1 P23|NP_536498.1 P24|YP_009143387.1 P25|YP_009282772.1 P26|YP_717389.1 P27|YP_232961.1 P28|NP_042108.1 P29|YP_009281826.1 P30|YP_005296255.1 P31|NP_957947.1 P32|NP_957815.1 P33|YP_009112777.1 P34|YP_003457343.1 P35|YP_009389325.1 P36|YP_009268771.1 P37|YP_008658470.1 P38|NP_570208.1 P39|ABQ43526.1 P40|ABQ43681.1 P41|NP_938306.1 P42|NP_073436.1 P50|YP_009408006.1
[truncated: 982,152 more chars]
