# Supplementary material for: Unraveling gene content variation across eukaryotic giant viruses based on network analyses and host associations
Source: Virus Evol. 2021 Sep 16;7(2):veab081. doi: 10.1093/ve/veab081 (PMC8570155; doi:10.1093/ve/veab081)
Supplement: veab081_Supp [file veab081_supp.zip › SupplementaryDatasetS3.Figure1_sequence_alignment.fasta]

>MP04
--------------------------------------------------------------------------------------------------------------------------------------------------------------------------------------------------------------------------MKFR-------------------LF---DFHFKD---------------------------------------------------------EDDDRID---------------NIYV---DRK---------------------RFIIQCFGKN------SK-NE-TASITIHNFLPFLYVKI-PNHW--------SGKDTKLKFLD--------HLKE----VLGNY-----------YKHSI-V-YEEC--------KFIKRK------TLYGF-------DK--------EKDHKFLLIKFKNTRAYWK-VKNLWYDKDEQS----TDKFTQ----YKLKD----------------------------GYV-----------FKRQKLYLYEA---NI-----PPLLKFFH-IHKINPSGWVDIYG-----E------------------PDSFN-----------------NTSCDYSFHIE-----------PDDIEPI-----HD-------KE---------DLVP--LKIMSF-----DIEADS-------------------SH---------GDFPLPIKSYKKLATNIVDYFKQHKPNNT--------------------------CLKPLLKRLILTA----FEYDYMEDI---DKVFTK--QEPPSRE---DLEILIERWFDIT------IKEAF----------SQIDMDDHSLELSFENTLN--ADLDYAQVEGD-IHQ----DNQAMPVKKL----NREISILELLTNNRIKYQT-------------KIIELKCTL-----------DAIFPKLEGDK-ITFIGS-TFVHLGEK--------------TPYLNNCLVLDTC-------------D---------------------------------------------------------K----IED-------I-DI---QTFN--------------------TEKGLLIAWKDLIQ-KENPDIIIGYNIFGFDENYIFQRA--K----------------------------ENNCLNE------------------L---SY-LSKNIDEQSL--------M-----------------------------------------------------TDWKTNKKTLKE------------------------------AALSIASGVHELNYF-PITGRIQIDLYNVFRRD--F-N-LPSYKLDYVSGYFIGDSISKIEDN------------------------------------------------------------------------------------------------------KLFSKNLTGLSKNAFIHI--E----------VITHSTEYLNNGEKFKVLDIDK--------------------------DHGFFIIDKTLS----LDF------------SQCKFRWCLAKDDITP--QDIFN-LTRQ-------------------------------------------------------------------------------------------G----------------------------------------------------------------PSERALV-----------AKYCIQDCNLVHQLFQKL-DLFTGFIEMSKICSVPINYLIFRGQGIKLTSFIAKKCM-----EKYT----------------LI----------------------------PTIEKDKS-------------------------------------------------------------------------------------------------------------------------------------------ED-GYEGAIVLEP--KCNLYLE---------------------NPVACVDYSSLYPSCMISENLCHSSKVWTKEF----------DLDGHLIHETGIKHDDTDDKK-----QGE------------EIDYLYDNLP--------------GYTYVDVTY------------------------------------------------------------------------------------------------------------------------DTY----------------------------------------------TYVRK-TPKAA----------AQKVKI-GHK----ICRFAQYPD--------------------------------------------------------------------------NKK---------------------------------------------------------------------------------------------AIMPSVLQELLTQRS-----QTKKL----------------------------------------MEKEKD--------------------------------PFMKNILNKRQLSIKLTA-----------------------------------------------------------------------------------------------------------------------------------------------------------------------------------------------------------------------------------------------------------------------------------------------------------------------------------------------------------------------------------------------------------------------------------------------------------------------------------------------------------------------------------------------------------------------------------------------NSLYGQCGAKT-STFYEKDVAASCTATGRKLLLFAKQ-VIENVYCE---------------------------------------------------------------------------KECKTK-NHGTVMTN-------------------------------------------------------AE----------YIYGD---------------------------------------------------------------------------------------------------------------------------------------------------------------------------------------------------------------------------------------------------------------------------------------------------------------------------------------------------------------------------------------------------------------------------------------------------------------------------------------------------------------------------------------------------------------------------------------------------------------------------------------------------------------------------------------------------------------------------------------------------------------------------------------------------------------------------------------------------------------------------------------------------------------------------------TDSVFFTFNLTDM------------------ERNKIIGK---------------------KA---LEITIELAQ-QA---GKLVT-------RFLKMP-----HELEYEKT-----FQPFALLSKKRYVGLLHEL-------------DI--------H-KNKRKEMGIVLKRRDNADIVKDVYGGAIDILMK-----DK------DIDKCIR--------FIE------GKLLDIKN-KDV------------PIE--KLIVSKSL----------------------R---SNYK------------------NPDQI----------------------AHAKLAKR----IGERD------------------------------------------------------------------------------------------------------------------------PGNKPKSGDRIQYIYI---------------KNM---NKKAL-QGDRIETPEFIKQ----NN----LEIDYSHYISHQIMKPVSQLLALVLEQIPGFNKDRGEL----------------TRSTVLKTKI--------EEYKEKQDDPQKISKK-------------IEELRCKEIKELI------------------------------------------FNKYL------------------------------------------------------------------------------------------------------------------------------------------------------------------------------------------------------------------------------------------------------------------------------------------------------------------------------------------------------------------------------------------------------------------------------------------------------------------------------------------------------------------------------------------------------------------------------------------------------------------------------------------------------------------------------------------------------------------------------------------------MKFR-------------------LF---DFHFKD---------------------------------------------------------EDDDRID---------------NIYV---DRK---------------------RFIIQCFGKN------SK-NE-TASITIHNFLPFLYVKI-PNHW--------SGKDTKLKFLD--------HLKE----VLGNY-----------YKHSI-V-YEEC--------KFIKRK------TLYGF-------DK--------EKDHKFLLIKFKNTRAYWK-VKNLWYDKDEQS----TDKFTQ----YKLKD----------------------------GYV-----------FKRQKLYLYEA---NI-----PPLLKFFH-IHKINPSGWVDIYG-----E------------------PDSFN-----------------NTSCDYSFHIE-----------PDDIEPI-----HD-------KE---------DLVP--LKIMSF-----DIEADS-------------------SH---------GDFPLPIKSYKKLATNIVDYFKQHKPNNT--------------------------CLKPLLKRLILTA----FEYDYMEDI---DKVFTK--QEPPSRE---DLEILIERWFDIT------IKEAF----------SQIDMDDHSLELSFENTLN--ADLDYAQVEGD-IHQ----DNQAMPVKKL----NREISILELLTNNRIKYQT-------------KIIELKCTL-----------DAIFPKLEGDK-ITFIGS-TFVHLGEK--------------TPYLNNCLVLDTC-------------D---------------------------------------------------------K----IED-------I-DI---QTFN--------------------TEKGLLIAWKDLIQ-KENPDIIIGYNIFGFDENYIFQRA--K----------------------------ENNCLNE------------------L---SY-LSKNIDEQSL--------M-----------------------------------------------------TDWKTNKKTLKE------------------------------AALSIASGVHELNYF-PITGRIQIDLYNVFRRD--F-N-LPSYKLDYVSGYFIGDSISKIEDN------------------------------------------------------------------------------------------------------KLFSKNLTGLSKNAFIHI--E----------VITHSTEYLNNGEKFKVLDIDK--------------------------DHGFFIIDKTLS----LDF------------SQCKFRWCLAKDDITP--QDIFN-LTRQ-------------------------------------------------------------------------------------------G----------------------------------------------------------------PSERALV-----------AKYCIQDCNLVHQLFQKL-DLFTGFIEMSKICSVPINYLIFRGQGIKLTSFIAKKCM-----EKYT----------------LI----------------------------PTIEKDKS-------------------------------------------------------------------------------------------------------------------------------------------ED-GYEGAIVLEP--KCNLYLE---------------------NPVACVDYSSLYPSCMISENLCHSSKVWTKEF----------DLDGHLIHETGIKHDDTDDKK-----QGE------------EIDYLYDNLP--------------GYTYVDVTY------------------------------------------------------------------------------------------------------------------------DTY----------------------------------------------TYVRK-TPKAA----------AQKVKI-GHK----ICRFAQYPD--------------------------------------------------------------------------NKK---------------------------------------------------------------------------------------------AIMPSVLQELLTQRS-----QTKKL----------------------------------------MEKEKD--------------------------------PFMKNILNKRQLSIKLTA-----------------------------------------------------------------------------------------------------------------------------------------------------------------------------------------------------------------------------------------------------------------------------------------------------------------------------------------------------------------------------------------------------------------------------------------------------------------------------------------------------------------------------------------------------------------------------------------------NSLYGQCGAKT-STFYEKDVAASCTATGRKLLLFAKQ-VIENVYCE---------------------------------------------------------------------------KECKTK-NHGTVMTN-------------------------------------------------------AE----------YIYGD---------------------------------------------------------------------------------------------------------------------------------------------------------------------------------------------------------------------------------------------------------------------------------------------------------------------------------------------------------------------------------------------------------------------------------------------------------------------------------------------------------------------------------------------------------------------------------------------------------------------------------------------------------------------------------------------------------------------------------------------------------------------------------------------------------------------------------------------------------------------------------------------------------------------------------TDSVFFTFNLTDM------------------ERNKIIGK---------------------KA---LEITIELAQ-QA---GKLVT-------RFLKMP-----HELEYEKT-----FQPFALLSKKRYVGLLHEL-------------DI--------H-KNKRKEMGIVLKRRDNADIVKDVYGGAIDILMK-----DK------DIDKCIR--------FIE------GKLLDIKN-KDV------------PIE--KLIVSKSL----------------------R---SNYK------------------NPDQI----------------------AHAKLAKR----IGERD------------------------------------------------------------------------------------------------------------------------PGNKPKSGDRIQYIYI---------------KNM---NKKAL-QGDRIETPEFIKQ----NN----LEIDYSHYISHQIMKPVSQLLALVLEQIPGFNKDRGEL----------------TRSTVLKTKI--------EEYKEKQDDPQKISKK-------------IEELRCKEIKELI------------------------------------------FNKYL----------------------------------------------------------------------------------------------------------------------------------------------------------------------------------------------------------------------------------------------------------------------------------------------------------------------------------------------------------------------------------------------------------------------------------------------------------------------------------------------------------------------------------------------M---------------------------------------------------------------------------NSSTDLA-SFLNQYKY--------------IKGGENK----------ITHTRIGDKS----SKIYGGCWSIPKKA-RTMFYKLYYKH-IYE-LE-----NPEYLTESQ-LPN------KGPILLDFDF-----RYVSAIK-K--------------------------------RQHGASHILDL---I-QLYIEKLKELLQFD---------------------------KD-QTTFNIYV-----FEKPK---------PIQTKNKTGVN-I---------------------TKDGVH-------VIIG-LMLEHS-VQLLLRNHILTKIN-------------DIWE--D------LP--LTNS-------------WEEVLDEGISAGYTNWQLHGS--KKPN-N-----------------TAYQLKKLYTCT--------------IK-K------GDEYELNS------------------------EDVD---------------------------YFD-FETRLAE--------------------LSAQNTKHP----YFPIKTA----------------FKSDVKQF---EKKKQSSGNS-KKK------------------------------------------------------------YIQ----MDKI-------------------KNQEQL-----D------------AAVDELLKIGNDDFYRSEKGITLKLGKNERDERGGHVTDHYYLIETHKFTMLLPEKFYGPGSEPNWIRVGWALRNTH---------PRLFITWMKFSSQSS--EFRFED-IPKYYEMWE----------NMERDEGTKL-----TNKSIMFWAKTWGDIDKFNEIYKNTV-----------------E-YFVKETIK--------------------------------------------------------------------------------------------------------------------------------------TPIPT----E-----------------FDFAQVLYHLKKDKFICV-SIKNN-----------------VWYE------------FKHHRWHEND-SG-----------------------SSLRLSISKEMHQIYQEQ----------------------MMKYLQLSA-DLPIRSIGPDGSEIENP----------------------------------------------EWKKAKEMTSQIA-----TIAMKLKKTTD-KNNIMREARELF--YD----------RNFLDEQDNNPYLLGFNNGIFDF----NENLFRPGDPTDYVVKSTKF--------NY-VSKDKLLETE------------------------------------------------------------EGKTS-IDEVTEFMEQLF--P----VKELRDYMWEHLASTLIGTNNNQ--TFNIYTGSG---------------------------------------------------------------------------------------------------------------------------------------------------------------------------------------------------------------------------------------------------------------------------------------------------------------------RNGKSMLVALMSKVLG-EYKGTVPIT-LITQKRPNIGN----TSSEVVALK-GVRYAVMQE-----PSKGDKINEGIMKEITGS--DPLQGR---ALYQ----SSCVFIPQFKLVVCTNT--LFAIVSNDDGTWRRIRVCDF-VSKF--------K-EKP----MKND---------KDE------PYQFKVNKKLEDK---FDKWKVAFMAILIEIAKK-------S-------K-----G-----DVQDCNIVMAKSNEYR------EDQDYLSSFIKENI-----------KEDLE--------GHVKKQQLNKIFRHWYQLQF---SG--NP-----PASKELFDFMNKRYGKY-------------NLKT----------------GWKHI----------------------------------------------------------------------------------------SIIEEDEEE------------------------------------------------------------------------------------------------------------------------------------------------------------------------------------------------------------------------------------------------------------------------------------------------------------------------------MTLELKKFNMSSIEFNPDENK-------GPVVVLIGRRDTGKSFLVRDLLYY-HQD-IPIGTVISGTEAGNGFYA--NHVPKLFIHDEY--------------NSNI-IENILKRQKTVLKQVKKEIEA--------------------------------------------------------------------------------------YNKSKI------------------DPRAFVILDDCLYDA-GWT-------RDKMMRLLFMNG-RHWKIMLVITMQYPLGI-PPN-L-RTNIDYVFILREPYLANRKRIYE-NYAGMFPTFESFCQVMDQCTE-NYECLVI----NNNAKS-NKLHDQIF-------------------------WYKASP------QGDFK-LGSKEFWE-ISKNINS---------------------------------------------------------------------------------------------D-DE-DEMY---------------------DPSA--SRKKNSGPVISV-------------------------------------------RKNKW-----------------------------------------------------------------------------------------------------------------------------------------------------------------------------------------------------------------------------------------------------------------------------------------------------------------------MHK--------K---------------------------NINKI--------------------------TIDKKHNEYLKKFTHNH----------------------N-----------KVIPN-LMKNKERLNK-----------KLTTAKHKPIEEMLD-------I-KDQIKH-------------------INH-KIKT-LKK---------EEKDY-Y----------LNNANYIFN-YF-----------------------------EN--------------------------------------KKEISENNND------------NKKILAS---FFNLNNKTK-----------------------------------E-----------------SN---------------------------QHVNAN---------------------NEKYLKNIDS----------FNFNTDKYV------------------INT-----------------DICPK---CKE---GELIKVDYEGIVVCNNNKCGVH--QLFLIDNDKVSYK------------------DPPKEV-CFYS---------------------------YKRINHFREILAQF--------QAKESTDIPEDVTN--------NILLQLKKERLT--------------------LNELTNRK-AKE-----------ILKK----------LG---YNKY-YEHIPFIKDKL---GIK---PPVMSPELEDTLCSLFLEIQLPYAK-F---CPDD-------------RVNFLNYYYTVYKLCELLDQ------RSFLPYFPMLKDREKRIEQDFIWQKICKELN-----------------------W------------------------------------------------------------------------------------D-FIPTI-----------------------------------------------------------------------------------------------------------------------------------------------------------------------------------------------------------------------------------------------------------------------------------------------MSET------------------------------------------------------------------------------------------------------------------------------------------------------------------------------------------------------------------------------------------------------------------------------------------------------------------------------------------------------------YLGQKGY----------------SIVKASITDHDKQFIRNELSI-T-------------------------------------------PNTPIF--IKARPDPFPIYRE---------------------SNNK----------------------------LYVPRFFGL--------THYGI---------------PD-EVKLQKYT-SLNG----LEFQGTLRDY------------QIDIVNKYVSHVN------------------------------------------------------------------------------------------------N-----------------IENLHGGLLEIPCGRGK------------------------------------------------------------------------------------------------------------------------------------------------------------------------------------------------------------------------------------------------------------------------------------------------------------------------------------------------------------------------TVMALNIISKLNVKTLVIVHKGFLLEQWIERIQ--QFLPTAK------------IGRIQGQIIDI-----------EDKD--IVIGMLQSLSMK----EYPSSLFSSFGLTIVDE-------------------------------------------------------------------------------------------------------------------------------------------------------------------------------------------------------------------------------------------------------------------------------------------------------------------------------------VHHIAAEVFVRSLFT-VVTKYVLGLSATM-QR-----KDGLTKVFKMFLGEIVY------KEKQNTDLNV--------IVNTHTFQT-KDED----------F----NE-EVVDYRGQV--------QYSS------MITK-----LCKFNR-----RSDFILDIIKHQL----------CI-------NNKQQIIVLALYK-NLLTYFYKHIKH----------------------------------------------------------------------------------------------------------------------------------------------------------------------------------------Y-DIASVGYYVGGMKPDKLKE-SES-KKIILATYA-------MAAEALDIK-----------TLTTLVMATPKTDV---TQSIGRILRVKD-----NNPLVIDIVD-TH------------KVFQNQARKRLTYYH-KQNYEVRAHSNL------------------------------------------------------------------------------------------------------------------------------------NDYTIINKQ------------------------TKP------K-----------KK-----------------KE-----------------------------------------------------------HKCLIQL--------------------------------------------------------------------------------------------------------------------------------------------------------------------------------------------------------------------------------------------------------------------------------------------------------------------------------------------------------------------------------------------------------------------------------------------------------------------------------------------------------------------------------------------------------------------------------------------------------------------------------------------------------------------------------------------------------------------------------------------------------------------------------------------------------------------------------------------------------------------------------------------------------------------------------------------------------------------------------------------------------------------------------------------------------------------------------------------------------------------------------------------------------------------------------------------------------------------------------------------------------------------------------------------------------------------------------------------------------------------------------------------------------------------------------------------------------------------------------------------------------------------------------------------------------------------------------------------------------------------------------------------------------------------------------------------------------------------------------------------------------------------------------------------------------------------------------------------------------------------------------------------------------------------------------------------------------------------------------------------------------------------------------------------------------------------------------------------------------------------------------------------------------------------------------------------------------------------------------------------------------------------------------------------------------------------------------------------------------------------------------------------------------------------------------------------------------------------------------------------------------------------------------------------------------------------------------------------------------------------------------------------------------------------------------------------
>P06
--------------------------------------------------------------------------------------------------------------------------------------------------------------------------------------------------------------------------MDIR-------------------CV---NW-------------------------------------------------------------------------------------FENKG-----------D------------IKYIYLKAIT------KS-ST-VIFIR---FDYNYHYVY---------------DTDT-ELDFT-------------------------PIDSSELGQFNIIDIDEIVD--KDIRDVVDRKTYTK--HLRLV-------KD--------N-RKNRQKGYLSE--------------------------YLD---------------------------ITW----------------------------------FYL--------------LNSIKPDGCYEINME--KLS------------------------AISR-----------DCYHCKEPNKLF-----------TKEIPLF-------------------------D-IK--YTYLCF-----DIECQF-----------------------------DKKFPSVFV----------------------------------------------------------------------------------------------------------------------------------------------------------------------------------------------------------------------------------NP------------------ISHISC-LI--IDTK---------------R--EYKFSLINT-------------DLL-DDK------------------------S-----------------------------PTINH-------HNDF------S------------PATGLTFCTEIVMLNIMKRILE-H-RFDFIITFNGNNFDIRYITGRL--EILEKKFI---------------------------------------------YF---SL----------------------------------PDKSET---------------------------------IKLKIFERFQSG------------------------------GTF----TNKTYHIN-NNNGAIFFDLYAFIQKT--E-R-LESYKLDNISKNIFNCIGTIKDMS------------------------------------GNILTI-------------------------------------------EANTIENSKDKLDIFITVLSTGNYITIDNLEITEILDKNIQ------------------PDKFVIKVYS----------------------------NKQYDI------------------------NT-CHLISFGKDDVDL--KQMYNNYNLETAIKM-------------------------------------------------------------------------------------------------------------------------------------------------------------------------EKYCIHDACLCKYIWDYY-RVPSKINAASSTYLLPQCLALEYRASTLIKGPLLKLLL-----DERI----------------VY--------------------------------------------------------------------------------------QRVNSK-----------------------------------------------------------------------------------VKYPYIGGKVFMP--SQKTFE----------------------NNVMIFDYNSLYPNVCVYANLSPETLV-----------------------------------CVV-LSSNKL-----------ESEINIKTIK-------------AKYPYPDYIYVICESR-----------------------------------------------------------------------------------------------------------------------------------------------------------------LKGYYNE------------------------------IVVYDRRKE--------------------------------------------------------------------------------------------------------------------------------------------------------------------------GIIPKLLNIFMLKRK-----TYKKL----------------------------------------LKDAT--------------------------------TTIETALYDSLQYIYKIIA-----------------------------------------------------------------------------------------------------------------------------------------------------------------------------------------------------------------------------------------------------------------------------------------------------------------------------------------------------------------------------------------------------------------------------------------------------------------------------------------------------------------------------------------------------------------------------------------------NSVYGLMGFNN-SILYSYSSAKACTTIGRNMIM-----YLDSVMNG-------AVW------------------------------------------------------------------------ENDKLVLADF---------PRNIF-------------------SGEVIFSKEIP---------VTQVDG-TFKFRSVYGD---------------------------------------------------------------------------------------------------------------------------------------------------------------------------------------------------------------------------------------------------------------------------------------------------------------------------------------------------------------------------------------------------------------------------------------------------------------------------------------------------------------------------------------------------------------------------------------------------------------------------------------------------------------------------------------------------------------------------------------------------------------------------------------------------------------------------------------------------------------------------------------------------------------------------------TDSIFSEI-----------------------------SS---------------------KD---VEKTLAIAR-IL---EQVIN------TKVLYGN-----FRIEFEAI-----YTQLILQSKKKYTTIKYSAA------------------YKPGD-KPIRINKGTSETRRDVALFHKHMIQKYKDLLMK--ALMES----D-TKNDITR--------TIL------QHLETDMV-KEF-SYNT-------DFE--KYLLSRKHH-------------------------NNYKCITH-----------------------------------------SNFELVKK----YNIEN------------------------------------------------------------------------------------------------------------------------T-EKIEIGERYFYIYICDAS------LPWQ--KK---LCNIQ-SYETIAD-SKFSL---PYN----KRIFYEVYF-KRIAAEVVNLLPDKT----------------------------------------------------------------------------------------ICTL---------------------------------------FFTRLFA------------------------------------------------------------TKPT--------------------------------------------------------------------------------------------------------------------------------------------------------------------------------FALD------------------------------------------------------------------------------------------------------------------------------------------------------------------------------------------------------------------------------------------------------------------------------------------------------------------------------------------------------------------------------------------------------------------------------------------------------------------------------------------MDIR-------------------CV---NW-------------------------------------------------------------------------------------FENKG-----------D------------IKYIYLKAIT------KS-ST-VIFIR---FDYNYHYVY---------------DTDT-ELDFT-------------------------PIDSSELGQFNIIDIDEIVD--KDIRDVVDRKTYTK--HLRLV-------KD--------N-RKNRQKGYLSE--------------------------YLD---------------------------ITW----------------------------------FYL--------------LNSIKPDGCYEINME--KLS------------------------AISR-----------DCYHCKEPNKLF-----------TKEIPLF-------------------------D-IK--YTYLCF-----DIECQF-----------------------------DKKFPSVFV----------------------------------------------------------------------------------------------------------------------------------------------------------------------------------------------------------------------------------NP------------------ISHISC-LI--IDTK---------------R--EYKFSLINT-------------DLL-DDK------------------------S-----------------------------PTINH-------HNDF------S------------PATGLTFCTEIVMLNIMKRILE-H-RFDFIITFNGNNFDIRYITGRL--EILEKKFI---------------------------------------------YF---SL----------------------------------PDKSET---------------------------------IKLKIFERFQSG------------------------------GTF----TNKTYHIN-NNNGAIFFDLYAFIQKT--E-R-LESYKLDNISKNIFNCIGTIKDMS------------------------------------GNILTI-------------------------------------------EANTIENSKDKLDIFITVLSTGNYITIDNLEITEILDKNIQ------------------PDKFVIKVYS----------------------------NKQYDI------------------------NT-CHLISFGKDDVDL--KQMYNNYNLETAIKM-------------------------------------------------------------------------------------------------------------------------------------------------------------------------EKYCIHDACLCKYIWDYY-RVPSKINAASSTYLLPQCLALEYRASTLIKGPLLKLLL-----DERI----------------VY--------------------------------------------------------------------------------------QRVNSK-----------------------------------------------------------------------------------VKYPYIGGKVFMP--SQKTFE----------------------NNVMIFDYNSLYPNVCVYANLSPETLV-----------------------------------CVV-LSSNKL-----------ESEINIKTIK-------------AKYPYPDYIYVICESR-----------------------------------------------------------------------------------------------------------------------------------------------------------------LKGYYNE------------------------------IVVYDRRKE--------------------------------------------------------------------------------------------------------------------------------------------------------------------------GIIPKLLNIFMLKRK-----TYKKL----------------------------------------LKDAT--------------------------------TTIETALYDSLQYIYKIIA-----------------------------------------------------------------------------------------------------------------------------------------------------------------------------------------------------------------------------------------------------------------------------------------------------------------------------------------------------------------------------------------------------------------------------------------------------------------------------------------------------------------------------------------------------------------------------------------------NSVYGLMGFNN-SILYSYSSAKACTTIGRNMIM-----YLDSVMNG-------AVW------------------------------------------------------------------------ENDKLVLADF---------PRNIF-------------------SGEVIFSKEIP---------VTQVDG-TFKFRSVYGD---------------------------------------------------------------------------------------------------------------------------------------------------------------------------------------------------------------------------------------------------------------------------------------------------------------------------------------------------------------------------------------------------------------------------------------------------------------------------------------------------------------------------------------------------------------------------------------------------------------------------------------------------------------------------------------------------------------------------------------------------------------------------------------------------------------------------------------------------------------------------------------------------------------------------------TDSIFSEI-----------------------------SS---------------------KD---VEKTLAIAR-IL---EQVIN------TKVLYGN-----FRIEFEAI-----YTQLILQSKKKYTTIKYSAA------------------YKPGD-KPIRINKGTSETRRDVALFHKHMIQKYKDLLMK--ALMES----D-TKNDITR--------TIL------QHLETDMV-KEF-SYNT-------DFE--KYLLSRKHH-------------------------NNYKCITH-----------------------------------------SNFELVKK----YNIEN------------------------------------------------------------------------------------------------------------------------T-EKIEIGERYFYIYICDAS------LPWQ--KK---LCNIQ-SYETIAD-SKFSL---PYN----KRIFYEVYF-KRIAAEVVNLLPDKT----------------------------------------------------------------------------------------ICTL---------------------------------------FFTRLFA------------------------------------------------------------TKPT--------------------------------------------------------------------------------------------------------------------------------------------------------------------------------FALD---------------------------------------------------------------------------------------------------------------------------------------------------------------------------------------------------------------------------------------------------------------------------MADHVIGNNYI--------------------------------------------------------------------------------------IFVLKKIGV-------------STKHREN--------NDKRYVESFT---------------------CDELEKYINN------NPGCA------LFETLRNEE---FYSNVRVFFDVDM-------------D----------------------------GLLE--DRYGATCDF---V-NIITKFIADYAYNDCKII--------------------GKNKS-KEDMINNMKSNFSITEST-----------------------------------------NKDKTSFH-------LIFFNCYTTLD-TLINMRKKLLMLIRESN----------------N---------RLVKA-----------------IDTAVYRHKPSLRIVGT--RKTQDSIHIHKKTKTN----SAFKNYLFTYV-----------------DYNEENCYYFINDTQY-------------------------------QS-------------------PDLLNWK-EGYI------------------------------------------------------------PFHDAI-----------------------------------------------------------------------------------------------------------------KKI-CK---------------VIGNSIMNLKDIT--PEN--------------------------------------------------------------------FTVTPLDICYT-TPCN----------LCKK-------------ASHKH-PHHLL----ISNDCIRIYKS-GNPNSCK---------------------------IKTIPLE--------------------------------------------------------------------------------------------------------------------------------------GNK-----------------------LFSISQQIIDL---------NVINISDRGEYV----------VWLK---------------DVWRLCD-DDTN--------------------ITKLILYMRDHLSS------------------------------------------------------------------------------------------------------DCTDLLLCP-RN----------------RKVIEHNLKDML--ID------AI-------ETDIYPEKLQFLNGVYDI----NNSIFYQGNEAKEFICTVSTGY------KY-DPNLS------------------------------------------------------------------DDVI-VKELMSIIDDIQ--PKTAENSKNRELYEQILSSCLMGTTKQ---CIFFFYGET---------------------------------------------------------------------------------------------------------------------------------------------------------------------------------------------------------------------------------------------------------------------------------------------------------------------ATGKSTTKKLLKSVMN-NLFLETGQV-ILTEQMD-KG-----PNPFISNMH-LKRVVFCSELPDFNCNTSKKIRADNIKKLT---ESCIVGR---SCYS----NKINNRNHATIIIDTNY--KPVFDKVDNAIMRRIALVNF-KTHF--------T-------------------NSKKKVYSNKYDFIKPLNESLDSRI-QSNYYRYAFLKILLGWFQ----KYHVP-----NMTI-----------LPTPDKIPDFKFRLKVDSLIIPSSSTHIKYMKGLL------KLGY-MSDEEGI------PVLDLSTFQQKIGSHFNI---------------KAYGQDIESFIIKNKKYMN---------------LTDE-------------YLS-------------------------------------------------------------------------------FIFIE------DLNNINES-----------RNT----------------------------------------------------------------------------------------------------------------------------------------------------------------------------------------------------------------------------------------------------------------------------------------------------------------------------------------------------------------------------------------------------------------------------------------------------------------------------------------------------------------------------------------------------------------------------------------------------------------------------------------------------------------------------------------------------------------------------------------------------------------------------------------------------------------------------------------------------------------------------------------------------------------------------------------------------------------------------------------------------------------------------------------------------------------------------------------------------------------------------------------------------------------------------------------------------------------------------------------------------------------------------------------------------------------------------------------------------------------------------------------------------------------------------------------------------------------------------------------------------------------------------------------------------------------------------------------------------------------------------------------------------------------------------------------------------------------------------------------------------------------------------------------------------------------------------------------------------------------------------------------------------------------------------------------------------------------------------------------------------------------------------------------------------------------------------------------------------------------------------------------------------------------------------------------------------------------------------------------------------------------------------------------------------------------------------------------------------------------------------------------------------------------------------------------------------------------------------------------------------------------------------------------------------------------------------------------------------------------------------------------------------------------------------------------------------------------------------------------------------------------------------------------------------------------------------------------------------------------------------------------------------------------------------------------------------------------------------------------------------------------------MAVITVIDDKLYSSLRKLVGY----------------------------------------------------------STIYLFTEDGNFVEVVKN-----------SEFK----------------------------FLIPVGYFS---------NTNVPLDGLSFS--------YGKNAMKD-KHKLV--------LPDLYPI------------QSRVIEEIILQFS-------------------------------------------------------------------------------------------------------------RKYK-ERRPLYMTLHLACGFGK------------------------------------------------------------------------------------------------------------------------------------------------------------------------------------------------------------------------------------------------------------------------------------------------------------------------------------------------------------------------TITASYLVGYHKKNTLISVPNKLILKQWESAIK------ALGVSYYISYDG---VSKLLKV-LNT-----------NSFS--ILVVVDKHLNNT----EFCKYVYKNCDVFILDE----------------------------------------------------------------------------------------------------------------------------------------------------------------------------------------------------------------------------------------------------------------------------------------------------------------------------------AH-IYNLMNETGMTSFLCYYPPKICYFLTATP-RKQNSIYCNSLINFIK------------------FSSLQK--------LLYIVREYY-PEYSNS----NISKY------------VAQL--------QTPANKYH-LYTEK-----LLAEDIN----RNKTIVNKVLELM----------RS-------NKDNKILVITKLR-NHMFSLYTDLKHILG-------NN-VFIGDA-----------------------------------------------------------------------------------------------------------------------------------------------------------------------QKKSTSCTIKDLRE-------SN-SFVLISTLH-------YAGTGLDIP-----------NLDTLFICNAVMNSMQTEQVMGRICRDNG---SGVSRSIFLFIN-TS-------IKDIKSLVGVFTQRFAQIAI-KLGFREVV------------------------------------------------------------------------------------------------------------------------------------------QTT---------------------------------------------------------------------------------------------------------------------------------------------------------------------------------------------------------------------------------------------------------------------------------------------------------------------------------------------------------------------------------------------------------------------------------------------------------------------------------------------------------------------------------------------------------------------------------------------------------------------------------------------------------------------------------------------------------------------------------------------------------------------------------------------------------------------------------------------------------------------------------------------------------------------------------------------------------------------------------------------------------------------------------------------------------------------------------------------------------------------------------------------------------------------------------------------------------------------------------------------------------------------------------------------------------------------------------------------------------------------------------------------------------------------------------------------------------------------------------------------------------------------------------------------------------------------------------------MDTVKELRFNRRSLLTDYFRMVILGGSGSGKTTFLLSLFKTLVVK-YNHIYLFTPILN----PSYDYYVWPDH-------------------VFKI------NTPDELEYSLARMKD----NLVTI---KKA--KDTTNHQFLIILDDLGDMQLKSKMLSWMVNTGRHIKISIIMLCQTYRHVPSNCRCSITHLCCCNVSDADIENITRSM----SLL-S-TKPMIRALSIMRAASKG-RKIFIIENSVFANKDIRICYDFSDKYVIDKKQD-VSILLNQFSYLK------------------HNLPSILDKEGN----------------KS-----------KNENFSTGDGNTTIASKHKEDSGVLIEKHSSYISKDSLFQLT----------------------------------------M-NNLKYCNNCKHNGLVTETNHEFCIFCQSVFQISNK-VSKKSNFHVSNKLIHLRNVLRRLLSNQCSSDVIVELRSVMSRNNISSRDIDANFVSSFLKANEKINKKDYKLVFEIINH--IKEEKL-NLDTQK-INEVIEIFKHLVFFCQENTPSKTINYSFFLDKIFNLTSVTDNLKPQTVKNYTKNNSNQLVWENFLDY-----MKKKKINKSIYDY--------GHEYVFVDYGYSTCSLEV-----------------------------------------------------------------------------------------------------------------------------------------------------------------------------------------------------------------------------------------------------------------------------------------------------------------------------------------------------------------------------------------------------------------------------------------------------------------------------------------------------------------------------------------------
>PY15
---------------MS--------------------ILGKYGL----------------------------------------------------------------------------------------------------------------------------------------RAQPPN-EY------VS-------------------TDINIQ-------------------LM---AIEVEDLPIE----------------------------------------------------STLDEE-------------------YNESVIASDQFISTL---PPENAHEYVKRKAVAYLFGAE------EHTGA-TVCVKVDKFRPVLYYHT-NDSV--------STLKNK-I------------------------------------DESL-NLKGDI------DAKVIKRK------RTYGFHPDKDDSTS--------HEQIRIVEVSFPSVSKMKA-ACY----------------RSG----DKE--------------PP-----------------------------ETRLPKPWEQ---GV-----DPGSMFME-RNGLTPCGWFKMKAC--KT-------------------------ITKH-----------KISHCTMEFEVS----------NPKNIQPV-----DLD-----------------KIAP--ILIASY-----DFEMYS-------------------ET---------RGFPMADR-------------------------------------------------------------------------------------------------------------------------------------------------------------------------------------------------------------------------------------------------QGDH-IAIIGV-AFWRLGTPV-------------EDTKTVLLCLNEC-------------A---------------------------------------------------------P----VEG-------S-YV---ESYN--------------------TEAELYNAFRDLITVHSDADVCTGYNIFGFDNEYITTRA--KM------------------------------CKAS-----------------RF---AY-NGRLITVK------------------------------------------------------------------TESQAKELES------------------------------SAL----GQNRMFPI-EWKGRCNFDLFNFIKSN--H-K-LSLYGLGPVSQHFIGET-------------------------------------------------------------------------------------------------------------------------------------------------------------------------------------------------------------------------------------KVDLPY--QEMFDCVRPGA------------------------------------------------------------------------------------------T----------------------------------------------------------------PEEVARA-----------AAYCKGDVLLPIRLMKAL-QVMPGMIEMSRVTFTTINQLVFRGQSIKVMQQITRYSH-----QLGH----------------VVN---------------------------PVPR--------------------------------------------------------------------------------------------------------------------------------PINTSG-------------YEGAIVIDA--KSGFYT----------------------DPVATLDFASLYPSIMLAHNLCYSTFV-----------------------------------------EKG------------T--PR---VD--------------GVEYETHKI-------------------------------------------------------------------------------------S---------------------------------------------------------------------------------------------------------------PTE----EYTFALNV------------------------------------------------------------------------------P--------------------------------------------------------------------------------------------GVLTHMLKYLLGARK-----KAKKQ----------------------------------------MAAAKTP--------------------------------EEKAIYNARQLALKISC-----------------------------------------------------------------------------------------------------------------------------------------------------------------------------------------------------------------------------------------------------------------------------------------------------------------------------------------------------------------------------------------------------------------------------------------------------------------------------------------------------------------------------------------------------------------------------------------------NSIYGFCGAEKLGKYPLGAIAKCTTFNGRKMINKTSE-MAIELFKPWI-----------------------------------------------------------------------------------------------------------------------------------------------AE----------IIYGD---------------------------------------------------------------------------------------------------------------------------------------------------------------------------------------------------------------------------------------------------------------------------------------------------------------------------------------------------------------------------------------------------------------------------------------------------------------------------------------------------------------------------------------------------------------------------------------------------------------------------------------------------------------------------------------------------------------------------------------------------------------------------------------------------------------------------------------------------------------------------------------------------------------------------------TDSVFVRVKDKNG-----------------------K-E---------------------LT---PSEVFKVGE-DV---AQKIS-------DSFRED-----IELEMEKV-----YSGFLLITKKRYFGGMHEPNKAGDV-----------------V-FSKVDAKGVELVRRDNCPLLKNLYKKIVDFLVF-----DK------DPLKALA--------SVK------ETLERVVN-DEV------------PYE--EYIITKEL----------------------RK-EESYA-------------------NPKQ----------------------EQLMLAKK----ISARTN-----------------------------------------------------------------------------------------------------------------------GGVTPQPGDRIPFVIR-----------------Y---DKHAKHICDRAEDIDYLRE----NN----IPLDRLYYITNKITKPILTIF---------Q----------------------------------------------------------------------------------A------------------------------------------FKEHIHD------------------------------------------------------------VQ-----------------------------------------------------------------RTIQSAMSRV----------------QLQLDK----------------------------------------------QPTITS-----------------------------FFNKLPPLP-VINMDV-DDENDHRITW--------------------------------------------DDD-THTTDMEIE---------------------QPT-PKKGFKRPQPPTHNKNL----------LARKKLRN-----------------------------------------------------------------------------------------------------------------------------------MS--------------------ILGKYGL----------------------------------------------------------------------------------------------------------------------------------------RAQPPN-EY------VS-------------------TDINIQ-------------------LM---AIEVEDLPIE----------------------------------------------------STLDEE-------------------YNESVIASDQFISTL---PPENAHEYVKRKAVAYLFGAE------EHTGA-TVCVKVDKFRPVLYYHT-NDSV--------STLKNK-I------------------------------------DESL-NLKGDI------DAKVIKRK------RTYGFHPDKDDSTS--------HEQIRIVEVSFPSVSKMKA-ACY----------------RSG----DKE--------------PP-----------------------------ETRLPKPWEQ---GV-----DPGSMFME-RNGLTPCGWFKMKAC--KT-------------------------ITKH-----------KISHCTMEFEVS----------NPKNIQPV-----DLD-----------------KIAP--ILIASY-----DFEMYS-------------------ET---------RGFPMADR-------------------------------------------------------------------------------------------------------------------------------------------------------------------------------------------------------------------------------------------------QGDH-IAIIGV-AFWRLGTPV-------------EDTKTVLLCLNEC-------------A---------------------------------------------------------P----VEG-------S-YV---ESYN--------------------TEAELYNAFRDLITVHSDADVCTGYNIFGFDNEYITTRA--KM------------------------------CKAS-----------------RF---AY-NGRLITVK------------------------------------------------------------------TESQAKELES------------------------------SAL----GQNRMFPI-EWKGRCNFDLFNFIKSN--H-K-LSLYGLGPVSQHFIGET-------------------------------------------------------------------------------------------------------------------------------------------------------------------------------------------------------------------------------------KVDLPY--QEMFDCVRPGA------------------------------------------------------------------------------------------T----------------------------------------------------------------PEEVARA-----------AAYCKGDVLLPIRLMKAL-QVMPGMIEMSRVTFTTINQLVFRGQSIKVMQQITRYSH-----QLGH----------------VVN---------------------------PVPR--------------------------------------------------------------------------------------------------------------------------------PINTSG-------------YEGAIVIDA--KSGFYT----------------------DPVATLDFASLYPSIMLAHNLCYSTFV-----------------------------------------EKG------------T--PR---VD--------------GVEYETHKI-------------------------------------------------------------------------------------S---------------------------------------------------------------------------------------------------------------PTE----EYTFALNV------------------------------------------------------------------------------P--------------------------------------------------------------------------------------------GVLTHMLKYLLGARK-----KAKKQ----------------------------------------MAAAKTP--------------------------------EEKAIYNARQLALKISC-----------------------------------------------------------------------------------------------------------------------------------------------------------------------------------------------------------------------------------------------------------------------------------------------------------------------------------------------------------------------------------------------------------------------------------------------------------------------------------------------------------------------------------------------------------------------------------------------NSIYGFCGAEKLGKYPLGAIAKCTTFNGRKMINKTSE-MAIELFKPWI-----------------------------------------------------------------------------------------------------------------------------------------------AE----------IIYGD---------------------------------------------------------------------------------------------------------------------------------------------------------------------------------------------------------------------------------------------------------------------------------------------------------------------------------------------------------------------------------------------------------------------------------------------------------------------------------------------------------------------------------------------------------------------------------------------------------------------------------------------------------------------------------------------------------------------------------------------------------------------------------------------------------------------------------------------------------------------------------------------------------------------------------TDSVFVRVKDKNG-----------------------K-E---------------------LT---PSEVFKVGE-DV---AQKIS-------DSFRED-----IELEMEKV-----YSGFLLITKKRYFGGMHEPNKAGDV-----------------V-FSKVDAKGVELVRRDNCPLLKNLYKKIVDFLVF-----DK------DPLKALA--------SVK------ETLERVVN-DEV------------PYE--EYIITKEL----------------------RK-EESYA-------------------NPKQ----------------------EQLMLAKK----ISARTN-----------------------------------------------------------------------------------------------------------------------GGVTPQPGDRIPFVIR-----------------Y---DKHAKHICDRAEDIDYLRE----NN----IPLDRLYYITNKITKPILTIF---------Q----------------------------------------------------------------------------------A------------------------------------------FKEHIHD------------------------------------------------------------VQ-----------------------------------------------------------------RTIQSAMSRV----------------QLQLDK----------------------------------------------QPTITS-----------------------------FFNKLPPLP-VINMDV-DDENDHRITW--------------------------------------------DDD-THTTDMEIE---------------------QPT-PKKGFKRPQPPTHNKNL----------LARKKLRN----------------------------------------------------------------------------------------------------------------------------------------------------------------------------------------------------------------------------------MYNYRSRRL--------------------------------------------------------------------------------------------------------------------------K----------------------------------------------I---------------------------------------------S-------------------------------------------------------------------------------------------------------R--------------N---------------------------------------------------------------------------------------------------YNEK-----------------------------------------------------------------------------------------------------------------------------------------------------------------------------R--------------------------------------------------------------------------------KYL---------------------------------KAK---------------------------------------------------------------------------------------------------------------PIKKKSRVPLP-----------------------------------------------E-----------------------------------------------------------------------------------------------------------------------------------------------PTE-----------------------RINIPKAIREQ-------------------------------IWEN-----------------------SCIV----------------------------------------------------------------------------------------------------------------------------------------------------------------------------------VQ-----------------------------------------------------------------GY-KTLSIV-----------------------------------------------------------C------------------------PICKRESERKHCHLAHKTSL----------------------------------------------------------------------------------------------------------------------------------------------------------------------------------------------------------------------------------------------------------------------------------------------------------------------------------------HNGGS-------------------------------------------------------------------------------------------------------NSQNNLFYICSQC----------------------NQSM----------------------------------------------------------------------------------------------GT--------------------------MNVDEYKEF-----------------------------------------------------------------------------------------------------------------YYY--------------------------------------------------------------------------------------------------------------------------------------------------------------------------------------------------------------------------------------------------------------------------------------------------------------------------------------------------------------------------------------------------------------------------------MDAVPITRYDFASQF--P-RHG---------TFAAIGRRACGKSRLILDVMYN-LRDRFDLGIAFTTTTPMAEALA--EIMPRGCIFTEF--------------NVDR-IKTLLDEQELMMARKK-------------------------------------------------------------------------------------------------------------------PRSVFLLLDDCGFDT-KSM-------NSAPMKELFMNG-RHKYITFLCALQTPMAL-KPD-M-RMQIDIVVALKENQVANRRRLHD-AFFGVIPSWHDFERLFMAFTQ-NYGALLV----DQTVQS-TDLTKVIY-------------------------HYKAQI-----DLPKFV-CISRKYVKIWEQIKKSQR-----------------------------------------------------EVMML---------------------------KEKKIDEERK-QKLV---------------------------ETAKQRGEKIRQVHT-------------------------------------AVNARNGDPNAKIVLSSF-----------------------------------------------------------------------------------------------------------------------------------------------------------------------------------------------------------------------------------------------------------------------------------------------------------MPI--------------------------------------KRTRQPVE---------------------VVTLSSVIEKAENDVKYMS----------------------N-----------S-IDD-INQKIGDIDHELSKLSNDR---------FNILKRKV-------I-TNTRKQ-------------------LVD-EVYK-IKNDIYVERLELLTSKYTIS------QNRMDTAIAIAN------------------K---------------------KPKH------------------------------------------------STTTTAIDT---CPDKHK-----------------------------------------------------------------------------------------L----------------------THEYNAIVN------GVAPIVKINNDDS----------------------------------------KCIK---CG----GPVLMQAARSLLNCQE--CGYS--AAVL---------------------------DATASA-VSFGDEVV-----------FN------QSFSYKRSNHFTEWLIRT--------QAKETYVVPDDVIK--------KVMEGLAIRNVH-------------------P-DEVDQHI-VLD-----------ILKK----------NK---MKSKTYRYTAQITMKC--TGVP---PPRLTSEMDQLAGLIFIAIQEPFNK-Y---MPAD-------------RKNFLSYSYCIYRIYELMGA------DDLLPTLSLLSGTGKIPPQDAVMKKIYNEME-----------------------W------------------------------------------------------------------------------------D-W--------------------------------------------------------------------------------------------------PGDMPEKMTM-----------------------------------PKSTAE------------------------------------------------------------------------------------------------------------------------------------------------------------------------------------------------------------------------------------------------------------------------------------------------------------------------------------------------------------------------------------------------------------------------------------------------------------------------------------------------------------------------------------------------------------------------------------------------------------------------------------------------------------------------------------------------------------------------------------------------------------------------------------------------------------------------------------------------------------------------------------------------------------------------------------------------------------------------------------------------------------------------------------------------------------------------------------------------------------------------------------------------------------------------------------------------------------------------------------------------------------------------------------------------------------------------------------------------------------------------------------------------------------------------------------------------------------------------------------------------------------------------------------------------------------------------------------------------------------------------------------------------------------------------------------------------------------------------------------------------------------------------------------------------------------------------------------------------------------------------------------------------------------------------------------------------------------------------------------------------------------------------------------------------------------------------------------------------------------------------------------------------------------------------------------------------------------------------------------------------------------------------------------------------------------------------------------------------------------------------------------------------------------------------------------------------------------------------------------------------------------------------------------------------------------------------------------------------------------------------------------------------------------------------------------------------------------------------------------------------------------------------MQTDAAV---YSPEELFALLCANEQYAISRI---GGF-----------------ENIDDLFDMLSNVWL----------DNHPDLETISYYKWLLGKVSDLHSATDSELKPA---EIEQLF----DITSIGIYRLFRIC------------------M-----------TVPDENRDVYMSDTA-----------EGLER-R------------------------------GRLA----------------HILKTVQ------------VCKNYM-----VAHSMMTNHINS-------------------------------SRYASLTKYETTVNIISD----TDLKPHQQVENHILNQLDNYGYR---HYKKYCYKRIVTKDN---------------------------------------------------SPVFAWERKEKVTDFIPNELTMEKNYAMYKLY-------THAPSYNMNAHLSRFLTEDS-KQIRFLPLNPNRHIYSCTNGIYHTKH----------CAFYDYADEQNWPQITQQAIDRMVKYDPSAVDFVPPNGNDT-CLRHYEYEFKHGDY----------INNCTDF-M------DIDPSVFKCRDFDNVLEYQKL--------TPDTIENIYGL-IGRLFFETKQYDDMQLLLFFKGVAGSGKSSVL-NLISECFDPEAIGILNSNCQDQFSLEHIADAHIVITYEAKRDF--RFNQATLQQCVSGEGVTIVRKGEKSYDKK--WTAPFVMAGNELPGWKDAAGSMARRLVLVPFNHRV------IEQDEELGDRM-SKDILEYIPKFTIMYRQMTIRSNKKGF--WSVRGDGTTLCSQQLLDVRNEI---ISELQPLVNYMLRSGKFELSHMDNSLP---AADTY--ITEAIFLE-GYRQY-----C-RDTGLQM-GTWNADLYRTVFEDYKITRRQA-----------------VLEYDGVE----TNAYFLFGLRLVQA------------------------------------------------------------------------------------------------------------------------------------------------------------------------------------------------------------------------------------------------------------------------------------------------------------------------------------------------------------------------------------------------------------------------------------------------------------------------------------------------------------------------------------------------------------------------------------------------------------------------------------------------------------------------------------------------------------------------------------------------------------------------------------------------------------------------------------------------------------------------------------------------------------------------------MFAKCISKPLCNVLYNMEWDPLSSDFDAISSTAMHLYNPEVRRIIDKNCNDILDDVITVTDSSSKWNYTHPMSLVFHGECKMPLRDHVTPHLHQKQVLTDIYDEVNKTFTSATIQSPCASGKSLLSLLIISKVMEVTGACALYVTINSTAIAQVVNQAVKFFHISPDEILVLDTTESCNPLSLINRKYKIVIATYQLLTASEHPDESKHFFDLLFCIITFGVVILDEAHYSSAKNYKQIYRIKAALKYGVSATLKRMDNLLVHLTEYTGPYQIKIDRDALIKQNLIPDVSLQEFHIDEPEHRDRLMSVRKMELFYDILQRHIGRNQSIIAFFETIHELDNTYACMNNILFKQGRSDVLLPSMKGDTNSETRISLINTFRQRVNDNKPVVLFLSSVGNAAYDFLCEIVVQVRCSDGSGPIAAQRIGRVQRYIKQTTAHVSYTLVATGTSEINHAQSRRDFLDLDNYKTSIIKSSQIYTKTPSDVHRQFIDFVMELGTKHQKRQRGKPVNRKKTSSTRFSALKKKIGKL
>I03
--------------------------------------------------------------------------------------------------------------------------------------------------------------------------------------------------------------------------MLIF-------------------VF---QWCNDLTQ--------------------------------------------------------------------------------E------------------------------IRGYGKS------ED-GK-SICSVVKGFKPYAYV-----------DYIIDVKSMI-KSD----------------------D----------------VF-----------IEYVEKS------HLYS-----VCTDK------------RFWKLTFKD--------GF----------------AKK------------------------------------QTIAL---------LTGR-NIMVHED---KA-----DATLQMRA-IRKLPAVGWVEA----------------------------TVF-STSR-----------YVTSCQIEISV-----------RYDRLLP---------Y----EHD---------KIPC--IRILAL-----DIETAS-------------------E---------DDQFPK-DR-------------------------------------------------------------------------------------------------------------------------------------------------------------------------------------------------------------------------------------------------PGDE-IFQISL-VF---------------------EDRKLLLSLPGK-------------DYDRIN----------------------------------------------------------PD-------I-EV---LQYE--------------------TEKNLLEGLIKTIT-NLNPDALVGYNVLKFDLDYILKRC--R----------------------------RWLLVES------------------F---KS-IS-KYY------------------------------------------------------------------KPAKERTISWSS------------------------------AAF----KCQEYIFV-DWEGIVILDLLPIIERD--Y-K-LDNYKLETVANHFLNTG-------------------------------------------------------------------------------------------------------------------------------------------------------------------------------------------------------------------------------------KDPITF--KDIFKAHRTG--------------------------------------------------------------------------------------------------------------------------------------------------------------YMAEV-----------GNYCVKDAVLCLKLIDVL-NLWIGLTELAKICNVDVMSLYARGQQIRVYSQLYAYCS-----QNDV----------------VV----------------------------------------------------------------------------------------------------------------------------------------GR---------------------------LKAGEE-------QYVGAYVVDP--VPGLY-----------------------ENVVPLDFSSLYPSIIIAKNICYSTFS-----------------------------------------VR----------------------P-TEQTE--------TFEWEDH--VNCIHDPKI----------AKVEEYTKN------I----I---------ELTMLI--------------------KAKKPGK--TQ-------------------------DDR--ILISRC-------------------------EDKV----KSLRSKR-------ADLKK-SKG--------------KIIC-AKR----NYHFIKSI----------------------------------------------------------------------------YKK--------------------------------------------------------------------------------------------GIVPAIVANLLDYRK-----RVKAQ----------------------------------------KVTTT--------------------------------DQTLKIVLDKRQLACKISA-----------------------------------------------------------------------------------------------------------------------------------------------------------------------------------------------------------------------------------------------------------------------------------------------------------------------------------------------------------------------------------------------------------------------------------------------------------------------------------------------------------------------------------------------------------------------------------------------NSIYGSMGVSK-GYLPFMPGAMCITRVGRLSIEKAAA-IIESKYNG------------------------------------------------------------------------------------------------------------------------------------V------------------------LVYGD-----------------------------------------------------------------------------------------------------------------------------------------------------------------------------------------------------------------------------------------------------------------------------------------------------------------------------------------------------------------TD----------------------------------------------------------------------------------------------------------------------------------------------------------------------------------------------------------------------------------------------------------------------------------------------------------------------------------------------------------------------------------------------------------------------------------------------------------------------------------------------------------------------------------------------------------------SNYVQFKDV-------------------------------------------------PD---LKALWNKAE-EV---AESVS-------KEFPMP-----MKLEFENVV----YVKFLILSKKRYMYVSCDK-------------SGRL--------DPKLGSKGVLLARRDNAGCLKNIYNSSVLAVMH--------------KKNVFE--------TIL------TIVSDVIR-GVL------------PVE--EFVVTKSINDW-------------QDNEEDDEYLGAYKIRDFKSLK--------TKTPTE----KRA---------LKIAQCPGQVKVAEK----MRLR--------------------------------------------------------------------------------------------------------------------------GIPVENGTRIEYVILK---------------------GKGL-LGDKMEYFDYYTK----RSRYL--KLDRLYYL-KNMINPLDQLLEVSL-------------------------------------------------------NVKNFMKS-------------------------V------------------------------------------YDDRK-------------------------------------------------------------------------------------------------------------KY---------------------------------------------------------------------------------------------DAVLNQLTT-----------------------------LK-----IQFIS-----------------------------------------------------------------------------------------------------------------------------DRR--------------------------------------------------------------------------------------------------------------------------------------------------------------------------------------------------------------------------------------------------------------------------------------------------------------------------------------------------MLIF-------------------VF---QWCNDLTQ--------------------------------------------------------------------------------E------------------------------IRGYGKS------ED-GK-SICSVVKGFKPYAYV-----------DYIIDVKSMI-KSD----------------------D----------------VF-----------IEYVEKS------HLYS-----VCTDK------------RFWKLTFKD--------GF----------------AKK------------------------------------QTIAL---------LTGR-NIMVHED---KA-----DATLQMRA-IRKLPAVGWVEA----------------------------TVF-STSR-----------YVTSCQIEISV-----------RYDRLLP---------Y----EHD---------KIPC--IRILAL-----DIETAS-------------------E---------DDQFPK-DR-------------------------------------------------------------------------------------------------------------------------------------------------------------------------------------------------------------------------------------------------PGDE-IFQISL-VF---------------------EDRKLLLSLPGK-------------DYDRIN----------------------------------------------------------PD-------I-EV---LQYE--------------------TEKNLLEGLIKTIT-NLNPDALVGYNVLKFDLDYILKRC--R----------------------------RWLLVES------------------F---KS-IS-KYY------------------------------------------------------------------KPAKERTISWSS------------------------------AAF----KCQEYIFV-DWEGIVILDLLPIIERD--Y-K-LDNYKLETVANHFLNTG-------------------------------------------------------------------------------------------------------------------------------------------------------------------------------------------------------------------------------------KDPITF--KDIFKAHRTG--------------------------------------------------------------------------------------------------------------------------------------------------------------YMAEV-----------GNYCVKDAVLCLKLIDVL-NLWIGLTELAKICNVDVMSLYARGQQIRVYSQLYAYCS-----QNDV----------------VV----------------------------------------------------------------------------------------------------------------------------------------GR---------------------------LKAGEE-------QYVGAYVVDP--VPGLY-----------------------ENVVPLDFSSLYPSIIIAKNICYSTFS-----------------------------------------VR----------------------P-TEQTE--------TFEWEDH--VNCIHDPKI----------AKVEEYTKN------I----I---------ELTMLI--------------------KAKKPGK--TQ-------------------------DDR--ILISRC-------------------------EDKV----KSLRSKR-------ADLKK-SKG--------------KIIC-AKR----NYHFIKSI----------------------------------------------------------------------------YKK--------------------------------------------------------------------------------------------GIVPAIVANLLDYRK-----RVKAQ----------------------------------------KVTTT--------------------------------DQTLKIVLDKRQLACKISA-----------------------------------------------------------------------------------------------------------------------------------------------------------------------------------------------------------------------------------------------------------------------------------------------------------------------------------------------------------------------------------------------------------------------------------------------------------------------------------------------------------------------------------------------------------------------------------------------NSIYGSMGVSK-GYLPFMPGAMCITRVGRLSIEKAAA-IIESKYNG------------------------------------------------------------------------------------------------------------------------------------V------------------------LVYGD-----------------------------------------------------------------------------------------------------------------------------------------------------------------------------------------------------------------------------------------------------------------------------------------------------------------------------------------------------------------TD----------------------------------------------------------------------------------------------------------------------------------------------------------------------------------------------------------------------------------------------------------------------------------------------------------------------------------------------------------------------------------------------------------------------------------------------------------------------------------------------------------------------------------------------------------------SNYVQFKDV-------------------------------------------------PD---LKALWNKAE-EV---AESVS-------KEFPMP-----MKLEFENVV----YVKFLILSKKRYMYVSCDK-------------SGRL--------DPKLGSKGVLLARRDNAGCLKNIYNSSVLAVMH--------------KKNVFE--------TIL------TIVSDVIR-GVL------------PVE--EFVVTKSINDW-------------QDNEEDDEYLGAYKIRDFKSLK--------TKTPTE----KRA---------LKIAQCPGQVKVAEK----MRLR--------------------------------------------------------------------------------------------------------------------------GIPVENGTRIEYVILK---------------------GKGL-LGDKMEYFDYYTK----RSRYL--KLDRLYYL-KNMINPLDQLLEVSL-------------------------------------------------------NVKNFMKS-------------------------V------------------------------------------YDDRK-------------------------------------------------------------------------------------------------------------KY---------------------------------------------------------------------------------------------DAVLNQLTT-----------------------------LK-----IQFIS-----------------------------------------------------------------------------------------------------------------------------DRR---------------------------------------------------------------------------------------------------------------------------------------------------------------------------------------------------------------------------------ME-ALLRETRV--------------GKGQI------------FTHVSMD-----------GGKYLLDAYR-YPMFWQTVVDS-T----Q------PLHLLET--RYK------ESPLTLDFDI------------------------------------------KEPRKIYDKEVLKKLHDRI-VRYLKTYL-------------------------------GAED-R-NLIGVF-----LHK-----------PCK---------LL-ED---------------GTVKQSFH-------VHYPRIMMNIVEMQRLTQ--ELKPEC------------ESI------------------L-------------KKDYLD--PNGCKVCWFIYGA--CKPGD------------------DPYQIKYV------------------FDAA------NKSGDFHKLLKDTLYPRC---------FGETENL-----------------------------QAL-IRFYLTVMP------------------QDKEPY------------------------LIGFKNVKPKLIDK---ILSRKA--EA-ILNKE-------------------------------------------------------------------------------------------VRP------------------SKLKYLIDLLPNE--CAD-------------------------------------------DRDVWLETGFCIWQVMEGS------NEGYNIWISFSKK-SE-KYNED----ECFDLWY----------RQMR--PNNF-----TVASLYWLIKK-YNSEGFADYIRLYE-------------------------------------------------------------------------------------------------------------------------------------------------------CPPSKCYAD-GSH------------------------VGIAKIVHHHFGSEFKCV-SIKNH-----------------IWYK------------YDGVTWTDCH-VG-----------------------VDLRRVISDTKAPVIQTINRQIKIV-------------------------ADCLEGEETD----EEYCE------------------------------------WQADLACLTSDELEKMMDNLL-----KIKKSLRMTQF-KNSVMRECEELF--FD----------PLFAQKIDSDPYLIAFKNGVFDF----KQKTFRAGRPEDYCYKKLNV--------DY-VDYG------------------------------------------FNG-------------SLSCDPCDFNGPE-LKETLIFFQQVF--P----DIELRTFFIRQLASAFVGGNSEK--ICLFWTGSG---------------------------------------------------------------------------------------------------------------------------------------------------------------------------------------------------------------------------------------------------------------------------------------------------------------------NNGKTITQTLIEKMFG-VFAVKLSTS-VLTGKKLSMGQ----ANPELSRTGGGVRWAVMEE-----PDNDERINAGVLKNLTGN--DTFWAR---DLYC-AGKDTKEITPMFKLHVICNN--LPEIKYADQAVWNRVRVIPF-ESVF--------K-PV-------EECP-E-TYEERLS------FKTFPVDVKFNEK---LCKMTEPLAYYLIYYW------LNMD-----RLN------------YNAPDKVLKATKEYR------NENDLYKQFIDNNL-----------IKE--KG------TILSDRLLYIKYKEWLNETH---SY-YIV-----PSRNKVIKKFVDILG-----------------PLNDG-------------AWMNF----------------------------------------------------------------------------------------NFI--------------------------------------------------------------------------------------------------------------------------------------------------------------------------------------------------------------MES---------------------------------------------------------------------------------------------------------------------VEIKELDLNDVR--PNLDS-IETDIGGMKIIVIGRPGSGKSTLIKSLIAS-KRHLIPAAVVISGSEEANHFYK--SLFPECFVYNKF--------------NLSL-IDRIHKRQIMAKNLLG-K-----------------------------------------------------------------------------------------------------------------MSWLLLIIDDCMDDS-KLF-------CDKMVMDLFKNG-RHWNILVIVASQYVMDL-KPV-I-RSTLDGVFLLREPNMSYKEKMWL-NFASIVP-KKYFFDLMEEITQ-DHTALYI----DNTSINPSHWSDCVK-------------------------YYKATL-----EGVDEL-FGCEEYKSYVL---------------------------------------------------------------------------------------------------------------------------------------------------------------------------------------------------------------------------------------------------------------------------------------------------------------------------------------------------------------------------------------------------------------------------------------------------------------------------------------------------------------------------------------------------------------------------------------------------------------------------------------------------------MRYLIEYHRSIL-------------NRYD-----------------ELIER------------------Y------G-FEA----SI----NKYL-YL------------VEMIQA-E------------------------------------------------------------------------------------------------------------------------------------------------------------------------------------------------------------------------------NYLSVVKKTIIKQNWFDLMMTDK---------------------------PKSKKE--------DVKKKP---YGC---------------------------HSL------------------------------------------------------------------YK----FKECLKKF--------QGQQTCKIPDKIYE--------ELEKKFKSYRLL-----------ISNAEGFVKYSKITKNH-VLI-----------FLKE----------LK---YSKQ-YENVNLIYYVL--TNKK----EDVS-HLESVLIEDFIKLLTAYESK--------------------DEKENLDANYVLVHLLNRRCY--RFEKDS----FHLNKSGYKLKSHNNLCSKLFKTLN-----------------------W------------------------------------------------------------------------------------D-FTPL---------------------------------------------------------------------------------------------------------------------------------------------------------------------------------------------------------------------------------------------------------------------------------------------------------------------------------------------------------------------------------------------------------------------------------------------------------------------------------------------------------------------------------------------------------------------------------------------------------------------------------------------------------------------------------------------------------------------------------------------------------------------------------------------------------------------------------------------------------------------------------------------------------------------------------------------------------------------------------------------------------------------------------------------------------------------------------------------------------------------------------------------------------------------------------------------------------------------------------------------------------------------------------------------------------------------------------------------------------------------------------------------------------------------------------------------------------------------------------------------------------------------------------------------------------------------------------------------------------------------------------------------------------------------------------------------------------------------------------------------------------------------------------------------------------------------------------------------------------------------------------------------------------------------------------------------------------------------------------------------------------------------------------------------------------------------------------------------------------------------------------------------------------------------------------------------------------------------------------------------------------------------------------------------------------------------------------------------------------------------------------------------------------------------------------------------------------------------------------------------------------------------------------------------------------------------------------------------------------------------------------------------------------------------------------------------------------------------------------------------------------------------------------------------------------------------------------------------------------------------------------------------------------------------------------------------------------------------------------------------------------------------------------------------------------------------------------------------------------------------------------------------------------------------------------------------------------------------------------------------------------------------------------------------------------------------------------------------------------------------------------------------------------------------------------------------------------------------------------------------------------------------------------------------------------------------------------------------------------------------------------------------------------------------------------------------------------------------------------------------------------------------------------------------------------------------------------------------------------------------------------------------------------------------------------------------------------------------------------------------------------------------------------------------------------------------------------------------------------------------------------------------------------------------------------------------------------------------------------------------------------------------------------------------------------------------------------------------------------------------------------------------------------------------------------------------------------------------------------------------------------------------------------------------------------------------------------------------------------------------------------------------------------------------------------------------------------------------------------------------------------------------------------------------------------------------------------------------------------------------------------------------------------------------------------------------------------------------------------------------------------------------------------------------------------------------------------------------------------------------------------------------------------------------------------------------------------------------------------------------------------------------------------------------------------------------------------------------------------------------------------------------------------------------------------------------------
>AF05
---------------MTTEG-NHKVQIE--------------------------------------------------------------------------------------DVEEGLPERITDMEPVTIGKHELNK--------------------------------------LPTRNQLLG---------INETIKQYVDANVRA-AILFHPITVLE-------------------RD---EWIKDPSG-----------------YG--------------------------------------------------------------------------------GKH------VFVINLFGID------QV-GR-KTAVRLVNVPIYVDIMV-PKR---------FRAQTN-EFYT-------SVMSS-LTLGQNRPD----------------VSHWD----------IVHGY------KLHGF--------Q--------RATRPWLRFYFTNLGLRSA--------------------FLD--LVSQHNVKY--------------------------------------KANKKQQYQTAND---DSGRPESGYYFNKIARERGINTAGWNLI-----ASENPADITE--------------------I-----------NSPHCSLNNFTKGYE------CNINCLTKC-----RNKIKAQLDP--ITRRLI--ERPK--ALSMFW-----DIETEG--------------G----RDI--------------ED-------------------------------------------------------------------------------------------------------------------------------------------------------------------------------------------------------------------------------------------------HDNMDVFNISM-MFYTLSSD--------------KPILSIGLSKHNTRSF----------D----------------------------------------------------------------GYS-------IV-----CG--------------------SELGVVKTFLEILA-RYLPDYGNGFNSQRFDWRVMFHKF--K----------------------------RYNLFSY-----------------INEH----ISLYQF------------------------------------------------------------------GQKCNLERKF----------------------FTREQ--IKINAE----KTHISDYVAKFPGMLDSDTQPLFYKL--Y-P-KMEIKLERSLNYFLQLN---------------------------------------------------------------------------------------------------------------------------------D--------------------------------------------------------------------------LPA----------------------KDDMPI--SRLWRIKRYGDALND---------------IKECHCSNPLRKV------------ESDPNC--CKLCISPDPFD--INSMSKYDPARRISSELVPRC----NPAKCCRCN------------------------------------------------------------ADVYAFW---LGLGDHYCKIDSHRTQQLIFKR-GIYVDKCELANLSYVQLYDAFYRADGMKVRNIIGRYAP-----RFNI----------------MF----------------------------SNARKNIEQKM----------------------------------------------------------------------------------------------------------------------------------------KQ-HYPGAWVFPP--KYGYYKN---------------------RPITGEDFSSLYPSIMMCYNYSPDRVVTNPAK------------------------------------AEEL-K---------ALGYKLHPVG--------------PIRYEQGEKKGQAGNTIG----TVSGWMVSHGNIYDPKKDKQVVNEYEK--------------QV-----------------VYKVLD-DNK---------------------------QVTSMYTFVQ------------------------------------PIRAE------WTAPVEE-TPEDIKTS------------IDAAK--AAGAKVLREVKYLPK---------------------------------------------------------------PSREPLVNERM--------------------------------------------------------------------------------------------GIFGYVLKKLFDKRV-----PIKREFVK---LCKIMEIMKKNELTT-MVYDVDG-------KTYHLKDVE----------------------------------FDAAKLDAIQKALKVLC-----------------------------------------------------------------------------------------------------------------------------------------------------------------------------------------------------------------------------------------------------------------------------------------------------------------------------------------------------------------------------------------------------------------------------------------------------------------------------------------------------------------------------------------------------------------------------------------------NTFYGESGNFR-SAIYELLVAAGITSQGQLEIKFVSDGVIINGF-K-------------------------------------------------------------------------------------------------------------------------------------------------------------LYYGD---------------------------------------------------------------------------------------------------------------------------------------------------------------------------------------------------------------------------------------------------------------------------------------------------------------------------------------------------------------------------------------------------------------------------------------------------------------------------------------------------------------------------------------------------------------------------------------------------------------------------------------------------------------------------------------------------------------------------------------------------------------------------------------------------------------------------------------------------------------------------------------------------------------------------------TDSMYISAPEKIFE-----------MIDAWFAERSAEAK--AAND----DALLRRYRE--EY---YTVMVQLTMDRMKILCEEIS-------DRLTARTGTRYLNMAYEEV-----GFPTAWCGKKKYFMTAHIE-------------TINF------E-PDEYFLRGVEIVKQGVNQIIKVLGNEFIKEALD----IHS------DK-EPLD--------IAG------EKLIKFFT-HNWS------------ID--MFAQT-----------------------------ATYKPAKD-----------------NK----------------------SVKRFHER----MTAVFNALPF----DDPN-RE--------------------------------------------------------------------------------------------------------LYRPPGAGDKFKYVIVKRPE-------KINQRGN---KEK-TTKGDFM---EYLDVYIASQSHAHPLELDLEWYFERSFITSFSRFICYHKSF----AHPN----PIDPDQ---DDEHRINSATEWLIE-------QANRFSDKEARAEKMKRLQSA-----------YRRVYKEFNKQI-----------------------------------NTALYENFGE-------------------------------VATCLTGEGMYKGE-------KDLYASFDIAEIKDQTGDVATNWID-KWCIAAGESMERSKPIIEPIYGKCGELPAMRLFELRKECLSNI--QN-NDVIYNTTIDEIRRTLRIITPVFTDLIRVKNNIKDEL-------VSRVQMSCG------------------GEYDKVVFSDEHVKAVTNYQ---PHEQDLVVKFHNNVSKLITCYR---LKTR--------------------------------------------------------------------------------------------------------NKIKLSLVANA----------------IKFRNIV------------------------------------------------------------------------------------------------------------------------------------MTTEG-NHKVQIE--------------------------------------------------------------------------------------DVEEGLPERITDMEPVTIGKHELNK--------------------------------------LPTRNQLLG---------INETIKQYVDANVRA-AILFHPITVLE-------------------RD---EWIKDPSG-----------------YG--------------------------------------------------------------------------------GKH------VFVINLFGID------QV-GR-KTAVRLVNVPIYVDIMV-PKR---------FRAQTN-EFYT-------SVMSS-LTLGQNRPD----------------VSHWD----------IVHGY------KLHGF--------Q--------RATRPWLRFYFTNLGLRSA--------------------FLD--LVSQHNVKY--------------------------------------KANKKQQYQTAND---DSGRPESGYYFNKIARERGINTAGWNLI-----ASENPADITE--------------------I-----------NSPHCSLNNFTKGYE------CNINCLTKC-----RNKIKAQLDP--ITRRLI--ERPK--ALSMFW-----DIETEG--------------G----RDI--------------ED-------------------------------------------------------------------------------------------------------------------------------------------------------------------------------------------------------------------------------------------------HDNMDVFNISM-MFYTLSSD--------------KPILSIGLSKHNTRSF----------D----------------------------------------------------------------GYS-------IV-----CG--------------------SELGVVKTFLEILA-RYLPDYGNGFNSQRFDWRVMFHKF--K----------------------------RYNLFSY-----------------INEH----ISLYQF------------------------------------------------------------------GQKCNLERKF----------------------FTREQ--IKINAE----KTHISDYVAKFPGMLDSDTQPLFYKL--Y-P-KMEIKLERSLNYFLQLN---------------------------------------------------------------------------------------------------------------------------------D--------------------------------------------------------------------------LPA----------------------KDDMPI--SRLWRIKRYGDALND---------------IKECHCSNPLRKV------------ESDPNC--CKLCISPDPFD--INSMSKYDPARRISSELVPRC----NPAKCCRCN------------------------------------------------------------ADVYAFW---LGLGDHYCKIDSHRTQQLIFKR-GIYVDKCELANLSYVQLYDAFYRADGMKVRNIIGRYAP-----RFNI----------------MF----------------------------SNARKNIEQKM----------------------------------------------------------------------------------------------------------------------------------------KQ-HYPGAWVFPP--KYGYYKN---------------------RPITGEDFSSLYPSIMMCYNYSPDRVVTNPAK------------------------------------AEEL-K---------ALGYKLHPVG--------------PIRYEQGEKKGQAGNTIG----TVSGWMVSHGNIYDPKKDKQVVNEYEK--------------QV-----------------VYKVLD-DNK---------------------------QVTSMYTFVQ------------------------------------PIRAE------WTAPVEE-TPEDIKTS------------IDAAK--AAGAKVLREVKYLPK---------------------------------------------------------------PSREPLVNERM--------------------------------------------------------------------------------------------GIFGYVLKKLFDKRV-----PIKREFVK---LCKIMEIMKKNELTT-MVYDVDG-------KTYHLKDVE----------------------------------FDAAKLDAIQKALKVLC-----------------------------------------------------------------------------------------------------------------------------------------------------------------------------------------------------------------------------------------------------------------------------------------------------------------------------------------------------------------------------------------------------------------------------------------------------------------------------------------------------------------------------------------------------------------------------------------------NTFYGESGNFR-SAIYELLVAAGITSQGQLEIKFVSDGVIINGF-K-------------------------------------------------------------------------------------------------------------------------------------------------------------LYYGD---------------------------------------------------------------------------------------------------------------------------------------------------------------------------------------------------------------------------------------------------------------------------------------------------------------------------------------------------------------------------------------------------------------------------------------------------------------------------------------------------------------------------------------------------------------------------------------------------------------------------------------------------------------------------------------------------------------------------------------------------------------------------------------------------------------------------------------------------------------------------------------------------------------------------------TDSMYISAPEKIFE-----------MIDAWFAERSAEAK--AAND----DALLRRYRE--EY---YTVMVQLTMDRMKILCEEIS-------DRLTARTGTRYLNMAYEEV-----GFPTAWCGKKKYFMTAHIE-------------TINF------E-PDEYFLRGVEIVKQGVNQIIKVLGNEFIKEALD----IHS------DK-EPLD--------IAG------EKLIKFFT-HNWS------------ID--MFAQT-----------------------------ATYKPAKD-----------------NK----------------------SVKRFHER----MTAVFNALPF----DDPN-RE--------------------------------------------------------------------------------------------------------LYRPPGAGDKFKYVIVKRPE-------KINQRGN---KEK-TTKGDFM---EYLDVYIASQSHAHPLELDLEWYFERSFITSFSRFICYHKSF----AHPN----PIDPDQ---DDEHRINSATEWLIE-------QANRFSDKEARAEKMKRLQSA-----------YRRVYKEFNKQI-----------------------------------NTALYENFGE-------------------------------VATCLTGEGMYKGE-------KDLYASFDIAEIKDQTGDVATNWID-KWCIAAGESMERSKPIIEPIYGKCGELPAMRLFELRKECLSNI--QN-NDVIYNTTIDEIRRTLRIITPVFTDLIRVKNNIKDEL-------VSRVQMSCG------------------GEYDKVVFSDEHVKAVTNYQ---PHEQDLVVKFHNNVSKLITCYR---LKTR--------------------------------------------------------------------------------------------------------NKIKLSLVANA----------------IKFRNIV------------------------------------------------------------------------------------------------------------------------------------MDT-------------------------------------QKQK---------------LELL--------ELFQ------GSHNEAYKNIN-AFLTPMMHT----------FTEEKRSHDF----------LREVSFMDME-------KKELYVIPRER-MREFMTLADMA-RRE-NV------ILHLMEM--QKE------SSGINFGFNV----------------------------------------IQRKEERMVKDNLYEKI---V-DKTVKILADTCDLSKY-----FEFKTNELQLLGRGQSSNNRLE-F-KFHAFV-----MAKAK---------PDA-------DKI--GD--------------QWVFRDRFR-------VIIPKLECNIR-MRKLVLDKL-KDKVID-----------YTFG-------------IDSLI------------NENIVE--ADSWLSPAPLFGG--AYHG------------------ESCFNTFKLYECTI--------------DQR------YKIYTKEI----------------------NGPELE---------------------AQT--LHKN-LTWLLCSQN------------------YSEEAEGNY----KINVKAKYADN----LPN-------------I--EYNLMNFVDQ-ED--NI---------------------------------------------------------------------------------------ENRISI-DAIDDIEY---------GYAAKIISILPEQ--YAF-------------------------------------------DINLALDLCRAIRATGETSKGGVEKYKRLGEW--FFTRNKR-S------KEEFEEIYNIMQ-------QNARTDSIPV-----TIHSVKHWAML-ADYGRWREVIDEFV----------------VH-EMKKEAMR--------------------------------------------------------------------------FKGV--------------------------------------------------------LGH------------------------SNFAKFLKIYFSDEFKYDRDNNGK---------------SETWYEFINEHK--HRVSGELYKWRTDI-NP-----------------------GSLHTYISEVLLSLLE----------------------------------RAINSIEQDIPADANDN----------------------------------------------TSKLLKGIKRNME-----KSKQSLTNDSF-QNGIIKQAKTKF--RE----------QGVMSCMDLERDLFGVSNGIIKVGEEIK---LIDGYHEYKISMYTTN--------RY-TPMD------------------------------------------------------------------INNWR-VQYLLRVYADIF--I----EPDVLVFALIFAATGL--DHRETSGLMLLLHGGG---------------------------------------------------------------------------------------------------------------------------------------------------------------------------------------------------------------------------------------------------------------------------------------------------------------------ANGKTCYFKITNNTLGQNYCQMLKTQ-LIVGDDERANE----ANPAYIQLK-NKTWGYMDE-----SKRGVVINGSRFKQIFSP--GMQNAR---ALYG----QQENFKNTANIAFGTNF--EPVFNTTDHGTWRRLLKYTC-KTKF--------T-DAP----NPEN------------------QNEKLKDKRIELEIPVSETFMEANLSILAYFYTIYASKYDYD-----LEK------------IPIPT-IRRETEEFR------NKNDKLNKFIVEMFV-----------RSPLAE------RI-PLDNVATRY-EEHCKRYRY-DCGAIDDIIEELRNSRIAKNIIKRNNG---------------------------------FYLEGFRIR------------------------------------------ARIEDP------LEAGET-------------------------NFIDDD-VVNVDMQGGPVSTSHDYVDNLIRS---------------------------LGGNIIDFKTH------HYNTDKR-------------------------------------------------------------------------------------------------------------------------------MDDIFNNLNINQF------------------------------------------------------------------------------------------------------ASRSNGVVEECCITATTY---LDK---------STNVYGGSGQGKSTIVKDILYN-VNPFVNDIVVVNPTDKLNKDYSGNNNVPPPLIHDGL--------------TDEL-IDKIFEKQEKRRKIYDISNKTDVLESLFLDVCPPNARMFAKTID---DKLEEH-----EHEILVG-DADEIVAKSKINNLRTEYRELKNKVFK----------FYINRNMDTLTRRKLNDEQQVAIKWLNINPRMVLVFDDVTPYLKKYA-------QHPKFKALYYQC-RHYNITCITVAHNDSAL-ARDGL-REN---------------------AYNNIFADTASANNYIKH-EEKSLG--------DY-AKYMKKCVGEIF-------QDKYTKMLYER-DTMK--VYKFR----AKSRSNIR-FGAPEVWEFLEKIK------------------------------------------------------------------------------------------LSQRDEIKR-------------------------------------------------------------------------------------------LLN------------------------------------------------------------------------------------------------------------------------------------------------------------------------------------------------------------------------------------------------------------------------------------------------------------------------------------------------------------------------------------------MSVESTHNKFVGKIS-------------------------------------R-----SKKFIRELT------------------------------------------KYTE----------FNSGMMVG-RIKE-IKKN--------------YS---------LSVAEIMYR-FYAKPCKEYGVV--YS----------NILSSNNF-SGQ-----------------------------------------------------LDEI--------LWSLKFVIDRIDRIGGKK--------------------------------------------TNLVAPAEITPVDAVSA----VTAVSSVVKKP-MAAKTSAKPVKPNT--------KLDKLKTKLHQQLIDIMEENIE--------CVLEY------------------------------TNSDYCE----CG----GKVELH-EQGDIKCPD--CGSLGWEHNLAYCENPQVS------------------ETNNMR-----------------------------KGSFDYIRHLNLWLDCI--------QAKKNKNFSDDELN--------RIRECCRRDDISD--------------------EELDCET-IRE-----------YLVE----------CD---MTSY-NNHAPLIIKKLTDGRIQ---PPQLTEKERNDVRVRFIRIMELFEMVK---IPGED-------------LNRSYYPYFIYKIFEDYFKD-N-NQKLKLLDCIHLQSRETVIKNDNKYREICDISL-----PEDNLV------------YKCT---------------------------------------------------------------------------------D-YSKRLLKMV-------------------------------------------------------------------------------------------------------------------------------------------------------------------------------------R--------------------------------------------------------------------------------------------------------------------------------------------------------------------------------------------------------------------------------------------------------------------------------------------------------------------------------------------------------------------------------------------------------------------------------------------------------------------MFLTSQGVALKRSPVYDGIIRKRF-----------TFKIKRRVGQ----------------------------------------------------------AEIY---EQVAMYKLSKIVM---------DGVI--------------------TDV-----WMLPRALAAVISN-----ELKISLTSTLPL-----------------IDKYRP-EM-VEFTTELSAN------------QKVAADAAMRQLI-------------------------------------------------------------------------------------------------------------QSPH------CAILQMGAGLGK------------------------------------------------------------------------------------------------------------------------------------------------------------------------------------------------------------------------------------------------------------------------------------------------------------------------------------------------------------------------TRLAAWIARMVNTKCLFITNRKALKLQAWEEF--CAILGDDNVGKLNGAKG---VLCNDPK-L-----------------VTVTIINSVYKRDP----EF----FRNFGFIIFDE----------------------------------------------------------------------------------------------------------------------------------------------------------------------------------------------------------------------------------------------------------------------------------------------------------------------------------VH-SY--CAKTSREVFYKCNHTKYILGLTATV-GDREDGL--DFVYLSH-------------LGINNNKNTQI--------DSKLLPNWIADEVVFN-TTVEIITY-----HTANIVATPKQ--------ESTGNIDN-MAMLD-----ILMADQT----RLNIILDKIQQLY----------NL--VIDG-NKQHNIYVFCEKC-EHVTSARTAIALKLG-----------LAADA-------------------------------------------------------------------------------------------------------------------------------------------------------------------------PEIAEFRGGLKDAEINTIKAT-SRILICTYG-------YAGTGVSID-----------KMTAMVFMTP--RKGNMKQIVARVLRRRG---DTEIPRVII----DI-------IDAKYYLRKQFAKRLL--AYDHYNIQR--------------------------------------------------------------------------------------------------------------------------------------------EYIKIK---------------------------------------------------------------------------------------------------------------------------------------------------------------------------------------------------------------------------------------------------------------------------------------------------------------------------------------------------------------------------------------------------------------------------------------------------------------------------------------------------------------------------------------------------------------------------------------------------------------------------------------------------------------------------------------------------------------------------------------------------------------------------------------------------------------------------------------------------------------------------------------------------------------------------------------------------------------------------------------------------------------------------------------------------------------------------------------------------------------------------------------------------------------------------------------------------------------------------------------------------------------------------------------------------------------------------------------------------------------------------------------------------------------------------------------------------------------------------------------------------------------------------------------------------------------------------------------------------------------------------------------------------------------------------------------------------------------------------------------------------------------------------------------------------------------------------------------------------------------------------------------------------------------------------------------------------------------------------------------------------------------------------------------------------------------------------------------------------------------------------------------------------------------------------------------------------------------------------------------------------------------------------------------------------------------------------------------------------------------------------------------------------------------------------------------------------------------------------------------------------------------------------------------------------------------------------------------------------------------------------------------------------------------------------------------------------------------------------------------------------------------------------------------------------------------------------------
>I34
---------------MDKP-------------------------------------------------------------------------------------------------------STKI---------------------------------------------------------------------VN-------------------DYTHFY-------------------AY---SWHVDEES--------------------------------------------------------------------------------VDE--------------------------TFIRVYGLD------EA-NE-NVCVSVNGFRQFVWVEL-PSFIDWS-LS----HNVD-RVVR--------YFEQTW------PN----------------VG-----------VQFKMYR------KLYG-----ANLKQSRSNGEYVHKKFPFLQCSSMSWKMLKFTLPT----------------ALK------------T----------------------PQRIMG---------LGSI-KFRVHGQ---DA-----CPRLQLTS-KYNLPTAGWIQFK-------------------------GIEIL-DQDV-----------KFSQSCREFMVD-LS--DKNWGKPSTMIC--------RS----DKT---------TVPR--PLILSF-----DLEVNS-------------------EE--------VVTMPKATK-------------------------------------------------------------------------------------------------------------------------------------------------------------------------------------------------------------------------------------------------PGDV-VFQISC-IFNRLGGV-------------ENEVERYLLSLGNP-------------------------------------------------------------------------TEQIVG-------A-TI---LRYS--------------------TEKKLLMGFRDLVN-EKNPNVITGYNIFNFDIPYLMDRT--V----------------------------YKSIFVE------------------W---AQ-QGFAKN------------------------------------------------------------------RPGIPREIRWSS------------------------------SAY----KNQEFKYL-DCEGRLYIDLLPVVQRD--F-K-LNDYKLKTVSTFFIGET-------------------------------------------------------------------------------------------------------------------------------------------------------------------------------------------------------------------------------------KDDLDP--TSIFRCYREGTR-----------------------------------------DDSPK-----------------------------------------------------------------------------------------------------------ASHFMSIC-----------GKYCMQDSMLVYKLFEKL-NVWYGLSEMAVVCNVPMITLFTKGQQIKVYSQLYKYCL-----AAKI----------------IP----------------------------------------------------------------------------------------------------------------------------------------EK---DGY---------------------IVAENE-------RYVGAHVFTP--KPGLY-----------------------ENVIPLDFSSLYPSLMIAYNIDYSTCA-----------------------------------------FDA----------------S---IP-DQLCH--------IMEWEDH--IGCAHDPKV----------VEKERLTQL------INTLKN-----------------------------------KEE----------------------------------------------------------------------------VSRMRKER-------SEITK-SLS-------------KNVMC-EKR----KYRFLKSTTE--D----------------------------------------------------------------------GRFK--------------------------------------------------------------------------------------------GVLPTIVQNMLDARK-----ETRAE----------------------------------------MGRLKKRL--------------GTAVGEEA----T-HLQTQIAILNQRQLAYKVSA-----------------------------------------------------------------------------------------------------------------------------------------------------------------------------------------------------------------------------------------------------------------------------------------------------------------------------------------------------------------------------------------------------------------------------------------------------------------------------------------------------------------------------------------------------------------------------------------------NSMYGITGVKA-GMLPFMPVAMSITFMGRTNIARVAQ-LLQTQYQG------------------------------------------------------------------------------------------------------------------------------------E------------------------LVYGD-----------------------------------------------------------------------------------------------------------------------------------------------------------------------------------------------------------------------------------------------------------------------------------------------------------------------------------------------------------------TD----------------------------------------------------------------------------------------------------------------------------------------------------------------------------------------------------------------------------------------------------------------------------------------------------------------------------------------------------------------------------------------------------------------------------------------------------------------------------------------------------------------------------------------------------------------SNYVSFNHK---------------------------N---------------------MS---MSELWDYAI-RV---ADEIS-------QQFPPP-----IKLEFEEAI----YSKFLILTKKRYLYQTALR-------------DGTI--------KKEIGKRGVVLNRRDNSGFIRKIYQNMVDSIFN-----HVAGEGRDLKSVVLD--------VVT------ADICALFN-HQF------------PVD--DFVITKSTGNYG----DLQPENFVNEKGVPRAMLGQYNVPCL------------TSQVRE----EERIETEEQEQNWYLDKLPAHIQLLEK----IRRR--------------------------------------------------------------------------------------------------------------------------GQMKNEGGRLEYVIVETN------------------SLKDK-QSTKIETLPYYTK----NRGIL--KLDYLYYL-HRCINPLDQILKVVFD-------------------------------------------------------LDDFVKR-------------------------Q------------------------------------------YKAREA--------------------------------------------------------------KK--KVTLELGE--LFRPNFI-IEKS--QLQLVRARA-------DEVYRLVYGTAADCRAQLGELGPDWCVRAKFE----------------YVPLV--DDP---YRYFQQKYGATGSLKTKFDFEGRDIRLN----NQPESKLVSTLKR-----------------------------EFK--------------------------------------------------------------------------------------------------------------------------------------------------------------------------------------------------------------------------------------------------------------------------------MDKP-------------------------------------------------------------------------------------------------------STKI---------------------------------------------------------------------VN-------------------DYTHFY-------------------AY---SWHVDEES--------------------------------------------------------------------------------VDE--------------------------TFIRVYGLD------EA-NE-NVCVSVNGFRQFVWVEL-PSFIDWS-LS----HNVD-RVVR--------YFEQTW------PN----------------VG-----------VQFKMYR------KLYG-----ANLKQSRSNGEYVHKKFPFLQCSSMSWKMLKFTLPT----------------ALK------------T----------------------PQRIMG---------LGSI-KFRVHGQ---DA-----CPRLQLTS-KYNLPTAGWIQFK-------------------------GIEIL-DQDV-----------KFSQSCREFMVD-LS--DKNWGKPSTMIC--------RS----DKT---------TVPR--PLILSF-----DLEVNS-------------------EE--------VVTMPKATK-------------------------------------------------------------------------------------------------------------------------------------------------------------------------------------------------------------------------------------------------PGDV-VFQISC-IFNRLGGV-------------ENEVERYLLSLGNP-------------------------------------------------------------------------TEQIVG-------A-TI---LRYS--------------------TEKKLLMGFRDLVN-EKNPNVITGYNIFNFDIPYLMDRT--V----------------------------YKSIFVE------------------W---AQ-QGFAKN------------------------------------------------------------------RPGIPREIRWSS------------------------------SAY----KNQEFKYL-DCEGRLYIDLLPVVQRD--F-K-LNDYKLKTVSTFFIGET-------------------------------------------------------------------------------------------------------------------------------------------------------------------------------------------------------------------------------------KDDLDP--TSIFRCYREGTR-----------------------------------------DDSPK-----------------------------------------------------------------------------------------------------------ASHFMSIC-----------GKYCMQDSMLVYKLFEKL-NVWYGLSEMAVVCNVPMITLFTKGQQIKVYSQLYKYCL-----AAKI----------------IP----------------------------------------------------------------------------------------------------------------------------------------EK---DGY---------------------IVAENE-------RYVGAHVFTP--KPGLY-----------------------ENVIPLDFSSLYPSLMIAYNIDYSTCA-----------------------------------------FDA----------------S---IP-DQLCH--------IMEWEDH--IGCAHDPKV----------VEKERLTQL------INTLKN-----------------------------------KEE----------------------------------------------------------------------------VSRMRKER-------SEITK-SLS-------------KNVMC-EKR----KYRFLKSTTE--D----------------------------------------------------------------------GRFK--------------------------------------------------------------------------------------------GVLPTIVQNMLDARK-----ETRAE----------------------------------------MGRLKKRL--------------GTAVGEEA----T-HLQTQIAILNQRQLAYKVSA-----------------------------------------------------------------------------------------------------------------------------------------------------------------------------------------------------------------------------------------------------------------------------------------------------------------------------------------------------------------------------------------------------------------------------------------------------------------------------------------------------------------------------------------------------------------------------------------------NSMYGITGVKA-GMLPFMPVAMSITFMGRTNIARVAQ-LLQTQYQG------------------------------------------------------------------------------------------------------------------------------------E------------------------LVYGD-----------------------------------------------------------------------------------------------------------------------------------------------------------------------------------------------------------------------------------------------------------------------------------------------------------------------------------------------------------------TD----------------------------------------------------------------------------------------------------------------------------------------------------------------------------------------------------------------------------------------------------------------------------------------------------------------------------------------------------------------------------------------------------------------------------------------------------------------------------------------------------------------------------------------------------------------SNYVSFNHK---------------------------N---------------------MS---MSELWDYAI-RV---ADEIS-------QQFPPP-----IKLEFEEAI----YSKFLILTKKRYLYQTALR-------------DGTI--------KKEIGKRGVVLNRRDNSGFIRKIYQNMVDSIFN-----HVAGEGRDLKSVVLD--------VVT------ADICALFN-HQF------------PVD--DFVITKSTGNYG----DLQPENFVNEKGVPRAMLGQYNVPCL------------TSQVRE----EERIETEEQEQNWYLDKLPAHIQLLEK----IRRR--------------------------------------------------------------------------------------------------------------------------GQMKNEGGRLEYVIVETN------------------SLKDK-QSTKIETLPYYTK----NRGIL--KLDYLYYL-HRCINPLDQILKVVFD-------------------------------------------------------LDDFVKR-------------------------Q------------------------------------------YKAREA--------------------------------------------------------------KK--KVTLELGE--LFRPNFI-IEKS--QLQLVRARA-------DEVYRLVYGTAADCRAQLGELGPDWCVRAKFE----------------YVPLV--DDP---YRYFQQKYGATGSLKTKFDFEGRDIRLN----NQPESKLVSTLKR-----------------------------EFK-----------------------------------------------------------------------------------------------------------------------------------------------------------------------------------------------------------------------------------------------------------------------------------------------------------------------------------------------------------------------MNQLY-SFFK---N--------------CNSFGAPP-------PLYTHVFLGS---------RPGKFYLSASS-DNEFYTLYNSL-VEA-KT------PVCVAEK--QDD------YVPLLGDVDL-----KVCIDQE-N-------------------------AFLKKTRVLYGEEELRAI---V-KCFQDTIKKNVV---------------------------DWRD-Y-HLICVA-----LEK-----------KPY---------MA-GE----------------YLKNGFH-------LHFPYLYLEKEKVKNVII-PKIKEMVAAFRLGSGKRLFADIDD--A---------------------------PENFID---DVTNKCWLMYGS--SKSEDK-----------------KPYRISQV------------------YSGN------LEPMDLYEAFSIKPFYTKEE-----EPITVTVDNV----------------------------KKI-LPQLLSISS------------------IKKEVLNVK-------------------TPMDLKIPTKIYLKQE---LKDIEG-ENS-E--------------------------------------------------------------------------------------------TIKRNL------------------KDAKDLLKILNKK--RAN-------------------------------------------EYNSWWDIGIILFNIGHG--C----EDAFTIWDKWSSY-SD-KYDPD----ACVQVWN----------SMHL--RNPRFSKIKGMGSLRWYVKQ-DNLKGYTAWVDKMH-GLVLDE---------KNL---VECV--------------------------------------------------------------------------------------------------------------------------------TRLEIM-TTD------------------------TPLARLMLDLYSGEYVFS-DAG--------------------WYS------------FNGTIWSPVK-VL-----------------------KDFRVKFEHISTKYKEMRKRIMELIY--HKN-----------DDSGR--------DSEEDSQ-EEEVSS------------------------------------SQEQLSAKHRAILMAKYRDIN-----RAINKLENFAT-QNGILKMCEVFF--YN----------EDFSDLLDENPLLIAFKNGVFDF----ETLTFRKGLQSDYLSKTLNI--------RY-------------------------------DDTL-----------------------------------TDDSEE-VLELYNFLSKIF--P----DEKVRAYFVDQICEVFRGGNRDK--IAMFWTGNG---------------------------------------------------------------------------------------------------------------------------------------------------------------------------------------------------------------------------------------------------------------------------------------------------------------------NNGKSVTQRLFETMIGKKLAVKLSTS-VLT-ERIQPGQ----PNPQLTRLRGGIRWGVFDE-----WGKTEQILSGSLNVLTGG--DSLPCR---DLFQ-KGSDSSDFTPMFKLLCICNE--LPCLKDAVDATWDRIRIIPF-ESKF--------V-AR-------EKCP-E-TEQEQRE------KKLFLCDTEITQKD-RMESLARALGWYLVKIFK----EKEKK-----RRN-----G---TYQVTIPDKVNDAKLKYQ------AKCDILAFFMEETY-----------LKTDNQD------HKIPFDDMYISFKNWYINSF---SGKMVT-----LNKHEFIEMV-----RNKYNL-------TETDKALRG-------------YMWNR----------------------------------------------------------------------------------------NYDDSDDE------------------------------------------------------------------------------------------------------------------------------------------------------------------------------------------------------MIELQDE------------------------------------------------------------------------------------------------------------------TTIKIKPLDLDMIN--PNPANFMDPNQGGSKIFIIGKSGSGKSTLIRSLFYN-KSQIIPVAQAMSGTESETGFYR--QFIPSAYIFDEY--------------DSQA-LGNMIMRQKAARQYLA-------------------------------------------------------------------------------------------------------------------NPWTMLIIDDCMDET-SVF-------NKTPQPALFKNG-RHWKMLYLVALQYALDV-KPG-I-RSNIDGVFIFRESNVAIRKRLYD-NYAGIIPTFQLFEKIMDEITK-DYTALYI----HNVTTSN-DWRDCVF-------------------------YYKAPFENQHVD--QFK-FGCCEYRGYGAKILKPHLK-----------------------------------------------------------------------------------------------------------------------------------------------------------------------------------------------------------------------------------------------------------------------------------------------------------------------------------------------------------------------------------------------------------------------------------------------------------------------------------------------------------------MSK--------KQT--------------------------TAAATAPID-------------------ILELHTQIQQFIETESKN-V---------------------V-----------V-----LEAKLVKIN-QLLE------------CDY-LRP--------------RIIYR------------------LKM-EKEM-CEK----LIIEHHNLDF-FN---------IDVAHLIEE-YHMLN----------------------------------------------------------------------------------------RTEIVLP---FFSPTK--------------------------------------------------------DQLTQ------------------QLEHKRKKMDL----------------------EKQFLNKLKNYTH---LKNFEFMMK-HCEFIPKSS-------------------------------PPPC-V---CGNK---TEFIKDDDRA-VCAI--CCTE--QSLIS---------------------------NTSS----FSDVGR-----------VNMAS----KYTYNRKVHFRDCITQY--------QGKQKTHIPEEIYT--------ILETKLLEKNLLNTEPGLTVE---------KRYEKVTRAM-VLD-----------ILKE----------LGSKDVKKF-YDDIVLIHHTL--TKQP---CDNIE-YLEDSLLDDFDKLTETYDNLY---VNQDSPDDE---RGGTKRKNFINAQFVLYQLLRKHNH--PCNSMD----FLTLKKSERKRFHHTICKKLFSILE-----------------------W------------------------------------------------------------------------------------K-YSYSIC----------------------------------------------------------------------------------------------------------------------------------------------------------------------------------------------------------------------------------------------------------------------------------------------MA--------------------------------------------------------------------------------------------C-----------------------------------------------------------------------------------------------------------------------------------------------------------------------------------------------------------------------------------------------------------------IIH---T----------------NRHNDTVLSKLQKDLSKSIEIG--------------------------------------------NKKYGG----GQLKTVYVYQLDESVE-----------------SRP----------------------------CNIPFFYG---------LRLAK------TNADVRIERPE----RKELA-TM-G----KRFVGTLRDE------------QTVSRNQALTLLT--------------------------------------------------------------------------------------------------------------------QHKSCILSCYTGFGK------------------------------------------------------------------------------------------------------------------------------------------------------------------------------------------------------------------------------------------------------------------------------------------------------------------------------------------------------------------------TVTAINMASKIKLPTLIAVPKKPLLAQWEQEIA--KFIPTAT------------VVVVDPSKIKSLP-------PQPECD--FCIINTCNLEKLVK--HDP-KFVKTFGFLIVDE-------------------------------------------------------------------------------------------------------------------------------------------------------------------------------------------------------------------------------------------------------------------------------------------------------------------------------------AHLQMTETMAENLLH-VTPRYLLGITATP-YR-----DDGYHVLFDMFFGPEMV------KIKLNKKHTV--------------YKVKTGFC-P-------------------------------------------------------DES-----R-------------------------------YKK---------------------------------------------------------------------------------------------------------------------------------------------------------------------------------------------------------------------------KKTLF-----HLP-SRKSIGTPYWRSRPPIRKGTGSSW---------------TLLRASRRAPF------------------------------------------------------------------------------------------------------------------------------------------------------------------------------------------------------------------------------------------------------------------------------------------------------------------------------------------------------------------------------------------------------------------------------------------------------------------------------------------------------------------------------------------------------------------------------------------------------------------------------------------------------------------------------------------------------------------------------------------------------------------------------------------------------------------------------------------------------------------------------------------------------------------------------------------------------------------------------------------------------------------------------------------------------------------------------------------------------------------------------------------------------------------------------------------------------------------------------------------------------------------------------------------------------------------------------------------------------------------------------------------------------------------------------------------------------------------------------------------------------------------------------------------------------------------------------------------------------------------------------------------------------------------------------------------------------------------------------------------------------------------------------------------------------------------------------------------------------------------------------------------------------------------------------------------------------------------------------------------------------------------------------------------------------------------------------------------------------------------------------------------------------------------------------------------------------------------------------------------------------------------------------------------------------------------------------------------------------------------------------------------------------------------------------------------------------------------------------------------------------------------------------------------------------------------------------------------------------------------------------------------------------------------------------------------------------------------------------------------------------------------------------------------------------------------------------------------------------------------------------------------------------------------------------------------------------------------------------------------------------------------------------------------------------
>P19
--------------------------------------------------------------------------------------------------------------------------------------------------------------------------------------------------------------------------MDVR-------------------CL---NL-------------------------------------------------------------------------------------FENKG-----------D------------KRSLFLKARS------KT-GE-SIFIR---FDHYFYYVV-------------RESVKN-ELRIV-------------------------TKYSKYLGSMNILNIDEHVY--TNT-NITQRCPDVD--DIWLL-------AD--------TCKLPIQDTLMSD--------------------------YLN---------------------------VTW----------------------------------FLL--------------LNNIIPDGCYTLDTQ--YLV------------------------SIRK-----------DCYHCINPELCF-----------KTRIQRF-------------------------N-IV--RSCLFF-----DIECQF-----------------------------DKKFPSVFT----------------------------------------------------------------------------------------------------------------------------------------------------------------------------------------------------------------------------------NP------------------ISHISC-YY--IDKA--------------GN--DFKFTLINV-------------DLL-TIE------------------------DKQIAY---------------------NDYITIDT-------VDDM------N------------YNNKITFCSEITLLRITKKLLE-A-PFDFIVSFNGHNFDIRYISTRL--TLLTNEHI---------------------------------------------IF---RL----------------------------------PDRSES---------------------------------VNLGIYERNLAS--------------------HRG-V-----CGM----SNTTYHIN-NNNGTIFFDLYSYIQKS--E-R-LTSYKLDSIAKHAFACKTIAYKHK------------------------------------DRYWKF-------------------------------------------IGNETTDVKGKAIIFSKVLSTGNYITMNDTVY-KIIEKKCE------------------YNSFHVVI-DV---------------------------RQ--TL----------------------LEEE-IYELSFGKDDIDL--ATMYQNFTIKTAIEM-------------------------------------------------------------------------------------------------------------------------------------------------------------------------ADYCLHDACLCYYLWIHY-GIETKIDAAANTYILPQCLALEYRASTLIKGPLQRLLL-----ETKT----------------IL--------------------------------------------------------------------------------------VRSNKK-----------------------------------------------------------------------------------CKFLYEGGKVFEP--KKKIFS----------------------NNVIIFDYNSLYPNVCIYGNLSPETLV-----------------------------------GVI-VSTNRL-----------EHEINKQKIF-------------DKFPSPNYIIIECEPR-----------------------------------------------------------------------------------------------------------------------------------------------------------------STDYISE------------------------------ITVFDRSKR--------------------------------------------------------------------------------------------------------------------------------------------------------------------------GIIPKLLLTFLEQRS-----IYKNL----------------------------------------CNNAT--------------------------------TSSDRDIFDSMQYMYKIIS-----------------------------------------------------------------------------------------------------------------------------------------------------------------------------------------------------------------------------------------------------------------------------------------------------------------------------------------------------------------------------------------------------------------------------------------------------------------------------------------------------------------------------------------------------------------------------------------------NSVYGLMGFRN-STLYSYASAKTCTTIGRKMIM-----YLDSVLNG-------ARL------------------------------------------------------------------------LNGKFILAGT---------PTNPFFGGNK----------------QRDIRTSLD---------TSLE----MQFSSIYGD---------------------------------------------------------------------------------------------------------------------------------------------------------------------------------------------------------------------------------------------------------------------------------------------------------------------------------------------------------------------------------------------------------------------------------------------------------------------------------------------------------------------------------------------------------------------------------------------------------------------------------------------------------------------------------------------------------------------------------------------------------------------------------------------------------------------------------------------------------------------------------------------------------------------------------TDSVFLEV-----------------------------NN---------------------KD---ICITLLVAK-EL---EKAIN------SVVLFDN-----FKIEFEGI-----YKNLIMQSKKKYTTIKYSAN------------------YKIGD-EPVRINKGTSETRRDVSLYHKVMIKKYKTQISD--MLASD----DVTSAQVCI--------DTL------KSLEADLM-IEFENRYL-------PLS--MFTLSRRHH-------------------------CNYKSKDN-----------------------------------------PNIVLVAR----YNSEN------------------------------------------------------------------------------------------------------------------------T-EHIEIGERYQIAYICSSS------LPWQ--KK---LTNIK-TYERIID-KTFTL----HD----ERILYEIYF-RRLATEVVNLLDNKV----------------------------------------------------------------------------------------LSTQ---------------------------------------LFNKLFG------------------------------------------------------------TKPT--------------------------------------------------------------------------------------------------------------------------------------------------------------------------------FYN-------------------------------------------------------------------------------------------------------------------------------------------------------------------------------------------------------------------------------------------------------------------------------------------------------------------------------------------------------------------------------------------------------------------------------------------------------------------------------------------MDVR-------------------CL---NL-------------------------------------------------------------------------------------FENKG-----------D------------KRSLFLKARS------KT-GE-SIFIR---FDHYFYYVV-------------RESVKN-ELRIV-------------------------TKYSKYLGSMNILNIDEHVY--TNT-NITQRCPDVD--DIWLL-------AD--------TCKLPIQDTLMSD--------------------------YLN---------------------------VTW----------------------------------FLL--------------LNNIIPDGCYTLDTQ--YLV------------------------SIRK-----------DCYHCINPELCF-----------KTRIQRF-------------------------N-IV--RSCLFF-----DIECQF-----------------------------DKKFPSVFT----------------------------------------------------------------------------------------------------------------------------------------------------------------------------------------------------------------------------------NP------------------ISHISC-YY--IDKA--------------GN--DFKFTLINV-------------DLL-TIE------------------------DKQIAY---------------------NDYITIDT-------VDDM------N------------YNNKITFCSEITLLRITKKLLE-A-PFDFIVSFNGHNFDIRYISTRL--TLLTNEHI---------------------------------------------IF---RL----------------------------------PDRSES---------------------------------VNLGIYERNLAS--------------------HRG-V-----CGM----SNTTYHIN-NNNGTIFFDLYSYIQKS--E-R-LTSYKLDSIAKHAFACKTIAYKHK------------------------------------DRYWKF-------------------------------------------IGNETTDVKGKAIIFSKVLSTGNYITMNDTVY-KIIEKKCE------------------YNSFHVVI-DV---------------------------RQ--TL----------------------LEEE-IYELSFGKDDIDL--ATMYQNFTIKTAIEM-------------------------------------------------------------------------------------------------------------------------------------------------------------------------ADYCLHDACLCYYLWIHY-GIETKIDAAANTYILPQCLALEYRASTLIKGPLQRLLL-----ETKT----------------IL--------------------------------------------------------------------------------------VRSNKK-----------------------------------------------------------------------------------CKFLYEGGKVFEP--KKKIFS----------------------NNVIIFDYNSLYPNVCIYGNLSPETLV-----------------------------------GVI-VSTNRL-----------EHEINKQKIF-------------DKFPSPNYIIIECEPR-----------------------------------------------------------------------------------------------------------------------------------------------------------------STDYISE------------------------------ITVFDRSKR--------------------------------------------------------------------------------------------------------------------------------------------------------------------------GIIPKLLLTFLEQRS-----IYKNL----------------------------------------CNNAT--------------------------------TSSDRDIFDSMQYMYKIIS-----------------------------------------------------------------------------------------------------------------------------------------------------------------------------------------------------------------------------------------------------------------------------------------------------------------------------------------------------------------------------------------------------------------------------------------------------------------------------------------------------------------------------------------------------------------------------------------------NSVYGLMGFRN-STLYSYASAKTCTTIGRKMIM-----YLDSVLNG-------ARL------------------------------------------------------------------------LNGKFILAGT---------PTNPFFGGNK----------------QRDIRTSLD---------TSLE----MQFSSIYGD---------------------------------------------------------------------------------------------------------------------------------------------------------------------------------------------------------------------------------------------------------------------------------------------------------------------------------------------------------------------------------------------------------------------------------------------------------------------------------------------------------------------------------------------------------------------------------------------------------------------------------------------------------------------------------------------------------------------------------------------------------------------------------------------------------------------------------------------------------------------------------------------------------------------------------TDSVFLEV-----------------------------NN---------------------KD---ICITLLVAK-EL---EKAIN------SVVLFDN-----FKIEFEGI-----YKNLIMQSKKKYTTIKYSAN------------------YKIGD-EPVRINKGTSETRRDVSLYHKVMIKKYKTQISD--MLASD----DVTSAQVCI--------DTL------KSLEADLM-IEFENRYL-------PLS--MFTLSRRHH-------------------------CNYKSKDN-----------------------------------------PNIVLVAR----YNSEN------------------------------------------------------------------------------------------------------------------------T-EHIEIGERYQIAYICSSS------LPWQ--KK---LTNIK-TYERIID-KTFTL----HD----ERILYEIYF-RRLATEVVNLLDNKV----------------------------------------------------------------------------------------LSTQ---------------------------------------LFNKLFG------------------------------------------------------------TKPT--------------------------------------------------------------------------------------------------------------------------------------------------------------------------------FYN----------------------------------------------------------------------------------------------------------------------------------------------------------------------------------------------------------------------------------------------------------------------------MATSVV-NDII---------------------------------------------------------------------------------------FVQKRLGV-------------PAIKRRD--------EDPQYVEAFT---------------------CDELEEYIKI------HPTCS------LFETLRNED---EFSIVRVFLDIDL-------------D----------------------------SRMSECDFIHALKDL---I-TTYSRFVVKFVRDNCTC------------------------SN-PDSIIKFMLSNFSITEST-----------------------------------------NTDKTSSH-------IVFPNVYTTMD-TLIFMKRSLLYLIRTST----------------N---------PLIRS-----------------IDPAIYRKGATLRVVGT--RKSKDCKYIHKKRYPH----VDISNYLFTYV-----------------NMDVDSCYFEL-ARSN------------------------------DNTD------------------TMNKVWE-PNFI------------------------------------------------------------PFADAM-----------------------------------------------------------------------------------------------------------------RKV-RK---------------VIINNIVNFNEIT--EEN--------------------------------------------------------------------FIAIPLIIDYT-SACM----------LCKK-------------KVHKH-HHQLA----ISGDSLRIYKL-GNPYSCK---------------------------VKVISLE--------------------------------------------------------------------------------------------------------------------------------------GNR-----------------------LFSAAQQIFSR---------NVVQLTDRGEHI----------VWLQ---------------NAWRSN--DESL--------------------LTKLILNMRDSLP-------------------------------------------------------------------------------------------------------EYGIDVLCP-RK----------------RKVIECNLRDML--VE------SI-------DTDYYPDKLPFNNGVLDL----SNDKFCVGDEAKKFMCTVSTGY------NI-----------------------------CNDNR----------------------------------DKLLLQDK-ISELYKILDDIQ--PKTSENAQNRELFERVLSSCLCGITKP---CLVFFYGDT---------------------------------------------------------------------------------------------------------------------------------------------------------------------------------------------------------------------------------------------------------------------------------------------------------------------ATGKSTTKNLLKSVMG-SLLIETGQN-ILTEAMD-KG-----PNPFVGNMH-LKRVVFCSELPDFACNGSKRIRSDNIKKLT---DHCVVGR---MCFS----NKINIRNHATIVIDTNY--APVFDRVDNAIMRRIALVKF-RTHF--------S--------TPA--------GRLAAENNSSYDKVKPLDEGLEMKI-RQHYFRFAFLQVLIGWFQ----TYHSP-----ILKL-----------EPTPEAIPDFAFHRKVSSLIVSSSVSHLSYIEYLA------KLGY-MVL-DGE------IGLMLSLFQQRLQKYFNV---------------KIYGSDIESFINRNKKFNS---------------MGEE-------------YLA-------------------------------------------------------------------------------FIFIE------DLPHK---------------------------------------------------------------------------------------------------------------------------------------------------------------------------------------------------------------------------------------------------------------------------------------------------------------------------------------------------------------------------------------------------------------------------------------------------------------------------------------------------------------------------------------------------------------------------------------------------------------------------------------------------------------------------------------------------------------------------------------------------------------------------------------------------------------------------------------------------------------------------------------------------------------------------------------------------------------------------------------------------------------------------------------------------------------------------------------------------------------------------------------------------------------------------------------------------------------------------------------------------------------------------------------------------------------------------------------------------------------------------------------------------------------------------------------------------------------------------------------------------------------------------------------------------------------------------------------------------------------------------------------------------------------------------------------------------------------------------------------------------------------------------------------------------------------------------------------------------------------------------------------------------------------------------------------------------------------------------------------------------------------------------------------------------------------------------------------------------------------------------------------------------------------------------------------------------------------------------------------------------------------------------------------------------------------------------------------------------------------------------------------------------------------------------------------------------------------------------------------------------------------------------------------------------------------------------------------------------------------------------------------------------------------------------------------------------------------------------------------------------------------------------------------------------------------------------------------------------------------------------------------------------------------------------------------------------------------------------------------------------------------------------------------MFGYISMTYKLYTYIKKLAGY----------------------------------------------------------QPVNLFTSSGEFVEVFPN-----------STFK----------------------------FLVPAGLFS---------SSDVALRD-LNY-------PKPTNDMRN-LKDVV--------LPSLYAQ------------QKIVIDKVSEAVA-------------------------------------------------------------------------------------------------------------KKKS-ENRPIYITLHLACGFGK------------------------------------------------------------------------------------------------------------------------------------------------------------------------------------------------------------------------------------------------------------------------------------------------------------------------------------------------------------------------TVTACYIIAKEKVKTVICVPNKMLIPQWKSAIE------AMNISFIISING---VKSLLQE--------------LRYQDANILVVVSRHFVND----EFCKLVYKKYDMLILDE----------------------------------------------------------------------------------------------------------------------------------------------------------------------------------------------------------------------------------------------------------------------------------------------------------------------------------SH-LYNLMNNSSMTRYLAMYPPPICYFLTATP-RAANRIYCNDIITVEK------------------KSVLKK--------TIKVIDNFL-ESYTTT----KIRML------------SRRL--------DSPANKYH-IYTEK-----ILYEDIH----RNELIVNTISDDF----------ET-------NKINRVMVIVKLR-VHMLMLYNELYSKFG-------EYVI-LGDS-----------------------------------------------------------------------------------------------------------------------------------------------------------------------RDKQIPNTVRELRY-------KN-KFIFVSTLN-------YSGTGLDLP-----------SLDTLVVVSIIMNSMYIEQLLGRVCRETD---DI-HRKVYVFPS-TS-------ILCIRSIIGMFTQRLITLATQSLGFSMES----------------------------------------------------------------------------------------------------------------------------------QSQTAKE-EKTLNL------------------------------------------TFNYKMR-----------------------------------------------------------------------------------------------------------------------------------------------------------------------------------------------------------------------------------------------------------------------------------------------------------------------------------------------------------------------------------------------------------------------------------------------------------------------------------------------------------------------------------------------------------------------------------------------------------------------------------------------------------------------------------------------------------------------------------------------------------------------------------------------------------------------------------------------------------------------------------------------------------------------------------------------------------------------------------------------------------------------------------------------------------------------------------------------------------------------------------------------------------------------------------------------------------------------------------------------------------------------------------------------------------------------------------------------------------------------------------------------------------------------------------------------------------------------------------------------------------------------------------MDRIQEKTFCRASLLTAPFRMALVGGSGSGKTAYLLSLFSTLVKG-YKHILLFLPVYN----SAYDGYVWPDH-------------------IQKV------TSPEELEYILSTTKS----KIEKY---ALM--K-SSQHKFLIILDDMGDMQTKSKTLLGLLNYGRHINISVILLCQTYKHVPVNGRASITHLCCCNVSESDIENMLRSM----SIKGS-KKQLLRAMCIIRTATTD-RRVHIIEDSVFCNGEQRICYDKADDVVLSRELN-PKILLSQFSHMK------------------DKLHDITKNVHT----------------E------------------------------NVTII-------------------------------------------------------------MNLKLCKVCKHNGVTIEEGFDVCIFCDTVFTQSSR-SSKRSNFHVSNKLIHLRNVLRRLLSHQCSGEIIDELKLLMDEHSIDAKDIDANFVSSFLKANSKINKKDYKLVFEIINH--VKNEKL-NLSTEK-INEIIEIFKYLVFFCQENTPSKTINYSFFLDKIFNITSVTSNLKPQTVKNYAKNNSNQLVWENFITY-----MKDRKKTIHVLDF--------GHKYVFNDNMFTTCSLDL-----------------------------------------------------------------------------------------------------------------------------------------------------------------------------------------------------------------------------------------------------------------------------------------------------------------------------------------------------------------------------------------------------------------------------------------------------------------------------------------------------------------------------------------------
>MI01
----------------------------------------------------------------------------------------------------------------------------------------------------------------------------------------------------M-------------------ASIEFQ-------------------IY---DYRETHQ-------------------------------------------------------TFEDED--------------------TEKEMMG---------------------EYIIQVFGRT------QD-GE-SVYAKLKDFHPRFYIKI-PENW------------TN-RHLK--------RMETFLKSKDNR-------KIWNKDRECL-VSCS-----------MVKRK------KAYGF-------TN--------NKLYKFAVLTFTNYYACKK-FAS----------------LFEL---NKV------------YIP---------------GVT-----------TKAITFKIYEA---NL-----TPMLRCFH-IQDIPGCGWVRA--E--NFI------------------NIK-T-KNKE-------------STCNYEIVLS-----------YKDIKPI-----VKE-----------------SNAP--LRICSF-----DIECDS-------------------CD---------GMFPQANR-------------------------------------------------------------------------------------------------------------------------------------------------------------------------------------------------------------------------------------------------PNDN-IIQIGC-TYTLLGKS--------------EPYRQYICTLNSC-------------D---------------------------------------------------------N----IEG-------A-TV---ESFD--------------------VESDLLLAWLEEIK-NSDADILTGYNIFYFDEKYIMDRA--K----------------------------YLGIEID------------------I---KY-LSKLKT------------------------------------------------------------------FRCPFKEQKLAS------------------------------SAL----GENLLRYF-DTPGLVHIDLMKDVQKT--Y-N-LSSYKLDKVASNFIKGNVKEIK------------------------------------------------------------------------------------------NISTKNKSP-VNKFELICDQVNDLHQDDYIHL----ELMESFVS---EDI------GDKFKIIKLDI--------------------------ENKIITIKTK------LDL--IE----ECDFTRGKIYWSQAKDDVPP--KEIFK-MQHM-------------------------------------------------------------------------------------------G----------------------------------------------------------------SKERCTV-----------AKYCLKDCKLVNLLINKL-EIVTKNIEMANVCYVPLSYLFVRGQGIKLFSLCLKEYR-----KHKF----------------LF----------------------------PVV----------------------------------------------------------------------------------------------------------------------------------KKPDVDL--------G-SYEGAIVFDP--IPKVSY----------------------QAHATKDFASLYPSAIIQKNMSHETKV-----------------------------------------DND----------------EFDNIP--------------GIEYFNAKF---------------------------------------------------------------------------KDDTG---------------------------------------------------------------------------------------------------------------------NWQ----YRRFAK-LP--------------------------------------------------------------------------DEF---------------------------------------------------------------------------------------------GVVPTILRTLLGERK-----AVKKL----------------------------------------MKVEKD--------------------------------PFKYAILDAKQLALKVTA-----------------------------------------------------------------------------------------------------------------------------------------------------------------------------------------------------------------------------------------------------------------------------------------------------------------------------------------------------------------------------------------------------------------------------------------------------------------------------------------------------------------------------------------------------------------------------------------------NSLYGQLGAAT-SPVRDRDIAACTTSTGREMLIYAKK-YDEEILPWIING------------------------LQKAYQTN-DTDTIEYLYNK----------------------------ELKDP-ANEKL---------------KEQIKDFC---------------------------L-KT----NDYV----FNPIIKYGDSVIGDTPLLLK------NKFTNEILINKIKDLSSNWSNYHNGKESCEIDTYQTWTETGWTDIKRVIRHKLESNKKLLKIQTHNGEVIVTDEHSLLNKNGKTINAKNVKVGDNILHSFPSYINNIDNTNSINYHNKFYNKKMCNELAYILGCFMKYGLCDSSKKCFTINNKDINLIESLKKMCENIFDEFKWKISSSSHLSDNIYKLVPFQNEIKLIDFIKYFTNKMYNNGEKKVPQCILNSSKEYIKIFLIGLYPEYKLENNQQFIYTCKNNEFSLGIYYLIKKLGYHVKLNSNDSSDSSDSIYTFEISHKLENNNNVITKITEWEHKETYVYDLTTENHHFHAGVGSIIVHNTDSIFSCYQYRENTSK------------ISTENKLTLFQEIIK-----FGKELILPFIPREYQ--------EEFDK-LYTKYYGK------IRNLKLNSNLKVKPEPTHFKIILPIHDRLKQFLKEYLEESYFPWLW--------TL--HDIFTMDLSYLDYKQRNEIMEVKLFNHGFSQIEKMRLLPS-I----------------------------------------------------------------------------------------------------------------------------------FSSADK------------------------------------------------------------YNL-----------------------------------------------------------IN------------------------------------QIRNFCKN------------------------TLKQYYLIPYWKFN---------SKTNKLEYRMDFRNK-------------------GDPIIDK---------------------RN---LDKSIDMGI-IS---GELIK-------KRLPFP-----HDLEYEKT-----FWPYLILTKKRYVGNKYEF-------------DR--------N-KYKLDYMGIVLKRRDNAPIVKEICNGIINKLIE-----HK------DPEGAYH--------FLE------NSLNKMFN-NEY------------NIK--YFLTSKTL--------------------KMK---ESYA------------------DWKRI----------------------AHVVLSER----IGERD------------------------------------------------------------------------------------------------------------------------PGNKPQAGDRISFAVVEV--------------PP---KKGML-QGERIETPDYIKE----NN----LTIDYLFYLTNQIEKPALQFLKLAVPNVEK-----------------------------------------------------------------------------------R------------------------------------------LENLK-----------------------------------------------------------------------------------------------------------------------------------IIRENEK-------------------------------------------------------------------KGYEDIYK-----------------------------YVN---------------------------------------------------------------------------MNNMIDSCLSTN-------------------------------------------------------------LYEL-------------------------------------------------------------------------------------------------------------------------------------------------------------------------------------------------------------------------------------------------------------------------------------------------------------M-------------------ASIEFQ-------------------IY---DYRETHQ-------------------------------------------------------TFEDED--------------------TEKEMMG---------------------EYIIQVFGRT------QD-GE-SVYAKLKDFHPRFYIKI-PENW------------TN-RHLK--------RMETFLKSKDNR-------KIWNKDRECL-VSCS-----------MVKRK------KAYGF-------TN--------NKLYKFAVLTFTNYYACKK-FAS----------------LFEL---NKV------------YIP---------------GVT-----------TKAITFKIYEA---NL-----TPMLRCFH-IQDIPGCGWVRA--E--NFI------------------NIK-T-KNKE-------------STCNYEIVLS-----------YKDIKPI-----VKE-----------------SNAP--LRICSF-----DIECDS-------------------CD---------GMFPQANR-------------------------------------------------------------------------------------------------------------------------------------------------------------------------------------------------------------------------------------------------PNDN-IIQIGC-TYTLLGKS--------------EPYRQYICTLNSC-------------D---------------------------------------------------------N----IEG-------A-TV---ESFD--------------------VESDLLLAWLEEIK-NSDADILTGYNIFYFDEKYIMDRA--K----------------------------YLGIEID------------------I---KY-LSKLKT------------------------------------------------------------------FRCPFKEQKLAS------------------------------SAL----GENLLRYF-DTPGLVHIDLMKDVQKT--Y-N-LSSYKLDKVASNFIKGNVKEIK------------------------------------------------------------------------------------------NISTKNKSP-VNKFELICDQVNDLHQDDYIHL----ELMESFVS---EDI------GDKFKIIKLDI--------------------------ENKIITIKTK------LDL--IE----ECDFTRGKIYWSQAKDDVPP--KEIFK-MQHM-------------------------------------------------------------------------------------------G----------------------------------------------------------------SKERCTV-----------AKYCLKDCKLVNLLINKL-EIVTKNIEMANVCYVPLSYLFVRGQGIKLFSLCLKEYR-----KHKF----------------LF----------------------------PVV----------------------------------------------------------------------------------------------------------------------------------KKPDVDL--------G-SYEGAIVFDP--IPKVSY----------------------QAHATKDFASLYPSAIIQKNMSHETKV-----------------------------------------DND----------------EFDNIP--------------GIEYFNAKF---------------------------------------------------------------------------KDDTG---------------------------------------------------------------------------------------------------------------------NWQ----YRRFAK-LP--------------------------------------------------------------------------DEF---------------------------------------------------------------------------------------------GVVPTILRTLLGERK-----AVKKL----------------------------------------MKVEKD--------------------------------PFKYAILDAKQLALKVTA-----------------------------------------------------------------------------------------------------------------------------------------------------------------------------------------------------------------------------------------------------------------------------------------------------------------------------------------------------------------------------------------------------------------------------------------------------------------------------------------------------------------------------------------------------------------------------------------------NSLYGQLGAAT-SPVRDRDIAACTTSTGREMLIYAKK-YDEEILPWIING------------------------LQKAYQTN-DTDTIEYLYNK----------------------------ELKDP-ANEKL---------------KEQIKDFC---------------------------L-KT----NDYV----FNPIIKYGDSVIGDTPLLLK------NKFTNEILINKIKDLSSNWSNYHNGKESCEIDTYQTWTETGWTDIKRVIRHKLESNKKLLKIQTHNGEVIVTDEHSLLNKNGKTINAKNVKVGDNILHSFPSYINNIDNTNSINYHNKFYNKKMCNELAYILGCFMKYGLCDSSKKCFTINNKDINLIESLKKMCENIFDEFKWKISSSSHLSDNIYKLVPFQNEIKLIDFIKYFTNKMYNNGEKKVPQCILNSSKEYIKIFLIGLYPEYKLENNQQFIYTCKNNEFSLGIYYLIKKLGYHVKLNSNDSSDSSDSIYTFEISHKLENNNNVITKITEWEHKETYVYDLTTENHHFHAGVGSIIVHNTDSIFSCYQYRENTSK------------ISTENKLTLFQEIIK-----FGKELILPFIPREYQ--------EEFDK-LYTKYYGK------IRNLKLNSNLKVKPEPTHFKIILPIHDRLKQFLKEYLEESYFPWLW--------TL--HDIFTMDLSYLDYKQRNEIMEVKLFNHGFSQIEKMRLLPS-I----------------------------------------------------------------------------------------------------------------------------------FSSADK------------------------------------------------------------YNL-----------------------------------------------------------IN------------------------------------QIRNFCKN------------------------TLKQYYLIPYWKFN---------SKTNKLEYRMDFRNK-------------------GDPIIDK---------------------RN---LDKSIDMGI-IS---GELIK-------KRLPFP-----HDLEYEKT-----FWPYLILTKKRYVGNKYEF-------------DR--------N-KYKLDYMGIVLKRRDNAPIVKEICNGIINKLIE-----HK------DPEGAYH--------FLE------NSLNKMFN-NEY------------NIK--YFLTSKTL--------------------KMK---ESYA------------------DWKRI----------------------AHVVLSER----IGERD------------------------------------------------------------------------------------------------------------------------PGNKPQAGDRISFAVVEV--------------PP---KKGML-QGERIETPDYIKE----NN----LTIDYLFYLTNQIEKPALQFLKLAVPNVEK-----------------------------------------------------------------------------------R------------------------------------------LENLK-----------------------------------------------------------------------------------------------------------------------------------IIRENEK-------------------------------------------------------------------KGYEDIYK-----------------------------YVN---------------------------------------------------------------------------MNNMIDSCLSTN-------------------------------------------------------------LYEL-----------------------------------------------------------------------------------------------------------------------MLSKNIQFNHT---------------------------------------------------------SG---KIQ----------RTCNKIY-EILESCK-----------------------------------VNTGTCNM--ISMKPSGKYNVNQET-LTELWDLYST--VYN-KI------PLSLAEI--PKE------ISYLKIDIDLDTD--TKPKD------------------------------------RLYKYNDIEQI---V-EFTRQAANKYLQLD----------------------------K-S-DMIAYI-----MEKEN---------YDF------------CD---------------NKYRDGFH-------IAFPFIVQTSK-IRNAIFDELIFQLEKN-----------KIFT----------N--FNKP-------------VTKIVDKNASIGKTPWLLLGG--SKPN-S-----------------TPYHVTKIIN----------------YKN-------KSLSKL--------------------------KKIN---------------------------AKK-NIELLSL--------------------LNNELVVDN----CTHLNNN-----------ISMEDVNKQY-------QQVSYNLSS-SLNLP----------------------------------------------------------------------------------------SSSKDT------------------EIAQHLIKMLSVD--RAS-------------------------------------------NYEDWIRVGYCLYNID---------RTLLNEWINFSKLCPS-KFKKG----ECENLWK----------KMKSG-QNMY-----TIRSLHRWAKE-DNYLDYNTFKNHEY-----------------N-NLFKLSLT--------------------------------------------------------------------------------------------------------------------------------------GDH------------------------QNIANAIYSKYQTEFVCS-SIKNK-----------------VWYQY----------NYSQHKWEKIE-NG-----------------------YALTSRITNEFVNEY-----------------------------LNLSS-QLYQKATEAEPSQKMDI---------------------------------------------------LKEVEKIQ-----GLVNRLNNESF-LSTLMTSLSRRF--YL----------PKFAEDLDEKYDLIGFNNGVFDL----KKGIFRNGHPEDYLTMTTGL--------DY-QQLD------------------------------------------------------------------TDSEE-YIACMKLFEDIH--P----DVETREYVYTLFSTFISGHHKEE--TLHLFNGCG---------------------------------------------------------------------------------------------------------------------------------------------------------------------------------------------------------------------------------------------------------------------------------------------------------------------SNGKSVTFELLKYCLG-DYIMSVPVT-LLTRKRAGSEN----ATPMLAQLK-GKRLGVLQE-----PEEGEKLHVGLMKELTGN--DEITAR---PMFE----SPITFKPQIKFAIPCNN--LPEVPARDKGTWRRLRVIDH-LMEF--------V-DKP----NQK------------------YPNQKQIDRTLKEK---LEGMAGQFMSFLIDRYI---NVYV-K-------K-----G------MKVPNSVTFSTNVYN------QDNNCIKQFCESKF-----------EVTGKKT------DTISQKTIWEEFKQYFKEEQ---EGNKR------PIQREFYSYLDKTY-GQ-------------AISGKGG------------KKYCGI----------------------------------------------------------------------------------------IFS-GDDEE------------NEDVDL--------------------------------------------------------------------------------------------------------------------------------------------------------------------------------------M-------------------------------------------------------------SKDVGF------------------------------------------------GASRLRFKKFDLNEMC----EHA---------TIALIAKRASGKSVLVKEIMKK-NAS-IPSSVVICKTEKLNRSYG--KNIPDSYIYYDF--------------DADI-LDRIFSRQKRLIADNEKRQA----------------------------------------------------------------------------------------KKKTL-----------------KDDRVMLIMDDCMSDK-KWV-------KDPTVLELFFNG-RHYHISFILTMQYSKGI-PPG-M-RSNLDYIFLLAEDFYSRRKSLYE-DYAGMFPSFDVFQQVFTELTD-NYGCMVI----NNRVHS-KNIEDKVF-------------------------WYKANV------EDDFH-MGGKHYNKFHDKFYDPKW-------------------------------------------------------------------------------------------DKKI--PLF---------------------NFNK--SKTRKNKLNLIV-------------------------------------------EKEK------------------------------------------------------------------------------------------------------------------------------------------------------------------------------------------------------------------------------------------------------------------------------------------------------------------------MSD--------KNDFN-----------------------YYKKNYKNL----------------------TLEKIHRHKMNEYKQNE----------------------D-----------K-LIK-KNKQLEEMKL------KNK--D------------------------TSK---------------------IEQ-QIEE-LHY-------NGTTMEY-F----------DKVGDLILD-YYN-------------------------------------------------------------------EKNNVKTDETD--------------MNIMD---LFTKKDTSE-----------------------------------------------------SN--------------------------TNK--L----------------------YSSYVKRLEG----------SNVDKYDGK------------------NRI-----------------IKCDN---CS----IEKIYYPSEGSFICEE--CGDM--TDMIIDDD-----------------------FIIKDI-S--C---------------------------YHRSGRFKEWLNQF--------QAKENADIEDWVYL--------EIIKELNKKRIT-------------------EYSALNRTI-IRE-----------ILRK----------LK---LTKY-YDNVTFIINKL--NNIP---APKISHTLEKKLLFMFDMIEDIWAI-V---KPKN-------------RKNMLSYPYILHKLCELLEE------DKLLSSFPLLKSQDVLREQDIIWKRICNKLN-----------------------W------------------------------------------------------------------------------------E-FYSSF-------------------------------------------------------------------------------------------------------------------------------------------------------------------K-------------------------------------------------------------------------------------------------------------------------------------------------------------------------------------------------------------------------------------------------------------------------------------------------------------------------------------------------------------------------------------------------------------------------------------------------------------------------------------------MMNINGY----------------YIKKTKENLENIVKIKKDLTV-TPY----------------------------------------GPPQFM-----KDNKPFTVFIE---------------------NEKE----------------------------IIIPRYFAQ--------THLNI---------------PM-KFKSINNT-DVP-----INFIGKLRDL------------QEKIMEGVCNKIK--------------------------------------------------------------------------------------------------------------------QTKGGMISLPCGFGK------------------------------------------------------------------------------------------------------------------------------------------------------------------------------------------------------------------------------------------------------------------------------------------------------------------------------------------------------------------------TVCSLYLASKLKKKTLVIVHKSFLMNQWKERIE--QFI-GCK------------VGHIQQDKVEI-----------EGCD--IVIGMLQSISKS----KYTAELFKNFGLVIFDE-------------------------------------------------------------------------------------------------------------------------------------------------------------------------------------------------------------------------------------------------------------------------------------------------------------------------------------AHHAPSRYFSKALPI-ISTEYMVALSATP-KR-----SDKLEKIIEWYFGPILY------KIEDTRDIKV--------LVKIYNYHS-TNNN----------F----KE-AMLPYGVDV--------NLPK------TINR-----ITKLNK-----RNNFIVGLIKELT-----------M-------EEGRKILVLSDRI-NHLESIKEILDK----------------------------------------------------------------------------------------------------------------------------------------------------------------------------------------E-KIINNDFYIGRMKQAKLDE-ASK-KQIILGSYA-------MASEALDIP-----------ELNTLIMVTSRRNI---EQSVGRILRKP---DDKIQPIIIDIND-KL------------GCFQRQGEFRKRYYL-KKGYQVLNFDMKNNK-IIS-----------------------------------------------------------------------------------------------------------------------------EKEENLNN-------------------------I-N------KIS-YNQHKIDLDE-----------------ID---FID--------------------------------------------------------------------------------------------------------------------------------------------------------------------------------------------------------------------------------------------------------------------------------------------------------------------------------------------------------------------------------------------------------------------------------------------------------------------------------------------------------------------------------------------------------------------------------------------------------------------------------------------------------------------------------------------------------------------------------------------------------------------------------------------------------------------------------------------------------------------------------------------------------------------------------------------------------------------------------------------------------------------------------------------------------------------------------------------------------------------------------------------------------------------------------------------------------------------------------------------------------------------------------------------------------------------------------------------------------------------------------------------------------------------------------------------------------------------------------------------------------------------------------------------------------------------------------------------------------------------------------------------------------------------------------------------------------------------------------------------------------------------------------------------------------------------------------------------------------------------------------------------------------------------------------------------------------------------------------------------------------------------------------------------------------------------------------------------------------------------------------------------------------------------------------------------------------------------------------------------------------------------------------------------------------------------------------------------------------------------------------------------------------------------------------------------------------------------------------------------------------------------------------------------------------------------------------------------------------------------------------------------------------------------------------------------------------------------------------------------------------
>MR01
MEIRIQSSSFFYEKKEMD------------------------------------------------------------------------------------------------------------------------------------------------------------------------------------------------------RTCNYK-------------------VE---RWDMEDAK--------------------------------------------------------------------------------E------------------G---------LEFYCYGRT------KD-GK-SVCTRIEEFCPYTYIQL-PKKKKIS----WGKREER-LLFE--------YLKERV-CVRSGPP----------------VS-----------FTREKKF------FLKG------------------KIPVDTLKLEFRTLSAMRA-CAK----------------AME------------T------------------RQHRIDGVGI---------FEAK-ELRTHEQ---NI-----DTYTKFFT-HRSINSTGWISVK-E-------------------------KAG-KAYQ-----------KFSKADIEFSC-----------FWKHVAP---------G----DDE---------GLVS--TKKLSF-----DIEAYS-------------------KN--------HSAFPDPNM-------------------------------------------------------------------------------------------------------------------------------------------------------------------------------------------------------------------------------------------------KENV-VTHVAW-TVSDLD----------------GTIFKEVLSLGDC-----------L---------------------------------------------------------------RIPG-------V-LV---RNYP--------------------TEKRLLAAMIERIS-EIDPDIIIGYNSLKFDWNYLMIRI--K----------------------------KCGLFQR------------------L---CTTLTRIFA------------------------------------------------------------------VPASEDKMSWKS------------------------------SAY----GTQEFKFL-KIPGVSQIDMYIEFERN--E-K-LDKNTLDFVAEKFLGER-------------------------------------------------------------------------------------------------------------------------------------------------------------------------------------------------------------------------------------KKDVSA--KELFKVMEISMALE-----------------KRGKL-----------------------------------GFR-------------EMRRALYTS-------------------------------INRKHSTKYLLG---------FRQKIKSCKNFKALDLLVRGGVTKL-----------ADYCVQDTVLPLRLLEKR-DVVLNMDMLASVFCVPREYLQTRGQQVKVFSRLYRELQ-----KDNV----------------IV----------------------------------------------------------------------------------------------------------------------------------------EF---RGYD--------------------REASNV-------KFKGATVFDA--KIGLW-----------------------EDILVWDFESLYPSEIISNNIDYTSFC-----------------------------------------TND----------------E--TVP-DSDCN--------VIEWDQHEFCGCPLDSKA----------GKK-----------------------------------------------------KKKD----------------------------------------------------------------------------------------------------------------EEVVC-GHF----VQRFKKSRVLDDG----------------------------------------------------------------------TVEE--------------------------------------------------------------------------------------------GVLPRMLRGVLTQRK-----VVKKM----------------------------------------MSDAQKLA--------------DAETDPEK----KKELTAKVKVFNSTQLALKIAA-----------------------------------------------------------------------------------------------------------------------------------------------------------------------------------------------------------------------------------------------------------------------------------------------------------------------------------------------------------------------------------------------------------------------------------------------------------------------------------------------------------------------------------------------------------------------------------------------NSGYGALGATQ-GLAPLVEAAAAVTTAGRQDIQKVVQMILERWPEG------------------------------------------------------------------------------------------------------------------------------------T------------------------LVYGD-----------------------------------------------------------------------------------------------------------------------------------------------------------------------------------------------------------------------------------------------------------------------------------------------------------------------------------------------------------------TD----------------------------------------------------------------------------------------------------------------------------------------------------------------------------------------------------------------------------------------------------------------------------------------------------------------------------------------------------------------------------------------------------------------------------------------------------------------------------------------------------------------------------------------------------------------SCMIHYP-----------------------------G---------------------KT---PKELIEFGE-MV---GKEIS-------KHLVAP-----MNLQFEKLC-----KDFLLFSKKRYYTLIVDK-------------SGKVI---------ATDKKGIILTRRDNCLLARDLFGETVTSIIA-----KK------PQQEILQ--------NVL------DRIYLMMA-RAL------------PDQ--KYVITKSIK--------------------------------------------ALDEYKN----EGKSL--------------SNVALAKK----MQSR--------------------------------------------------------------------------------------------------------------------------GEEVIPNTRLEFVFLEVP-----------GAKK---GDKIL-QTEQIEDFTWYLD----NKKRLGLRIDTDLYLDKKLMKPIEELLDVWEKQTVPY------------------------------------------------EKLCEKIKR-------------------------LEGEVSEGDKDVVELLRNLFRK---RNMDEFIPQKGQKTMDE-FVQKKKD------------------------------------------------------------IKIQ-TLLERAME--ICKMALN-TDKS--VLVQL-----------VLSY------------------------NREK----------------HIKTLNARRKMFGLPAVRQRL---PKRKSDVLVQNDKLLRNLGRAHLAHSETAKRIKK-----------------------------LFAKPVVE------------------------------------------------------------------------------------------------------------------------------------------------------------------------------------------------------------------------------------------------------------MEIRIQSSSFFYEKKEMD------------------------------------------------------------------------------------------------------------------------------------------------------------------------------------------------------RTCNYK-------------------VE---RWDMEDAK--------------------------------------------------------------------------------E------------------G---------LEFYCYGRT------KD-GK-SVCTRIEEFCPYTYIQL-PKKKKIS----WGKREER-LLFE--------YLKERV-CVRSGPP----------------VS-----------FTREKKF------FLKG------------------KIPVDTLKLEFRTLSAMRA-CAK----------------AME------------T------------------RQHRIDGVGI---------FEAK-ELRTHEQ---NI-----DTYTKFFT-HRSINSTGWISVK-E-------------------------KAG-KAYQ-----------KFSKADIEFSC-----------FWKHVAP---------G----DDE---------GLVS--TKKLSF-----DIEAYS-------------------KN--------HSAFPDPNM-------------------------------------------------------------------------------------------------------------------------------------------------------------------------------------------------------------------------------------------------KENV-VTHVAW-TVSDLD----------------GTIFKEVLSLGDC-----------L---------------------------------------------------------------RIPG-------V-LV---RNYP--------------------TEKRLLAAMIERIS-EIDPDIIIGYNSLKFDWNYLMIRI--K----------------------------KCGLFQR------------------L---CTTLTRIFA------------------------------------------------------------------VPASEDKMSWKS------------------------------SAY----GTQEFKFL-KIPGVSQIDMYIEFERN--E-K-LDKNTLDFVAEKFLGER-------------------------------------------------------------------------------------------------------------------------------------------------------------------------------------------------------------------------------------KKDVSA--KELFKVMEISMALE-----------------KRGKL-----------------------------------GFR-------------EMRRALYTS-------------------------------INRKHSTKYLLG---------FRQKIKSCKNFKALDLLVRGGVTKL-----------ADYCVQDTVLPLRLLEKR-DVVLNMDMLASVFCVPREYLQTRGQQVKVFSRLYRELQ-----KDNV----------------IV----------------------------------------------------------------------------------------------------------------------------------------EF---RGYD--------------------REASNV-------KFKGATVFDA--KIGLW-----------------------EDILVWDFESLYPSEIISNNIDYTSFC-----------------------------------------TND----------------E--TVP-DSDCN--------VIEWDQHEFCGCPLDSKA----------GKK-----------------------------------------------------KKKD----------------------------------------------------------------------------------------------------------------EEVVC-GHF----VQRFKKSRVLDDG----------------------------------------------------------------------TVEE--------------------------------------------------------------------------------------------GVLPRMLRGVLTQRK-----VVKKM----------------------------------------MSDAQKLA--------------DAETDPEK----KKELTAKVKVFNSTQLALKIAA-----------------------------------------------------------------------------------------------------------------------------------------------------------------------------------------------------------------------------------------------------------------------------------------------------------------------------------------------------------------------------------------------------------------------------------------------------------------------------------------------------------------------------------------------------------------------------------------------NSGYGALGATQ-GLAPLVEAAAAVTTAGRQDIQKVVQMILERWPEG------------------------------------------------------------------------------------------------------------------------------------T------------------------LVYGD-----------------------------------------------------------------------------------------------------------------------------------------------------------------------------------------------------------------------------------------------------------------------------------------------------------------------------------------------------------------TD----------------------------------------------------------------------------------------------------------------------------------------------------------------------------------------------------------------------------------------------------------------------------------------------------------------------------------------------------------------------------------------------------------------------------------------------------------------------------------------------------------------------------------------------------------------SCMIHYP-----------------------------G---------------------KT---PKELIEFGE-MV---GKEIS-------KHLVAP-----MNLQFEKLC-----KDFLLFSKKRYYTLIVDK-------------SGKVI---------ATDKKGIILTRRDNCLLARDLFGETVTSIIA-----KK------PQQEILQ--------NVL------DRIYLMMA-RAL------------PDQ--KYVITKSIK--------------------------------------------ALDEYKN----EGKSL--------------SNVALAKK----MQSR--------------------------------------------------------------------------------------------------------------------------GEEVIPNTRLEFVFLEVP-----------GAKK---GDKIL-QTEQIEDFTWYLD----NKKRLGLRIDTDLYLDKKLMKPIEELLDVWEKQTVPY------------------------------------------------EKLCEKIKR-------------------------LEGEVSEGDKDVVELLRNLFRK---RNMDEFIPQKGQKTMDE-FVQKKKD------------------------------------------------------------IKIQ-TLLERAME--ICKMALN-TDKS--VLVQL-----------VLSY------------------------NREK----------------HIKTLNARRKMFGLPAVRQRL---PKRKSDVLVQNDKLLRNLGRAHLAHSETAKRIKK-----------------------------LFAKPVVE--------------------------------------------------------------------------------------------------------------------------------------------------------------------------------------------------------------------------------------------------------------------------MAAKRQ----------------------------------------------------------------------------------SRDIF-AFLDSFRV--------------AKGIP-----------C-THTSFS----------PSGRYAVEGAKNLKAFFEVYNNA-VEN-GV------TLCITEM--PYK------YHPLYVDVDF-----RFKDSGK------------------------------KMPKRKYTKEHVVAV---I-RAYQNVIRVIVP-------------------------EFDQTE-R-MLSCLV-----LERS----------SPR---------LV-EE----------------QVKDGFH-------LFFPFFIVASNVQNVFMRQKVVKELVE-----------TGAFK--D------LE--MLET-------------EEKCID---SLKGKPWLMYGS--TKPGNLGD-------------FLEPYTISQV------------------YSDE------LEEIDVDSL------------------LGEEADEM----------------------DLE--IPKD-LPYILSIQRRREPTPIVRGIIP-----SEKKMTRRK-------------------RPARLTKTVDQIMADI---AEVRNS------------------------------------------------------------------------------------------------------------------------------RVLDMLDGS--RAE-------------------------------------------NYDDWMNVGWTLFNIGNGL------PEALELWIDFSSR-AS-NFDEK----KCEYLWD----------TMEM--KGK------SIGSLYQMAKN-DNPEKYNDWKKEKS----------------------SEAMK-------------------------------------------------------------------------------------------------------------------------------GAMTAAKPTH------------------------ANIASLIHIKYSDRFVCA-DSKAN-----------------VWYE------------FRGHRWHKMD-DA-----------------------NELMRIISFELPEEFRVEINRLSAI-----------------------------TGQSQDP---------------------------------------------NSQLT----------IKKCV-----DIQSKLQMDGF-SQGVMKMCKRLF--LN----------EHFLSKLDENRDLLGMEDGVCDL----KLGIFRDGSPDDYISMSTGI--------SY-KSLSEE------------------------DRS-------------------------------------------VIECREFLKKLF--P----NPRIRKCALRMVSSCMQGGNRNK--RIYICTGKG---------------------------------------------------------------------------------------------------------------------------------------------------------------------------------------------------------------------------------------------------------------------------------------------------------------------NNGKSVFFSLLEYIFG-QYLIKFPREMCLAGRAGNPSS----ARPELARAP-GTRYGVIQE-----VHKNEKFNPGILKELSGN--DSFFVR---NLFE-KGRD---IKPMFTIFMMANK--PPGVPGSDQATWNRIRLIPF-EATF--------L-SEQ------DENW-IEDPELRRE------AKMFKADEHFEEK---IPGLAHALLWLCVEDFR----KYKEE-------------------GLCEPEEVEAATAKMR------ARNDTIRKYIRDCL-IVDREKKE----EDDEK------TFLTVSELFNHYKEWHDENF---PSYAVRK---TMTILKFRKQFARAVK---------------IQPINGK-------------KFEGL----------------------------------------------------------------------------------------SFKEQENLEDDEG--------KGDEDF--------------------------------------------------------------------------------------------------------------------------------------------------------------------------------------MPPRKKEG-----------------------------------------------------------------------------------------------------------EDQKKFSIRPWDLSNSY----PSA---------SYIVTGPPGSGKSNFVRSFCYY-MRHKYPVAKIVSGTETENQTFH--ENFPPLYISTKY--------------EQNA-ELQYVARQRKAKTNKKCK-----------------------------------------------------------------------------------------------------------------NSSAIHIVDDCADDP-KTL-------RSPLMTSFFKNGSRHWDGIFMLLTQAGLDA-PPG-V-RKCASYYVLFYEASLVEREKLWR-NFGSKLGTFKEFCDIMDQVC-VDHACMVI----DNRTQS-KNIEDMLF-------------------------WYRAPH-----PIPKFK-FGCKQYRKWSKERYNKNY-----------------------------------------------------E------------------------------------------PPLI--------------------------------------------------------------------------------------------------------------------------------------------------------------------------------------------------------------------------------------------------------------------------------------------------------------------------------------------------------------------------------------------------------------MNQ--------------------------------------------LD-------------------IPGLDEKIKEEFVQRLEA-V---------------------S-----------K-----KEKELDRVEFIYFNS----------PNREDVSR-AK-------ERAYTLRKE------------------ISG--DNT-LAQ----MEE--------YS---------ALSAPLLKR-YQENL----------------------------------------------------------------------------------------GKVRKVS---FFGSRS---------------------------------------------------------------------------------KVQGSDVEL----------------------LNEFLVLARNYIE---------------------------------VDDR-------------ALRVSRCRS---CDAE--LSQSFEKNEKL-ICGV--CGEI--FHVVEEASP-------------------------------YKDSQR------------NSGSS---KPGYVTKLQFLEVIEKF--------QAKKNTRIPLEVKE--------KIVSELKKYGIP--------------------LESVTKKH-IYM-----------VLVD----------NN---LTDY-YEELSLLLWEL--NGTL---PPDIS-AYQEELSNCYDVYEKVYLQ-----------------IKEKERRKSLNAWYVLYKLLQHLKY--TPNPDD----FCFLKNTMKTRDCDEKFLEVCKRLG-----------------------W------------------------------------------------------------------------------------NDFRYTL-----------------------------------------------------------------------------------------------------------------------------------------------------------------------------------------------------------------------------------------------------------------------------------------------MS--------------------------------------------------------------------------------------------F-----------------------------------------------------------------------------------------------------------------------------------------------------------------------------------------------------------------------------------------------------------------RV------------------------SKTLITKKQNVLARKICSVMP-----------------------------------------IATKYNL-----NPQEIRLFKTREK---------------------E----------------------------YVLPFAVW----------------------KKLGLPKP------EKCG-QDIQ----GEFIGELLEETEPAPGRHTKRDQKTIFETAKNVIN--------------------------------------------------------------------------------------------------------------------EEGTCLLSLSTGIGK------------------------------------------------------------------------------------------------------------------------------------------------------------------------------------------------------------------------------------------------------------------------------------------------------------------------------------------------------------------------TCLGICLASHYGGKTLVVCKSNRVKKQWIESIQ--KFTTHS-------------AEIVKGKELP-------------NAD--FCVMGPMKCRNFEG--D-----LSCFRTVIVDE-------------------------------------------------------------------------------------------------------------------------------------------------------------------------------------------------------------------------------------------------------------------------------------------------------------------------------------CHEICTSVFSEALFK-VHPFILIGLSATP-DR-----MDGLGEMLPPFFGSDPI------VRREKKEFKV--------------YKILTGFV-P----NRK-Y----DK------RGTL--------IWTE------VIRS-----LAENKE-----RQKLISKVLQR---------------------PAEGKTIVLGKRK-SELRALSSLLS----------GAA--------------------------------------------------------------------------------------------------------------------------------------------------------------------------------VTNSLYIEGAKTY-----DEQ-ASVILTTVG-------KGGVGMDDP-----------KIQTVAIISDAMDV---RQYEGRA--------RGANSVVYDFVD-KH------------GTLEKHWNERESWYL-QRGATIEVVKLQSFV--------------------------------------------------------------------------------------------------------------------------------------------------------------------------------------------------------------------------------------------------------------------------------------------------------------------------------------------------------------------------------------------------------------------------------------------------------------------------------------------------------------------------------------------------------------------------------------------------------------------------------------------------------------------------------------------------------------------------------------------------------------------------------------------------------------------------------------------------------------------------------------------------------------------------------------------------------------------------------------------------------------------------------------------------------------------------------------------------------------------------------------------------------------------------------------------------------------------------------------------------------------------------------------------------------------------------------------------------------------------------------------------------------------------------------------------------------------------------------------------------------------------------------------------------------------------------------------------------------------------------------------------------------------------------------------------------------------------------------------------------------------------------------------------------------------------------------------------------------------------------------------------------------------------------------------------------------------------------------------------------------------------------------------------------------------------------------------------------------------------------------------------------------------------------------------------------------------------------------------------------------------------------------------------------------------------------------------------------------------------------------------------------------------------------------------------------------------------------------------------------------------------------------------------------------------------------------------------------------------------------------------------------------------------------------------------------------------------------------------------------------------------------------------------------------------------------------------------------------------------------------------------------------------------------------------------------------------------------
>I13
--------------------------------------------------------------------------------------------------------------------------------------------------------------------------------------------------------------------------MDLF-------------------VY---QWFCDGSQ--------------------------------------------------------------------------------E------------------------------IRAYAVD------SD-SS-TVCVRVTGFRPGFYV-----------ETASCQAVTR-ALQ----------------------D----------------FR-----------DVRAEKRVR---DHLYA-----TRGSS-----------VPFVWVTFRC--------WF----------------DAR------------------------------------KASDV---------LVKA-GFACHQC---RA-----QPVLQLTS-LRDLPTCGWIRLG-------------------------KGAVQ-VKRE-----------KYSRCKREFIV-----------QWEQVER---------G----PDI---------PQPE--VTVVAL-----DLEVNS-------------------EV--------ENAMPK-DR-------------------------------------------------------------------------------------------------------------------------------------------------------------------------------------------------------------------------------------------------PGDE-VFMAGA-IILRPG----------------KKPKRVLLSLEAD-------------DYPEAE------------------------------------------------------VLAERG-------Y-AV---QQYP--------------------NERSLISGLCDMLS-SVKPQVVTGYNVLGFDIDYLLKRC--V----------------------------RLGMEEE------------------L---CL-TGMAAE------------------------------------------------------------------RPAKERTISWSS------------------------------SAF----GAQKYSYL-DWEGVVAVDLLPIIKRD--Y-K-FDSYRLDFVAETLLGSN-------------------------------------------------------------------------------------------------------------------------------------------------------------------------------------------------------------------------------------KDPVTA--ADIFKAYATR--------------------------------------------------------------------------------------------------------------------------------------------------------------KMDVV-----------GEYCVKDVQLCVDLMEKL-QVWVGLTEMAKVCRVNAFTLFTQGQQIRIYSQVYCHCE-----KNGY----------------VV----------------------------------------------------------------------------------------------------------------------------------------TDP-ADGKRVPWG-----QDPP------VSDEPDE-------DYIGAHVVEP--SPGIY-----------------------DNVVPLDFSSLYPSIMIAKNVCYSTRV-----------------------------------------DP----------------------G-TPGSE--------TFEWEDH--LNCVHDPRK----------VEYERLSSE------LWDLDS---------EARELR--------------------RERDAIP--RKRV-----------------------DDR--RLVVDT-------------------------LNTVLDAQRMLRTTR-------AALKN-QLG-------------TKTVC-ACR----RLAFLKPA----------------------------------------------------------------------------TKK--------------------------------------------------------------------------------------------GVMPTILTDLLDGRK-----RAKKA----------------------------------------KAEAK--------------------------------DSITKITMDKRQLAYKVSA-----------------------------------------------------------------------------------------------------------------------------------------------------------------------------------------------------------------------------------------------------------------------------------------------------------------------------------------------------------------------------------------------------------------------------------------------------------------------------------------------------------------------------------------------------------------------------------------------NSMYGAMGVKR-GYLPFQDGAMTVTYFGRQCIEKAAS-IIGSEHGG------------------------------------------------------------------------------------------------------------------------------------Q------------------------LVYGD-----------------------------------------------------------------------------------------------------------------------------------------------------------------------------------------------------------------------------------------------------------------------------------------------------------------------------------------------------------------TD----------------------------------------------------------------------------------------------------------------------------------------------------------------------------------------------------------------------------------------------------------------------------------------------------------------------------------------------------------------------------------------------------------------------------------------------------------------------------------------------------------------------------------------------------------------SNYVTFADA-------------------------------------------------KT---PAELWDKAV-AV---AKAVS-------SVFPPP-----ISLEFEQVI----YTKFLILGKKRYIYLSCDR-------------DGNS--------SGKMGFRGVLMARRDNSGLARKAYSITAQALLE--------------DRDPWA--------DLT------PLMKDMYT-KNC------------SLR--DFVITKQVGSWC------RECAFIEQGAASVVAVGDYKIRDLEKAKAETRKITGTDGGPE----YMAVL-----YKLVMAQLPGHVQLANR----MIGR--------------------------------------------------------------------------------------------------------------------------GETVADGTRLEYVVLRPSY----------DGKKRRFRGQG--LSERLETSDYYNR----FAEFL--ELDTEHYV-KTLVNPLDQLLTTAG-------------------------------------------------------RPEDEFKA-------------------------F------------------------------------------YGYRV-------------------------------------------------------------------------------------------------------------NY---------------------------------------------------------------------------------------------RKVVEDIKT-----------------------------LRACPTMVKIGS-----------------------------------------------------------------------------------------------------------------------------FKKK-------------------------------------------------------------------------------------------------------------------------------------------------------------------------------------------------------------------------------------------------------------------------------------------------------------------------------------------------MDLF-------------------VY---QWFCDGSQ--------------------------------------------------------------------------------E------------------------------IRAYAVD------SD-SS-TVCVRVTGFRPGFYV-----------ETASCQAVTR-ALQ----------------------D----------------FR-----------DVRAEKRVR---DHLYA-----TRGSS-----------VPFVWVTFRC--------WF----------------DAR------------------------------------KASDV---------LVKA-GFACHQC---RA-----QPVLQLTS-LRDLPTCGWIRLG-------------------------KGAVQ-VKRE-----------KYSRCKREFIV-----------QWEQVER---------G----PDI---------PQPE--VTVVAL-----DLEVNS-------------------EV--------ENAMPK-DR-------------------------------------------------------------------------------------------------------------------------------------------------------------------------------------------------------------------------------------------------PGDE-VFMAGA-IILRPG----------------KKPKRVLLSLEAD-------------DYPEAE------------------------------------------------------VLAERG-------Y-AV---QQYP--------------------NERSLISGLCDMLS-SVKPQVVTGYNVLGFDIDYLLKRC--V----------------------------RLGMEEE------------------L---CL-TGMAAE------------------------------------------------------------------RPAKERTISWSS------------------------------SAF----GAQKYSYL-DWEGVVAVDLLPIIKRD--Y-K-FDSYRLDFVAETLLGSN-------------------------------------------------------------------------------------------------------------------------------------------------------------------------------------------------------------------------------------KDPVTA--ADIFKAYATR--------------------------------------------------------------------------------------------------------------------------------------------------------------KMDVV-----------GEYCVKDVQLCVDLMEKL-QVWVGLTEMAKVCRVNAFTLFTQGQQIRIYSQVYCHCE-----KNGY----------------VV----------------------------------------------------------------------------------------------------------------------------------------TDP-ADGKRVPWG-----QDPP------VSDEPDE-------DYIGAHVVEP--SPGIY-----------------------DNVVPLDFSSLYPSIMIAKNVCYSTRV-----------------------------------------DP----------------------G-TPGSE--------TFEWEDH--LNCVHDPRK----------VEYERLSSE------LWDLDS---------EARELR--------------------RERDAIP--RKRV-----------------------DDR--RLVVDT-------------------------LNTVLDAQRMLRTTR-------AALKN-QLG-------------TKTVC-ACR----RLAFLKPA----------------------------------------------------------------------------TKK--------------------------------------------------------------------------------------------GVMPTILTDLLDGRK-----RAKKA----------------------------------------KAEAK--------------------------------DSITKITMDKRQLAYKVSA-----------------------------------------------------------------------------------------------------------------------------------------------------------------------------------------------------------------------------------------------------------------------------------------------------------------------------------------------------------------------------------------------------------------------------------------------------------------------------------------------------------------------------------------------------------------------------------------------NSMYGAMGVKR-GYLPFQDGAMTVTYFGRQCIEKAAS-IIGSEHGG------------------------------------------------------------------------------------------------------------------------------------Q------------------------LVYGD-----------------------------------------------------------------------------------------------------------------------------------------------------------------------------------------------------------------------------------------------------------------------------------------------------------------------------------------------------------------TD----------------------------------------------------------------------------------------------------------------------------------------------------------------------------------------------------------------------------------------------------------------------------------------------------------------------------------------------------------------------------------------------------------------------------------------------------------------------------------------------------------------------------------------------------------------SNYVTFADA-------------------------------------------------KT---PAELWDKAV-AV---AKAVS-------SVFPPP-----ISLEFEQVI----YTKFLILGKKRYIYLSCDR-------------DGNS--------SGKMGFRGVLMARRDNSGLARKAYSITAQALLE--------------DRDPWA--------DLT------PLMKDMYT-KNC------------SLR--DFVITKQVGSWC------RECAFIEQGAASVVAVGDYKIRDLEKAKAETRKITGTDGGPE----YMAVL-----YKLVMAQLPGHVQLANR----MIGR--------------------------------------------------------------------------------------------------------------------------GETVADGTRLEYVVLRPSY----------DGKKRRFRGQG--LSERLETSDYYNR----FAEFL--ELDTEHYV-KTLVNPLDQLLTTAG-------------------------------------------------------RPEDEFKA-------------------------F------------------------------------------YGYRV-------------------------------------------------------------------------------------------------------------NY---------------------------------------------------------------------------------------------RKVVEDIKT-----------------------------LRACPTMVKIGS-----------------------------------------------------------------------------------------------------------------------------FKKK--------------------------------------------------------------------------------------------------------------------------------------MANAT--------------------------------------------------------IK----------------------YTTMDLY-RILKSCKC--------------SSDER------------LTHQSLS-----------GGRFSVTGSK-VGEFWRAVADR-IES-GE------PIDISEA--RQK------ETPLTLDFDV-----V-----------------------------------DKDCKEPVPDVLVNNIHAAV-ARWARSSLK-----------------------------PAPED-R-DLCGVV-----LTK-----------PVR---------QC-AK---------------GW-KKGFH-------IQYPKLVLETGVAKNLVVGPALRPIC------------CKVWE--A----------VTGT-------------AKDYLD--PLSCTVPWLVYGA--SKPDEP-----------------FAWKIART------------------LDHA------GKTIDFNTAFGDVETPPS---------WGRPTSD-----------------------------RHR-EAMVLSIHP------------------AGRSVFFRR----YDFTAANPG----RVTRLADYSAVMAKL-DV---ARQRKPAWNT-DATKA-------------------------------------------------------------------------------------------HRL------------------KRVTELTAMLTAD--LAD-------------------------------------------DRQTWLNVGFCLWQQTSGS------AEGYKVWLSFSKK-SD-KCDED----ECWTIWN----------NQMR--PNSF-----TEGTLVYLAQK-HNPGAYLNWLQV-K-------------------------------------------------------------------------------------------------------------------------------------------------------STPVN---DIGTN------------------------VAMAKIMWDYYGHQFVCC-GGKTQ-----------------TWYR------------FDGLTWVESN-QG-----------------------TDLRSLISAEGGPLRRLLMRQLDAVTA--AKA--RG-----GRDSGNED-EDDEEDLATGE---DDANP------------------------------------WDSELRRLDSEVLDAMVKRLR-----NNLKGIEMTGV-KNNVLRECAELF--YQ----------PEFGDVIDSDPLLFAFANGIYDF----REGCLRDGRPEDKLSRRAPV--------DF-VMFGPIPKARHPDNSPVMRPKRM-PGESVQDHARRLAECFEQDDVSASA----GTMGKEDVESFSCNPKDFKGP--VAKLLAFFASVF--P----DEGTRRFFLRNAAATFVGGNPDK--VVLFWTGTG---------------------------------------------------------------------------------------------------------------------------------------------------------------------------------------------------------------------------------------------------------------------------------------------------------------------NNGKTVTQTLFEKMLG-CFAVKMSTQ-TLTGRKPSAGS----ANPEMARLGGGVRWAVMEE-----PNSDETINAGTLKSMTGN--DSFFAR---DLYC-AGKTTFEIKPMFKLHVICNT--LPGIKDADQATWNRVRVVPF-ESTF--------V------------TP-G-TTAPADA------KYVFPADTDITRK---LDRLTAPLAWYLVYCWA----CIQNE-----RVK------------YVPPPKVMEATMAYQ------KEHDLFRQFAEEML-----------RKD--PD------STLTCDDAYTTFRDWTSANS---PHGTVR-----RPKGQVVKCLEAILG-----------------KKTVD-------------GWPGY----------------------------------------------------------------------------------------AVGAEQQE---------------------------------------------------------------------------------------------------------------------------------------------------------------------------------------------------------MEQ---------------------------------------------------------------------------------------------------------------------VLIKEMRLSDLR--PNDKS-IDTDLGGTKLVVIGKPGSGKSTLIKALLDS-KRHIIPCAVVISGSEEANGFYK--GVVPDLFIYHQF--------------SPSI-IDRIHRRQVKAKAEMGSK-----------------------------------------------------------------------------------------------------------------KSWLLVVIDDCMDNA-KMF-------NDKEVRALFKNG-RHWNVLVVIANQYVMDL-TPD-L-RSSVDGVFLFRENNVTYRDKTYA-NFASVVP-KKLYPTVMETVCQ-NYRCMFI----DNTKAT-DNWHDSVF-------------------------WYKAPY----SKSAVAP-FGARSYWKYACSKTGEEMPAVFDNVK----------------------ILGDLL--------------------------------------------------LKELPEAGEALVTYD------------------GKD-------GPSDDEDGPS-----DDEESLSKDG---------------------------VSEYYQSDLDD-----------------------------------------------------------------------------------------------------------------------------------------------------------------------------------------------------------------------------------------------------------------------------------------------------------------------------------------------------------------------------------------------------------------------------------------------------------------------------------MA-------FSAEDVLKE------------------YDR--RRR-MEA----LLL-----SL-YY---------------------------------------------------------------------------------------------------------------------------PND--------------------------------------------------------------------------------------------------------------------------RKLLDYKEWSPPRVQVE---------------------------CPKAPV--------EWNNPP-----------------------------SE--KGLI-----------------------------VGH----FSGIKYNGEKAQASEVDVNKMC----CWVSK----FKDAMRRY--------QGIQTCKIPGKVLS--------DLDTKIKAYNLT-----------VEGVEGFVRYSRVTKQH-VAA-----------FLKE----------LR---HSKQ-YENVNLIHYIL--TDKR----ADIQ-HLEKDLVKDFKAMVESAHRM--------------------RQGHMINVKYILYQLLKKHGH--GPDGPD----ILTVKTGSKGVLYDDSFRKIYTDLG-----------------------W------------------------------------------------------------------------------------K-FTPL-----------------------------------------------------------------------------------------------------------------------------------------------------------------------------------------------------------------------------------------------------------------------------------------------------------------------------------------------------------------------------------------------------------------------------------------------------------------------------------------------------------------------------------------------------------------------------------------------------------------------------------------------------------------------------------------------------MAKLLRL---------------------------NAING---------------------DMPGAGEADLFTL--------------------APGGK----------------------------AYVPFAWGS--------RVLGC-------------KPP-----------PAHG---AARERGSVSPR----------PHQKGVLKEAWGHIT--------------------------------------------------------------------------------------------------------------------SKGYCMLKCPPGFGK------------------------------------------------------------------------------------------------------------------------------------------------------------------------------------------------------------------------------------------------------------------------------------------------------------------------------------------------------------------------TFMALELWRRLGLPALVLTNRRVLATQWRDSAT--RFLPDSR---------VFTSGTPPPDALPG--------------D--LYVTGPASLRNRRI--KAKDS-PAMF-LLIVDE-------------------------------------------------------------------------------------------------------------------------------------------------------------------------------------------------------------------------------------------------------------------------------------------------------------------------------------AHQLTSPVSCRVLLS-VRPSHLLGLSATP-MR-----YDDYHAALGAFFG--------------REDSTVDRVGPRPHEVEILSTGVHIEPE----------F----SK-----ITGKM--------DWNS------VIKA-----QSENPE-----RDATLADRM--------------LL-------RSDVKWLVLCKRV-DHVKRMAETLSS---------RSG--------------------------------------------------------------------------------------------------------------------------------------------------------------------------------KKVDVLHGSKDEWDRD------AWCVVGTYS-------KAGTGFDAC-----------ERTGLCLAADVDRY--FEQCLGRL--------RADGGTVLDPVD-DL------------GVLRKHSKNREAVYI-AAGCTIKKTKCDASRPSQSTP-----------------------------------------------------------------------------------------------------------------------------------------------------TPTGSSRPAPR-TRRPQR---------------------------------------------------------------------------------------------------------------------------------------------------------------------------------------------------------------------------------------------------------------------------------------------------------------------------------------------------------------------------------------------------------------------------------------------------------------------------------------------------------------------------------------------------------------------------------------------------------------------------------------------------------------------------------------------------------------------------------------------------------------------------------------------------------------------------------------------------------------------------------------------------------------------------------------------------------------------------------------------------------------------------------------------------------------------------------------------------------------------------------------------------------------------------------------------------------------------------------------------------------------------------------------------------------------------------------------------------------------------------------------------------------------------------------------------------------------------------------------------------------------------------------------------------------------------------------------------------------------------------------------------------------------------------------------------------------------------------------------------------------------------------------------------------------------------------------------------------------------------------------------------------------------------------------------------------------------------------------------------------------------------------------------------------------------------------------------------------------------------------------------------------------------------------------------------------------------------------------------------------------------------------------------------------------------------------------------------------------------------------------------------------------------------------------------------------------------------------------------------------------------------------------------------------------------------------------------------------------------------------------------------------------------------------------------------------------------------------------------------------------------------------------------------
>I35
---------------MAC--------------------------------------------------------------------------------------------------------NTKE----------------------------------------------------------------------T-------------------EY-EFY-------------------AY---SWHLDEEI--------------------------------------------------------------------------------QDE--------------------------TFIRAYGFD------DQ-QK-NICVSINGFQPFVWVEL-PTHINWK-LG----ENKE-RLYL--------YFNQMF------PN----------------VK-----------CTLKFCK------KLYG-----ANLKK--KGDKYTFKLFPFLMCSSPSFKELKFNLPS----------------KLK------------T----------------------PQRVMG---------FGNL-KFHVHGQ---DA-----CPRLQLTS-KYDLPTAGWIKFK-------------------------GIEVV-CEED-----------KFTSCDREFLVD-LRLCKTQGIKPKDLIS--------RS----VKT---------TIPK--PLVLSF-----DLEVNS-------------------ED--------TITMPKASR-------------------------------------------------------------------------------------------------------------------------------------------------------------------------------------------------------------------------------------------------PGDV-VFQISC-IFSRLG---------------SNVYDKYLLSLGDP-------------------------------------------------------------------------QKNIVG-------A-NI---LKYS--------------------TEQKLLMGFKDLVN-KKNPNVVIGYNIFNFDIPYLMDRA--N----------------------------HKSIYPL------------------W---AQ-QGFAKN------------------------------------------------------------------KSGIQREIKWSS------------------------------SAY----KNQEFKFL-DCEGRLYIDLLPVVQRD--F-K-LNDYKLKTVSTHFIGET-------------------------------------------------------------------------------------------------------------------------------------------------------------------------------------------------------------------------------------KDDLDP--KSIFRCYREGIKTQMLIIV----------------------KVGKKHFKLVGVENEDN---------LKQQNFF-------------DEVTDVFWVENAFSSIEY------IRQKIKHLEDESGHFKIK-YCDLKYMVVNEAK--LNLLQTKHRNSNNYLKIDNLSQKYMSIC-----------GKYCIQDSMLVSKLMDKL-NVWYSLSEMAVICNVPMITLFTKGQQIKVYSNLYKFCL-----ENKI----------------IP----------------------------------------------------------------------------------------------------------------------------------------EK---DGY---------------------TVSENE-------RYVGAYVFVP--KPGLY-----------------------INVVPFDFSALYPSLIIAYNIDYSSCA-----------------------------------------FDP----------------N---IP-DELCH--------VMEWEDH--ISCKHDPKV----------IEKNRLTKL------IDELTS-----------------------------------KKKSD-----------------------------------------------------------------------KALISKLRKQR-------SEITK-SLN-------------KNIMC-EKR----KYRFLKVTNQ--N----------------------------------------------------------------------PEFK--------------------------------------------------------------------------------------------GVLPTIVQSLLDARK-----ETRKE----------------------------------------ISNLKNKL--------------KEINNEQQ----TREIETTIDILNQRQLAYKISA-----------------------------------------------------------------------------------------------------------------------------------------------------------------------------------------------------------------------------------------------------------------------------------------------------------------------------------------------------------------------------------------------------------------------------------------------------------------------------------------------------------------------------------------------------------------------------------------------NSMYGITGVKA-GMLPFMPVAMSITYKGREGVKQVSD-ILQKQYGG------------------------------------------------------------------------------------------------------------------------------------E------------------------LVYGD-----------------------------------------------------------------------------------------------------------------------------------------------------------------------------------------------------------------------------------------------------------------------------------------------------------------------------------------------------------------TDCVASNTPLL-----------------IYYKNK-IFYKTVDE-----ISQG--------DWKPIN----PNKEISTPKEGY------------------------------------------KVWSDQ---GFTKIVNIVRCKPI--ESLSQ-------ITTHIGTVVCSDNHSLLTDTLECVTPQE-VNIGDNLCVT--GLPLPKDTPDKPLYPNKLSS--------------LVIQDYKIPQFEFE-----------GITSNLAFIWGLFMADGSAGIYNYKKRAVL--YSWAINKADTDLLERVRQLCEEEY-KQDFQILDTIESTGCYKLVQCKPN------EEIVEDYIDLFYTK-DKLKKIP----------DIILQAPFQIRQAFFMGFYAGDGSKKDP--------SICITFKGQIGSAQLYYLMKSIGY------QVSINV----RNDKPDIYKLTGSSPIKKMRKIPNAIKK-KSAYL---------------------------SPVDYIYDIQTSNHHFAAGIGQIIV--HNSNYVSFQHK---------------------------K---------------------FS---ITELWDYAI-KV---ADEIS-------KLFPPP-----MKLEFEEAV----YTKFLILTKKRYMYQTALR-------------DGTI--------KPEIGKKGVVLNRRDNSAFIRKTYENVVKIIFE-----NTEDKDK-LQSKVIT--------SLL------TDVNAMFN-HQC------------SVE--DFIITKSTGDYG----NIQPQYFLNEKGLHRATLGQYNVPFL------------TEEIKE----EEGIQTPEEETNWYLDKLPAHIQLLEK----IKRR--------------------------------------------------------------------------------------------------------------------------GHSRNEGSRLEYVVVETD------------------NLKDK-LSAKNETVMYYNK----NKGIL--NLDYLYYL-HRLINPIDQILEVIFN-------------------------------------------------------LNDFMKN-------------------------H------------------------------------------YNYRVL--------------------------------------------------------------KK--KLTIEINE--LFSPVYN-IEKD--WLYLLKES---------DKYSLIYGSKEYCKSQLLP-YHSLVYKTK------------------YVPT----QPIDFYAFLKMKYGLTTSLKTQFIFKDNIVFLG----NMTESKLIAVIKK-----------------------------ECK--------------------------------------------------------------------------------------------------------------------------------------------------------------------------------------------------------------------------------------------------------------------------------MAC--------------------------------------------------------------------------------------------------------NTKE----------------------------------------------------------------------T-------------------EY-EFY-------------------AY---SWHLDEEI--------------------------------------------------------------------------------QDE--------------------------TFIRAYGFD------DQ-QK-NICVSINGFQPFVWVEL-PTHINWK-LG----ENKE-RLYL--------YFNQMF------PN----------------VK-----------CTLKFCK------KLYG-----ANLKK--KGDKYTFKLFPFLMCSSPSFKELKFNLPS----------------KLK------------T----------------------PQRVMG---------FGNL-KFHVHGQ---DA-----CPRLQLTS-KYDLPTAGWIKFK-------------------------GIEVV-CEED-----------KFTSCDREFLVD-LRLCKTQGIKPKDLIS--------RS----VKT---------TIPK--PLVLSF-----DLEVNS-------------------ED--------TITMPKASR-------------------------------------------------------------------------------------------------------------------------------------------------------------------------------------------------------------------------------------------------PGDV-VFQISC-IFSRLG---------------SNVYDKYLLSLGDP-------------------------------------------------------------------------QKNIVG-------A-NI---LKYS--------------------TEQKLLMGFKDLVN-KKNPNVVIGYNIFNFDIPYLMDRA--N----------------------------HKSIYPL------------------W---AQ-QGFAKN------------------------------------------------------------------KSGIQREIKWSS------------------------------SAY----KNQEFKFL-DCEGRLYIDLLPVVQRD--F-K-LNDYKLKTVSTHFIGET-------------------------------------------------------------------------------------------------------------------------------------------------------------------------------------------------------------------------------------KDDLDP--KSIFRCYREGIKTQMLIIV----------------------KVGKKHFKLVGVENEDN---------LKQQNFF-------------DEVTDVFWVENAFSSIEY------IRQKIKHLEDESGHFKIK-YCDLKYMVVNEAK--LNLLQTKHRNSNNYLKIDNLSQKYMSIC-----------GKYCIQDSMLVSKLMDKL-NVWYSLSEMAVICNVPMITLFTKGQQIKVYSNLYKFCL-----ENKI----------------IP----------------------------------------------------------------------------------------------------------------------------------------EK---DGY---------------------TVSENE-------RYVGAYVFVP--KPGLY-----------------------INVVPFDFSALYPSLIIAYNIDYSSCA-----------------------------------------FDP----------------N---IP-DELCH--------VMEWEDH--ISCKHDPKV----------IEKNRLTKL------IDELTS-----------------------------------KKKSD-----------------------------------------------------------------------KALISKLRKQR-------SEITK-SLN-------------KNIMC-EKR----KYRFLKVTNQ--N----------------------------------------------------------------------PEFK--------------------------------------------------------------------------------------------GVLPTIVQSLLDARK-----ETRKE----------------------------------------ISNLKNKL--------------KEINNEQQ----TREIETTIDILNQRQLAYKISA-----------------------------------------------------------------------------------------------------------------------------------------------------------------------------------------------------------------------------------------------------------------------------------------------------------------------------------------------------------------------------------------------------------------------------------------------------------------------------------------------------------------------------------------------------------------------------------------------NSMYGITGVKA-GMLPFMPVAMSITYKGREGVKQVSD-ILQKQYGG------------------------------------------------------------------------------------------------------------------------------------E------------------------LVYGD-----------------------------------------------------------------------------------------------------------------------------------------------------------------------------------------------------------------------------------------------------------------------------------------------------------------------------------------------------------------TDCVASNTPLL-----------------IYYKNK-IFYKTVDE-----ISQG--------DWKPIN----PNKEISTPKEGY------------------------------------------KVWSDQ---GFTKIVNIVRCKPI--ESLSQ-------ITTHIGTVVCSDNHSLLTDTLECVTPQE-VNIGDNLCVT--GLPLPKDTPDKPLYPNKLSS--------------LVIQDYKIPQFEFE-----------GITSNLAFIWGLFMADGSAGIYNYKKRAVL--YSWAINKADTDLLERVRQLCEEEY-KQDFQILDTIESTGCYKLVQCKPN------EEIVEDYIDLFYTK-DKLKKIP----------DIILQAPFQIRQAFFMGFYAGDGSKKDP--------SICITFKGQIGSAQLYYLMKSIGY------QVSINV----RNDKPDIYKLTGSSPIKKMRKIPNAIKK-KSAYL---------------------------SPVDYIYDIQTSNHHFAAGIGQIIV--HNSNYVSFQHK---------------------------K---------------------FS---ITELWDYAI-KV---ADEIS-------KLFPPP-----MKLEFEEAV----YTKFLILTKKRYMYQTALR-------------DGTI--------KPEIGKKGVVLNRRDNSAFIRKTYENVVKIIFE-----NTEDKDK-LQSKVIT--------SLL------TDVNAMFN-HQC------------SVE--DFIITKSTGDYG----NIQPQYFLNEKGLHRATLGQYNVPFL------------TEEIKE----EEGIQTPEEETNWYLDKLPAHIQLLEK----IKRR--------------------------------------------------------------------------------------------------------------------------GHSRNEGSRLEYVVVETD------------------NLKDK-LSAKNETVMYYNK----NKGIL--NLDYLYYL-HRLINPIDQILEVIFN-------------------------------------------------------LNDFMKN-------------------------H------------------------------------------YNYRVL--------------------------------------------------------------KK--KLTIEINE--LFSPVYN-IEKD--WLYLLKES---------DKYSLIYGSKEYCKSQLLP-YHSLVYKTK------------------YVPT----QPIDFYAFLKMKYGLTTSLKTQFIFKDNIVFLG----NMTESKLIAVIKK-----------------------------ECK--------------------------------------------------------------------------------------------------------------------------------------------------------------------------------------------------------------------------------------------------------------------------------MNQ-----------------------------------------------------------------------------------PINKVY-SLLKTSQK--------------CGGNGSTE---------YTHVSMGN---------KTGHYYLSATS-DREFYQNYNKI-VEG-NS------RICLAEK--QGD------YTPLLGDIDI-----KIESDGI-N-------------------------DF-KEIRTLYTSEELVGT---I-KCFQDAIKKFVV---------------------------QPED-K-IFTCVV-----LEK-----------KPY---------TI-SN----------------YLKNGFH-------LHFPHLFLEKSKIKNVLI-PKIKENISEFRLGNGKKLFSDHTE--N---------------------------PENFVD---DVTNKCWLMYGS--SKSEDL-----------------KPYKLTEI------------------YNHE------LVKITPIEAFKLSQFFTREE-----EPLQITEKNV----------------------------IKL-LPQLLSISP------------------IKKEIFNIK-------------------TPTDLKVPTKIYLKQK---LKDIEMVESS-E--------------------------------------------------------------------------------------------NIRKNL------------------IQAKELLKILKTS--RAD-------------------------------------------EYNSWWDIGIILFNIGHG--C----EEAFKLWDKWSRN-SD-NYDED----ACLRVWE----------RMEK--RDTR---TKSIGSLRWYAKQ-DNIKKYNEFVEKTH-GLYLDE---------DNL---LKSV--------------------------------------------------------------------------------------------------------------------------------MSVEIM-TTD------------------------APLARLLLDMYSDTYIFS-DDG--------------------WYS------------FNGIIWSPVK-VL-----------------------KEFRFKLEHIAIKYKQFKKKIIDLLY--QED-----------SDSGR--------SSGEESD--DE----------------------------------------QEKLTKKNKAILTSKKQDIN-----KAINKLENFTS-QNGILKMCEVLF--YN----------EEFSELLDDNHLIIAFKNGVFDF----ETLTFRKGLQSDYISKTLNT--------IY-------------------------------DETL-----------------------------------TNESEE-VVQLEDFLRKIC--P----DKSVRKYFIDQTCEVFRGGNRDK--IAMFWTGNG---------------------------------------------------------------------------------------------------------------------------------------------------------------------------------------------------------------------------------------------------------------------------------------------------------------------NNGKSVTQRLFETMLGKKLAIKLSTS-VLT-ERIQPGQ----PNPQLSRLRGGVRWGVFDE-----WSKTEQILSGSLNVLTGG--DSLPCR---DLFQ-KGSESTDFTPMFKMLCICNE--LPNLKDAVDATWDRIRIIPF-ESKF--------V-AR-------EKCP-P-TLKEQKQ------KKIFLCDTEITQKD-RMKLLAKALAWYLIQTFI----KKEES-----RRD-----G---SYNPTIPDKVNEAKIKYQ------AKCDILAFFMEETY-----------IKTDNPE------NKITFDDMYISFKNWYINSF---SGKMIT-----LNKHEFIEMV-----KNKYSL-------TETDKFLKG-------------YTWNR----------------------------------------------------------------------------------------KYDDNSDDE-----------------------------------------------------------------------------------------------------------------------------------------------------------------------------------------------------MNEMQD-------------------------------------------------------------------------------------------------------------------NTITIRPLDLDLIN--PNPHNYTDSSQGGSKIFIIGKPGSGKSTLIKSLFYN-KSQIIPVAVAMSGTESETGFYR--EFIPDPYIYDEY--------------DPDV-LSNFIIRQKGARQHMT-------------------------------------------------------------------------------------------------------------------NPWTMLIIDDCMDDP-SVF-------NKPPQPGLFKNG-RHWKMLYIVSLQYALDV-KPH-I-RSNIDGVFIFRESNVAIRKRLYE-NYAGIIPSFNLFEQIMDNVTG-DYTALYI----QNATVTN-DWKQCVF-------------------------YYKAPI----IE--NFK-FGCQEYRGYAQKIKK---------------------------------------------------------------------------------------------------------------------------------------------------------------------------------------------------------------------------------------------------------------------------------------------------------------------------------------------------------------------------------------------------------------------------------------------------------------------------------------------------------------------MSP--------SRL--------------------------K-T---TMD-------------------ILELNSKIQKFIDDESIN-N---------------------T-----------E-----NEKIIFQIN-TLLN------------GEFNLRP--------------RMINK------------------LNC-LKES-LKT----SVEEYYNLKY-FN---------VDVAPLIEK-YHILN----------------------------------------------------------------------------------------NQVVIIP---FFNTNK--------------------------------------------------------KHLK---------------------EHAIKKEVI----------------------QKEFIQKLKDYTS---LKNFEFMMK-NYAFVPRSS-------------------------------PPPC-L---CGNK---TEFIRDEDRA-VCAI--CSTE--QSLIS---------------------------NTSS----FSDVGR-----------VNMAS----KYTYNRKVHFRDCIIQY--------QGKQKTHIPEEIYT--------ILEVKLMEKKII---NNEYNDR-------FKRFEKVTRIM-VLD-----------ILKE----------LESKDIKKF-YDDIVLIHHTL--TGQP---CDNIE-YLEDSLLDDFDKLTETYDNLY---TNDSVEEEG-SKNKISKRKNFINAQFVLYQLLRKHGH--PCNEMD----FLTLKTSERKRFHHTICKELFNILG-----------------------W------------------------------------------------------------------------------------K-YSFSI-----------------------------------------------------------------------------------------------------------------------------------------------------------------------------------------------------------------------------------------------------------------------------------------------MA--------------------------------------------------------------------------------------------C-----------------------------------------------------------------------------------------------------------------------------------------------------------------------------------------------------------------------------------------------------------------IIH---T----------------NLYDDDVLAKIQKDLTKKIELG--------------------------------------------NKQYNT----NTSKTIFVYTVNEEDE-----------------NRP----------------------------CNIPFNYA---------LKLAF-------KKKLVIERPS----RKVLG-TM-N----HSFTGSLREE------------QKNCRDQALTILQ--------------------------------------------------------------------------------------------------------------------ESKSVMLSCYTGFGK------------------------------------------------------------------------------------------------------------------------------------------------------------------------------------------------------------------------------------------------------------------------------------------------------------------------------------------------------------------------TVTAINMASKIKFKTFIVVPKKPLLAQWETEIK--KFIPNSS------------VAVIEPNKINKLC-------THPPPD--FCIINACNIHKIQK--N----FLKNYGFVIVDE-------------------------------------------------------------------------------------------------------------------------------------------------------------------------------------------------------------------------------------------------------------------------------------------------------------------------------------AHLCLTEKLSENLLN-LTPRYLLGITATP-YR-----EDGYNSLFDLFFGGEKV------KYILNKKHTV--------------YKVKTGFC-P----NVDKY----MK-IGPNYKSKL--------DWNS------ILDE-----QSKDEK-----RNQLIIEIVKK---------------------FKDRVFLILVKRV-EHGQYLMNCLE----------NLG--------------------------------------------------------------------------------------------------------------------------------------------------------------------------------EQVTSLLGKQQEF-----NKE-ARILIGTNS-------KIGTGFDHP-----------RLDTLLAAADMVSY--YIQFIGRIMR-----RKDVEPIIFDLVD-SH------------PTLKKHFEKRSKVYS-KHGGEIVKFKLD-----------------------------------------------------------------------------------------------------------------------------------------------------------------------------------------------------------------------------------------------------------------------------------------------------------------------------------------------------------------------------------------------------------------------------------------------------------------------------------------------------------------------------------------------------------------------------------------------------------------------------------------------------------------------------------------------------------------------------------------------------------------------------------------------------------------------------------------------------------------------------------------------------------------------------------------------------------------------------------------------------------------------------------------------------------------------------------------------------------------------------------------------------------------------------------------------------------------------------------------------------------------------------------------------------------------------------------------------------------------------------------------------------------------------------------------------------------------------------------------------------------------------------------------------------------------------------------------------------------------------------------------------------------------------------------------------------------------------------------------------------------------------------------------------------------------------------------------------------------------------------------------------------------------------------------------------------------------------------------------------------------------------------------------------------------------------------------------------------------------------------------------------------------------------------------------------------------------------------------------------------------------------------------------------------------------------------------------------------------------------------------------------------------------------------------------------------------------------------------------------------------------------------------------------------------------------------------------------------------------------------------------------------------------------------------------------------------------------------------------------------------------------------------------------------------------------------------------------------------------------------------------------------------------------------------------------------------------------------
>I30
---------------M----------------------------------------------------------------------------------------------------------------------------------------------------------------------------------------------------------DSVY-------------------IY---QWLYANYE---------------------------------------------------------------------------------------------------------------VRGYGIA------LN-NT-VVCVRVPNFKQVVYVEC-TD------------P-QH-DPRS--------TFTQH--------G----------------FR-----------VYETPRAC-----SLYG-----AKGVG------------TYFAARVPN---------Y----------------NAM------------------------------------RDVQ----------ETQG-PFKIHES---RV-----SKTMEFTA-RAGLPTVGWIQVS-------------------------QRCV---VTR-----------TVTMAAKEYMVP----------NWRTDVRP-----APDI----EGV---------PPA----KIVYF-----DIEVKS-------------------DH--------ENVFPS-DR-------------------------------------------------------------------------------------------------------------------------------------------------------------------------------------------------------------------------------------------------DDEV-IFQIGL-VLCSGT----------------TVLRTDLLSLPGR-------------DY---------------------------------------------------------------D-------A-SV---YQYA--------------------TEGELLHAFIAYIR-EHEVVAVCGYNIMGFDIPYIIKRC--A----------------------------RTSMLGT------------------F---KR-IGWDSH------------------------------------------------------------------RLAIEKT-----------------------------------AGV----GHAKMTYI-QWEGVLTIDLMPIIMMD--H-K-LDSYSLDYVANHFVKAG-------------------------------------------------------------------------------------------------------------------------------------------------------------------------------------------------------------------------------------KDPIRP--RDIFHAYNTG--------------------------------------------------------------------------------------------------------------------------------------------------------------LMARV-----------GRYCVKDTQLCKQLVDYL-NTWVALCEMAGVCNTSIMQLFTQGQQVRVFAQIYRDCTPMDVVDKVY----------------VI----------------------------------------------------------------------------------------------------------------------------------------PDGGCDSD---------VVSP--------S------------SYTGAYVYEP--VPGVY-----------------------KNVIPMDFQSLYPSIIISKNICYSTLV-----------------------------------------DQG----------------G----------E--------EYAWQEH--EGCEHDPQY----------AKQHALGVE------IGVLQC---------NMAAL----------------------------------------------------------------------------------------------------PRRATQER-------ARMRE-RISEMKIQYASMTPSVV--KC-NVF----SFRFTH------------------------------------------------------------------------------AHE--------------------------------------------------------------------------------------------GVLPRVLRNLLESRA-----RVRAR----------------------------------------IKTTD--------------------------------DPDIRAVLDKKQLAYKISA-----------------------------------------------------------------------------------------------------------------------------------------------------------------------------------------------------------------------------------------------------------------------------------------------------------------------------------------------------------------------------------------------------------------------------------------------------------------------------------------------------------------------------------------------------------------------------------------------NSVYGTMGTQR-GYLPFMAGAMTTTYCGRKLIEKAAH-LLKTVVGA------------------------------------------------------------------------------------------------------------------------------------T------------------------IVYGD-----------------------------------------------------------------------------------------------------------------------------------------------------------------------------------------------------------------------------------------------------------------------------------------------------------------------------------------------------------------TD----------------------------------------------------------------------------------------------------------------------------------------------------------------------------------------------------------------------------------------------------------------------------------------------------------------------------------------------------------------------------------------------------------------------------------------------------------------------------------------------------------------------------------------------------------------SCYIQLGHD---------------------------R---------------------AS---LDELWQMAV-NA---SDTVS-------AFFERP-----VRLEFEQCI----YTKFIIFTKKRYVYRAFTR-------------DG----------KQRTGSKGVMLSRRDSAMCARNTYAAIMSAILE-----GS--------ADVPF--------IAV------RMMHDMMIPGAL------------QDD--DFVLTKSVQDI---------------GNGDDNNHGSYKVRNPQKAQAAATQRVAPDDAEG----YAIAL-----RQEMVKQMPAQAQLAER----MRLQ--------------------------------------------------------------------------------------------------------------------------GRAVVSGARIEYVVLKHQY----------GV------PEGA-LGARLLDFERWRD----MKVAY--PLDRLYYM-KSVVNACDQLLVTAGYGPVC--------------------------------------------------------SK-------------------------V------------------------------------------YAAHL-------------------------------------------------------------------------------------------------------------QL---------------------------------------------------------------------------------------------AYVHKQLMR-----------------------------RMMP--TV---------------------------------------------------------------------------------------------------------------------------------------------------------------------------------------------------------------------------------------------------------------------------M----------------------------------------------------------------------------------------------------------------------------------------------------------------------------------------------------------DSVY-------------------IY---QWLYANYE---------------------------------------------------------------------------------------------------------------VRGYGIA------LN-NT-VVCVRVPNFKQVVYVEC-TD------------P-QH-DPRS--------TFTQH--------G----------------FR-----------VYETPRAC-----SLYG-----AKGVG------------TYFAARVPN---------Y----------------NAM------------------------------------RDVQ----------ETQG-PFKIHES---RV-----SKTMEFTA-RAGLPTVGWIQVS-------------------------QRCV---VTR-----------TVTMAAKEYMVP----------NWRTDVRP-----APDI----EGV---------PPA----KIVYF-----DIEVKS-------------------DH--------ENVFPS-DR-------------------------------------------------------------------------------------------------------------------------------------------------------------------------------------------------------------------------------------------------DDEV-IFQIGL-VLCSGT----------------TVLRTDLLSLPGR-------------DY---------------------------------------------------------------D-------A-SV---YQYA--------------------TEGELLHAFIAYIR-EHEVVAVCGYNIMGFDIPYIIKRC--A----------------------------RTSMLGT------------------F---KR-IGWDSH------------------------------------------------------------------RLAIEKT-----------------------------------AGV----GHAKMTYI-QWEGVLTIDLMPIIMMD--H-K-LDSYSLDYVANHFVKAG-------------------------------------------------------------------------------------------------------------------------------------------------------------------------------------------------------------------------------------KDPIRP--RDIFHAYNTG--------------------------------------------------------------------------------------------------------------------------------------------------------------LMARV-----------GRYCVKDTQLCKQLVDYL-NTWVALCEMAGVCNTSIMQLFTQGQQVRVFAQIYRDCTPMDVVDKVY----------------VI----------------------------------------------------------------------------------------------------------------------------------------PDGGCDSD---------VVSP--------S------------SYTGAYVYEP--VPGVY-----------------------KNVIPMDFQSLYPSIIISKNICYSTLV-----------------------------------------DQG----------------G----------E--------EYAWQEH--EGCEHDPQY----------AKQHALGVE------IGVLQC---------NMAAL----------------------------------------------------------------------------------------------------PRRATQER-------ARMRE-RISEMKIQYASMTPSVV--KC-NVF----SFRFTH------------------------------------------------------------------------------AHE--------------------------------------------------------------------------------------------GVLPRVLRNLLESRA-----RVRAR----------------------------------------IKTTD--------------------------------DPDIRAVLDKKQLAYKISA-----------------------------------------------------------------------------------------------------------------------------------------------------------------------------------------------------------------------------------------------------------------------------------------------------------------------------------------------------------------------------------------------------------------------------------------------------------------------------------------------------------------------------------------------------------------------------------------------NSVYGTMGTQR-GYLPFMAGAMTTTYCGRKLIEKAAH-LLKTVVGA------------------------------------------------------------------------------------------------------------------------------------T------------------------IVYGD-----------------------------------------------------------------------------------------------------------------------------------------------------------------------------------------------------------------------------------------------------------------------------------------------------------------------------------------------------------------TD----------------------------------------------------------------------------------------------------------------------------------------------------------------------------------------------------------------------------------------------------------------------------------------------------------------------------------------------------------------------------------------------------------------------------------------------------------------------------------------------------------------------------------------------------------------SCYIQLGHD---------------------------R---------------------AS---LDELWQMAV-NA---SDTVS-------AFFERP-----VRLEFEQCI----YTKFIIFTKKRYVYRAFTR-------------DG----------KQRTGSKGVMLSRRDSAMCARNTYAAIMSAILE-----GS--------ADVPF--------IAV------RMMHDMMIPGAL------------QDD--DFVLTKSVQDI---------------GNGDDNNHGSYKVRNPQKAQAAATQRVAPDDAEG----YAIAL-----RQEMVKQMPAQAQLAER----MRLQ--------------------------------------------------------------------------------------------------------------------------GRAVVSGARIEYVVLKHQY----------GV------PEGA-LGARLLDFERWRD----MKVAY--PLDRLYYM-KSVVNACDQLLVTAGYGPVC--------------------------------------------------------SK-------------------------V------------------------------------------YAAHL-------------------------------------------------------------------------------------------------------------QL---------------------------------------------------------------------------------------------AYVHKQLMR-----------------------------RMMP--TV-------------------------------------------------------------------------------------------------------------------------------------------------------------------------------------------------------------------------------------------------------------------------------------------------------------------------------------------------------------------MSLS-GFLAADRQ--------------QFGDSGG----------STHVSLT-----------GGSYIIDDDK-VTQLWVYLQD----A-TE------PLHLAEC--RAH------DTMLTIDVDY---------------------------------------------RAPSSEQTLYGIDSHV-MPLHREVMHLLG-MCV---------------------TGGIRA-E-DCSFVL-----LEKLDGH-GNVMP-PQQ---------CD-SL---------------GNVKQGFH-------MQYTKIIANTHALTEYII----KPLN------------AAFPD----------------------------------VD--LLSCSNAWLLYGA--CKPGGM------------------PYTVTGH------------------YGAD------EQPLP-GCAWQDYCFPASG-------NLAITGLE-------------------------T--HDTM-LRKMLSVVP------------------YGRMRYKRR----LRCVQHNRA----PGPAITHQSQQQLMIQQT----QEPM------DVSTA----------------------------------------------------------------------------------------ASTTTP------------------ADVRALVDMLPAS--VAA-------------------------------------------DRNTWLKVGFCLYQVMDAS------EDGLRLWMSFSAKCPE-KFNAT----VCHDMWE----------RQMR--PNMY-----TIATLRYLAKQ-YSTEAYDAWTHSQW-------------------------------------------------------------------------------------------------------------------------------------------------------MSAERLK---LTH------------------------VSLASIMYSALGTHYVCG-NIKGE-----------------LWYK------------FDNGVWNEKG-MN-----------------------V-IRSLISNEAGPIHQVLNKFLASVASG--------------------------QVPEPD----ES------------------------------------------------------FLKCLH-----RTTFMLGSSPF-KSSVMRECAEQF--YR----------DDFVQRLDTNPYMIAFSNGVYDF----KTRTFRPGQPEDMLSRTLPVAYTTGGYGRY-VDDILSVATLDPLSNTY-------NVCALLDNIE-----------TVGN--------------------TMTAKQPLCDVIRFYNTTF--P----DPEVREYFLRQVSHVFVGGNADK--VCLFWTGSG---------------------------------------------------------------------------------------------------------------------------------------------------------------------------------------------------------------------------------------------------------------------------------------------------------------------NNGKTVTQTMFEKMLG-SFAVKMSTT-VLTGRKPCVTS----ANPELARLRNGVRWAVMEE-----PNNDETINPGPLKSMTGN--DSFFAR---DLWC-SGKDTSEIIPMFKLHCICNT--LPDIKMADMATWNRVRVVPF-EAVF--------V-SGERLEEARRDVP-V-----EQR------DCVQVMDKYFVDK---IPLLVEPMAWLLVQLWG----VLQGE-----PAD-----------AYKTPRKVIQVTKEYE------EANNYVRGFADAMM-----------VRE--PG------ASVTEMEVYREFKAYMTAYG---MATTAG-----YSITKVMKDLVLYLKCR-------------YDKRSGH-------------LI-DV----------------------------------------------------------------------------------------MVRDMATTTGR------------------------------------------------------------------------------------------------------------------------------------------------------------------------------------------------------------------------------------------------------------------------------------------------------------------------------MEIQELSLTELR--PVKP---DDEMGGMKLIVLGKPQRGKSVLIKSIIAA-KRHIIPAAVVISGSEEANHFYS--KLLPNCFVYNKF--------------DADI-ITRVKQRQLALKN-VDPE-----------------------------------------------------------------------------------------------------------------HSWLMLIFDDCMDNA-KMF-------NHEAVMDLFKNG-RHWNVLVIIASQYIMDL-NAS-L-RCCIDGIFLFTETSQTCVDKIYK-QFGGNIP-KQTFHTLMEKVTQ-DHTCLYI----DNTTTR-QKWEDMVR-------------------------YYKAPL----LTDADVG-FGFKDYKAGVV-------------------------------------------------------------------------------------------------------------------------------------------------------------------------------------------------------------------------------------------------------------------------------------------------------------------------------------------------------------------------------------------------------------------------------------------------------------------------------------------------------------------------MKP-------------------------------------------------------------------SLLSCHNYVISKLKRNG----------------------A-------------------------------------------------------------------------------------------DTLQ-LYM---------------FI---------LETAPVIVQ-YMTTG----------------------------------------------------------------------------------------------------HTDQ----------------------------------------------------------------------------------------------------------------LDVYKSIVYRVYDQNKW---TYEEEFRVA----------L-----------------------------------------FN-----------------------------AAPPHV------------------QSTPPP-QQQS------------------------CGDDKRIRRYVDQLHSYIYLYQGVTNSKFPVHIPNSVLV--------NIRDHLHKYRIK--------------------EGDVTLQQ-VLS-----------ILKV----------NK---HVKY-YDYATIIYRML--TGKAEVLPPDVVAAVQADISRLADAAMAS-PDIWAL-CTQA------------------GATYVFFQLLRHNGY------EYNCHTFMQAKTLSKKQSQDAACNALCDRMS-----------------------W------------------------------------------------------------------------------------T-FWPL---------------------------------------------------------------------------------------------------------------------------------------------------------------------------------------------------------------------------------------------------------------------------------------------------------------------------------------------------------------------------------------------------------------------------------------------------------------------------------------------------------------------------------------------------------------------------------------------------------------------------------------------------------------------------------------------------------------------------------------------------------------------------------------------------------------------------------------------------------------------------------------------------------------------------------------------------------------------------------------------------------------------------------------------------------------------------------------------------------------------------------------------------------------------------------------------------------------------------------------------------------------------------------------------------------------------------------------------------------------------------------------------------------------------------------------------------------------------------------------------------------------------------------------------------------------------------------------------------------------------------------------------------------------------------------------------------------------------------------------------------------------------------------------------------------------------------------------------------------------------------------------------------------------------------------------------------------------------------------------------------------------------------------------------------------------------------------------------------------------------------------------------------------------------------------------------------------------------------------------------------------------------------------------------------------------------------------------------------------------------------------------------------------------------------------------------------------------------------------------------------------------------------------------------------------------------------------------------------------------------------------------------------------------------------------------------------------------------------------------------------------------------------------------------------------------------------------------------------------------------------------------------------------------------------------------------------------------------------------------------------------------------------------------------------------------------------------------------------------------------------------------------------------------------------------------------------------------------------------------------------------------------------------------------------------------------------------------------------------------------------------------------------------------------------------------------------------------------------------------------------------------------------------------------------------------------------------------------------------------------------------------------------------------------------------------------------------------------------------------------------------------------------------------------------------------------------------------------------------------------------------------------------------------------------------------------------------------------------------------------------------------------------------------------------------------------------------------------------------------------------------------------------------------------------------------------------------------------------------------------------------------------------------------------------------------------------------------------------------------------------------------------------------------------------------------------------------------------------------------------------------------------------------------------------------------------------------------------------------------------------------------------------------------------------------------------------------------------------------------------------------------------------------------------------------------------------------------------------------------------------------------------------------------------------------------------------------------------------------------------------------------------------------------------------------------------------------------------------------------------------------------------------------------------------------------------------------------------------------------------------------------------------------------------------------------------------------------------------------------------------------------------------------------------------------------------------
>PY34
-------------------------------------------------------------------------------------------------------------------------------------------------------------------------------------------------------------------------MVVFQ-------------------AL---TWESRDTD--------------------------------------------------------------------------------DE---------------------------HLISIFGKT------EE-GK-SVCLTTA-FTPYFFIKL-PEKI--------DAGKIR-RIYN--------ILD-------------------EKCKDSL-VAYSVM-----------KSK------DVWGF-------QN--------NEEFVFMKVNFKHLQARRL-VDS----------------FLR----KPLD-----------RTPEL------------FNIFG------------VRNVKVYES---NL-----DPVLRLMH-RTGIQSTGWLDTGDK-----------------------------CIRS-----------HLARVDLDLFCN----------DWTTLKPV-----ARD-----------------DIAP--FVVASV-----DIECNS-------------------ST---------GKFPDADV-------------------------------------------------------------------------------------------------------------------------------------------------------------------------------------------------------------------------------------------------TGDA-CFQIAI-SLCKFGSD--------------EPYDKTCLCYKKT-------------D---------------------------------------------------------P---NLEG-------S-TI---RSYE--------------------TEREMLEAFQKYLH-TKDVDIITGWNIFGFDMEYIYKRA--QV----------------------------NRCHYE-----------------FF----N-LGKLRDTE------------------------------------------------------------------SELVIKKLSS------------------------------SAL----GDNLLKLL-PMPGRFIFDMFHEVKKG--Y-K-LDSYKLDNVSKLYLGDQ-------------------------------------------------------------------------------------------------------------------------------------------------------------------------------------------------------------------------------------KIDMAP--KEMFARYREE-------------------------------------------------------------------------------------------D----------------------------------------------------------------PVKLREV-----------AEYCIKDTLLPHRLMKKL-CTLLNMVEMAKATWVPANFLVERGQQIKVFSQLTKKAR-----ELGF----------------MV----------------------------PTIRY------------------------------------------------------------------------------------------------------------------------------GAIPEEP-------------YEGATVLEA--QKGAYY----------------------TPITALDFEALYPSIMMAHNLCYSSYV-----------------------------------------MDE------------K---RYGSVP--------------GITYETFNI-------------------------------------------------------------------------------------G----------------------------------------------------------------------------------------------------------------DR----TYKFAQDV------------------------------------------------------------------------------P--------------------------------------------------------------------------------------------SLLPAILAELKQFRK-----QAKRD----------------------------------------MAAATG---------------------------------FMKEVYNGKQLAYKVSM-----------------------------------------------------------------------------------------------------------------------------------------------------------------------------------------------------------------------------------------------------------------------------------------------------------------------------------------------------------------------------------------------------------------------------------------------------------------------------------------------------------------------------------------------------------------------------------------------NSVYGFTGAGK-GILPCVPIASTTTSKGRSMIEETKN-YVEKNFPG-------------------------------------------------------------------------------------------------------------------------------------------------AK----------VRYGD---------------------------------------------------------------------------------------------------------------------------------------------------------------------------------------------------------------------------------------------------------------------------------------------------------------------------------------------------------------------------------------------------------------------------------------------------------------------------------------------------------------------------------------------------------------------------------------------------------------------------------------------------------------------------------------------------------------------------------------------------------------------------------------------------------------------------------------------------------------------------------------------------------------------------------TDSVMVEFDVGDR-----------------------KGE---------------------EA---IAYSWEVGE-RA---AEECS-------ALFKKP-----NNLELEKV-----YWPYFLYSKKRYAAKLWTKGKDGKM-----------------H-MDYIDIKGLQVVRRDNTPHVREVCKELLDVILT-----SS------DPGPPKE--------LAK------ERAIELLS-GDV------------PND--KLILSQGL----------------------S---DTYKVGGKNVSVTSA-----DSVNINQ----------------------SHVQVVTK----MRQRK------------------------------------------------------------------------------------------------------------------------PGSEPQSGDRVPYLLT---------------KTQ---DPKAK-AYEKAEDPKYVEE----HG----VPVDYHYYFLNKFLNPVCDLLDPLYENVKED----------------------------------------------------------------------------------I------------------------------------------FGEIINA------------------------------------------------------------HKPVKPPKLPSLS--GM------------------------------KK------------------DDLIAECQRL----------------GLEETGT------LAILRARL------------------------KDAR---HGSVED-----------------------------LFKNYELTQ-SKDESS-----------------------------------------------------------------------------------------------------------------------------------------------------------------------------------------------------------------------------------------------------------------------------------------------------------------------------------------------------------------------------------------------------------------------------------------------------------------------------MVVFQ-------------------AL---TWESRDTD--------------------------------------------------------------------------------DE---------------------------HLISIFGKT------EE-GK-SVCLTTA-FTPYFFIKL-PEKI--------DAGKIR-RIYN--------ILD-------------------EKCKDSL-VAYSVM-----------KSK------DVWGF-------QN--------NEEFVFMKVNFKHLQARRL-VDS----------------FLR----KPLD-----------RTPEL------------FNIFG------------VRNVKVYES---NL-----DPVLRLMH-RTGIQSTGWLDTGDK-----------------------------CIRS-----------HLARVDLDLFCN----------DWTTLKPV-----ARD-----------------DIAP--FVVASV-----DIECNS-------------------ST---------GKFPDADV-------------------------------------------------------------------------------------------------------------------------------------------------------------------------------------------------------------------------------------------------TGDA-CFQIAI-SLCKFGSD--------------EPYDKTCLCYKKT-------------D---------------------------------------------------------P---NLEG-------S-TI---RSYE--------------------TEREMLEAFQKYLH-TKDVDIITGWNIFGFDMEYIYKRA--QV----------------------------NRCHYE-----------------FF----N-LGKLRDTE------------------------------------------------------------------SELVIKKLSS------------------------------SAL----GDNLLKLL-PMPGRFIFDMFHEVKKG--Y-K-LDSYKLDNVSKLYLGDQ-------------------------------------------------------------------------------------------------------------------------------------------------------------------------------------------------------------------------------------KIDMAP--KEMFARYREE-------------------------------------------------------------------------------------------D----------------------------------------------------------------PVKLREV-----------AEYCIKDTLLPHRLMKKL-CTLLNMVEMAKATWVPANFLVERGQQIKVFSQLTKKAR-----ELGF----------------MV----------------------------PTIRY------------------------------------------------------------------------------------------------------------------------------GAIPEEP-------------YEGATVLEA--QKGAYY----------------------TPITALDFEALYPSIMMAHNLCYSSYV-----------------------------------------MDE------------K---RYGSVP--------------GITYETFNI-------------------------------------------------------------------------------------G----------------------------------------------------------------------------------------------------------------DR----TYKFAQDV------------------------------------------------------------------------------P--------------------------------------------------------------------------------------------SLLPAILAELKQFRK-----QAKRD----------------------------------------MAAATG---------------------------------FMKEVYNGKQLAYKVSM-----------------------------------------------------------------------------------------------------------------------------------------------------------------------------------------------------------------------------------------------------------------------------------------------------------------------------------------------------------------------------------------------------------------------------------------------------------------------------------------------------------------------------------------------------------------------------------------------NSVYGFTGAGK-GILPCVPIASTTTSKGRSMIEETKN-YVEKNFPG-------------------------------------------------------------------------------------------------------------------------------------------------AK----------VRYGD---------------------------------------------------------------------------------------------------------------------------------------------------------------------------------------------------------------------------------------------------------------------------------------------------------------------------------------------------------------------------------------------------------------------------------------------------------------------------------------------------------------------------------------------------------------------------------------------------------------------------------------------------------------------------------------------------------------------------------------------------------------------------------------------------------------------------------------------------------------------------------------------------------------------------------TDSVMVEFDVGDR-----------------------KGE---------------------EA---IAYSWEVGE-RA---AEECS-------ALFKKP-----NNLELEKV-----YWPYFLYSKKRYAAKLWTKGKDGKM-----------------H-MDYIDIKGLQVVRRDNTPHVREVCKELLDVILT-----SS------DPGPPKE--------LAK------ERAIELLS-GDV------------PND--KLILSQGL----------------------S---DTYKVGGKNVSVTSA-----DSVNINQ----------------------SHVQVVTK----MRQRK------------------------------------------------------------------------------------------------------------------------PGSEPQSGDRVPYLLT---------------KTQ---DPKAK-AYEKAEDPKYVEE----HG----VPVDYHYYFLNKFLNPVCDLLDPLYENVKED----------------------------------------------------------------------------------I------------------------------------------FGEIINA------------------------------------------------------------HKPVKPPKLPSLS--GM------------------------------KK------------------DDLIAECQRL----------------GLEETGT------LAILRARL------------------------KDAR---HGSVED-----------------------------LFKNYELTQ-SKDESS---------------------------------------------------------------------------------------------------------------------------------------------------------------------------------------------------------------------------------------------------------------------------------------------------------------------------------------------------------------------------------------------------------------------------------------------------------------------------------------------------------------------------------------------------------------------------------------------------------------------------------------------------------------------------------------------------------------------------------------------------------------------------------------------------------------------------------------------------------------------------------------------------------------------------------------------------------------------------------------------------------------------------------------------------------------------------------------------------------------------------------------------------------------------------------------------------------------------------------------------------------------------------------------------------------------------------------------------------------------------------------------------------------------------------------------------------------------------------------------------------------------------------------------------------------------------------------------------------------------------------------------------------------------------------------------------------------------------------------------------------------------------------------------------------------------------------------------------------------------------------------------------------------------------------------------------------------------------------------------------------------------------------------------------------------------------------------------------------------------------------------------------------------------------------------------------------------------------------------------------------------------------------------------------------------------------------------------------------------------------------------------------------------------------------------------------------------------------------------------------------------------------------------------------------------------------------------------------------------------------------------------------------------------------------------------------------------------------------------------------------------------------------------------------------------------------------------------------------------------------------------------------------------------------------------------------------------------------------------------------------------------------------------------------------------------------------------------------------------------------------MNLQLRKFKPEAMS----DDR---------VCVFIGKRNTGKSTLVKDIMYH-KKH-IPAGIVLSGTEEGNHFYG--EFIPDLFVYGEY--------------DRDA-IERVISRQRKIVGTKGKNP----------------------------------------------------------------------------------------------------------------YNGAFMLLDDCMYDS-KFL-------KDTCIRQCFMNG-RHYNIFFMLTMQYVMDL-PPA-L-RANVDYVFILRENIIQNREKLYK-SFFGIFPSFDMFSKVMDACTE-NYECLVL----DNTVKS-NKITDCVF-------------------------WYKATV------RKGFR-VGSPNLWQLHKKMYNPKYLDQ---------------------------------------------------------------------------------------KEDDA-KKA------------------------------TKKTNLKI---------------------------------------------TKTR------------------------------------------------------------------------------------------------------------------------------------------------------------------------------------------------------------------------------------------------------------------------------------------------------------------------------------------------------------------------M-------------------EGNFLSRYKNKIEQWTQLI----------------------D-----------T-DPS-----------------------------------------N----KKRYES----------------------------------------EMSDY-M----------IKCMPYMNQ-YAD----------------------------ETE-----------------------------------------------------------EVTNTDN---IFNVKETVG---------------------------------------------------------------------------------LQRKDI----------------------FRDYLIDVEN----------KNIA--RPS------------------ERR----------------VDQCQA---CST---SNVIHIPDTSELVCDT--CGLV--LACLI-SEELTYRE---------------EQETSEKV-VNYS---------------------------YKRENHFNEWLSQF--------QAQEMTTIPDEVMD--------QLRSELKKMKIK-------------------NLEEITHAK-IRG-----------LLKK----------LR---LNKY-YEHVPYITNIL--NGIR---APNMPQQLEEQLRIMFKEIQKPFDA-N---CPSD-------------RKNFLSYSYVLYKFCELLGE------DEYLQYFPLLKSKSKLYAQDQIWKKICADLH-----------------------W------------------------------------------------------------------------------------E-FIPTI---------------------------------------------------------------------------------------------------------------------------------------------------------------------------------------------------------------------------------------------------------------------------------------------------------------------------------------------------------------------------------------------------------------------------------------------------------------------------------------------------------------------------------------------------------------------------------------------------------------------------------------------------------------MLTRTGY----------------LVTEGPI-----TEIKKDLTV-RAQ----------------------------------------VNGDYG-----FPPPPFKVFRT---------------------AKNG----------------------------VCVPRFYGV--------DKVGE---------------PK-EDRRPQPA-RSK-----AKFVGQLRDA----------THQNAALAAAL------------------------------------------------------------------------------------------------------------------------DAGHGVLSLPCGYGK------------------------------------------------------------------------------------------------------------------------------------------------------------------------------------------------------------------------------------------------------------------------------------------------------------------------------------------------------------------------TTVSLAIACALGYRTMIVVHKQFLADQWRERIQ--QFCPGAT------------IGIVQQDKKET-----------DC-D--FVIAMLQSLSLK----EYSFSDFDSVGTLIVDE-------------------------------------------------------------------------------------------------------------------------------------------------------------------------------------------------------------------------------------------------------------------------------------------------------------------------------------AHHICAKVFSQSLFK-MCPKHIFGLSATP-ER-----KDGLTKVLHWFMGPTFF------AVERKNQEQV--------EVFPVTYEC-------------------------FNYRNPPPSMRNGKVSMPN------MITE-----VVEDRK-----RNQMLVELIKKA------------S-------AGTRQLLVLSDRR-WHCEMLHQCFPK---------------------------------------------------------------------------------------------------------------------------------------------------------------------------------------------NSGLYMGGMKEADLQA-SSK-KKIIFATFS-------QAHEGLDIP-----------TLDTVILASPKSDI---TQSIGRIMRETK--GKKNNPHIYDIHD-PW------------SLFTAMYHKRMRVYR-QGGFKIHGKVSEEEKK------------------------------------------------------------------------------------------------------------------------------------------------------------------------------------------------------------------------------------------------------------------DFPQGKCLFL----------------------------------------------------------------------------------------------------------------------------MEHTHFIDKEPNK---------------------YEALTELQKQHIQ-------------------------------------------SMKEEQVLDVIDRFEEAW-------------------------------SLKSND---------------FRNARELGYRQFVHPDNFD-EYGNPSV-----NDIDLL-----------AIKGIRDKQMTYLTN-----------LKNHV-R-DLKIHKQE-PNDDGIT----------VL-KRVN----------------NIKRQID------------DGYHNI-----RRHYMSFERVDNPTVQPQFSVLGDP---------------------TTLDA-----------EEVENSTPFQKCLLYSLDQTYKAGYR---RYKGQCCEEIRTVEG---------------------------------------------------HRTRAWRPKFTIEQFVYSLAQKDDNFEVWKNF-------TSRGTV--FRDVIDNMSK-C-LDAQFPEITKRRHVWSFKNGVFVGKEWIP-DRGVYDCCFYSY----------------------ESQEFRCLDPTII-ACKYFDQQFDDFSH-------------LENW-Q------DIPTPW-----FDSVLKYQKF--------EDEVCHWAYVM-GGRLCFDVGELDGWQVIPFFKGIARSGKSTLITKVFKKFYENEDVGTLSNNIEKKFGLSAIKDAFMFIAPEVKGDL--ALEQAEFQSMVSGEDVSVAVKNKTAVSIE--WNVPGVLGGNEVPNWKDNSGSVLRRILPWNFSKQV------RDADPQLDEKL-NRELPIILLKCVKAYLDYSNKYRDKDI--WNV-------VPEYFKKIQKQV---AMVASTLHNFLE-STNIVFG-----------KELF--VPQTLFIQ-VFNQH-----C-QANNLGK-PKFNPDFYAGPFSSRDIEVREE-----------------VVTYKGRT---YPKQPIIYGLDVVEE------------------------------------------------TLGFA-----------------------------------------------------------------------------------------------------TDY----------------------------------------------------------------------------------------------------------------------------------------------------------------------------------------------------------------------------------------------------------------------------------------------------------------------------------------------------------------------------------------------------------------------------------------------------------------------------------------------------------------------------------------------------------------------------------------------------------------------------------------------------------------------------------------------------------------------------------------------------------------------------------------------------------------------------------------------------------------------------------------------------------------------------------------------------------------------------------------------------------------------------------------------------------------------------------------------------------------------------------------------------------------------------------------------------------------------------------------------------------------------------------------------------------------
>I02
--------------------------------------------------------------------------------------------------------------------------------------------------------------------------------------------------------------------------MIVF-------------------IF---QWCNDLNQ--------------------------------------------------------------------------------D------------------------------IRGYGKT------RD-NK-SICVVVKNFKPYIYV-----------DDVYDVKSLI-TLN----------------------T----------------VS-----------ITHVEKM------QLCS-----VYNNN------------QFWWIQFKD--------GY----------------TKK------------------------------------KIVSL---------LTAR-NIPVHED---KA-----DTVLQMRS-CCRLPSVGWITV----------------------------SSY-SMLQ-----------QCTSCALEIVT-----------RYNYLYP---------F----ESD---------VLPA--LKILAL-----DIEVTS-------------------E---------TDQFPC-NR-------------------------------------------------------------------------------------------------------------------------------------------------------------------------------------------------------------------------------------------------PKDE-IFQIAL-VY---------------------KDSKILLSLPGK-------------DYNKIN----------------------------------------------------------SD-------I-TV---LQYK--------------------TEQLLLESLIKFLI-SFDLDVIVGYNILKFDLDYILKRC--Q----------------------------RLLLVES------------------F---KS-IS-KFC------------------------------------------------------------------KPAKERVISWNS------------------------------SAY----KCQEYTFV-EWEGIVLLDLFPIIERD--Y-K-LDNYKLETVANYFLNTG-------------------------------------------------------------------------------------------------------------------------------------------------------------------------------------------------------------------------------------KDPVTV--KEIFTAHKTG--------------------------------------------------------------------------------------------------------------------------------------------------------------VMSKV-----------GNYCIKDANLCLQLMDIT-NTWIGLVELAKICNVDIMSLFIRGQQIRVYSQIYAYCT-----QQHI----------------IV----------------------------------------------------------------------------------------------------------------------------------------SC---------------------------IKATEE-------QYVGAYVVEP--VPGLY-----------------------ENVVPLDFSSLYPSIIIAKNICYSTFS-----------------------------------------QE----------------------P-TEFTE--------SFEWEDH--MNCQHDAKI----------LQLEDYTKT------I----N---------ELVKII--------------------KFKNAIK--RKTI-----------------------EDQ--SLIKKC-------------------------NVKL----KNIRHKR-------AELNK-NKG--------------KVIC-AQR----RYYFVKAE----------------------------------------------------------------------------YKK--------------------------------------------------------------------------------------------GIIPIITAELINYRN-----QIKER----------------------------------------YHQTD--------------------------------DPTIKIVLHKRQLACKISA-----------------------------------------------------------------------------------------------------------------------------------------------------------------------------------------------------------------------------------------------------------------------------------------------------------------------------------------------------------------------------------------------------------------------------------------------------------------------------------------------------------------------------------------------------------------------------------------------NSIYGAMGVLK-GYLPFMPGAMCITRIGRLSIEKAST-IIKSRFNG------------------------------------------------------------------------------------------------------------------------------------T------------------------LIYGD-----------------------------------------------------------------------------------------------------------------------------------------------------------------------------------------------------------------------------------------------------------------------------------------------------------------------------------------------------------------TD----------------------------------------------------------------------------------------------------------------------------------------------------------------------------------------------------------------------------------------------------------------------------------------------------------------------------------------------------------------------------------------------------------------------------------------------------------------------------------------------------------------------------------------------------------------SNYVQFKNI-------------------------------------------------TN---LVELWNKAE-TV---ALEVS-------KAFPEP-----MKLEFEQII----YLKFLIVSKKRYMFISCNK-------------AGLV--------DPKLGSKGVLLARRDHPNCLKNLYNKSVLAIMY--------------KETVFD--------IIL------TAVQNMFT-RNL------------PIQ--DFITTKTINDW-------------QDVEKNYSQLGVYKIRNSTLIK--------ESDPQK----QRA---------LKIAQCPGQVKVAEK----MRLR--------------------------------------------------------------------------------------------------------------------------GLPIENGSRIEYVILK---------------------GKGL-LGDKMEYYNYYKT----RSRYL--TLDYLYYL-KNMVNPLDQLLEVSL-------------------------------------------------------DIKNYMHS-------------------------I------------------------------------------YTYRI-------------------------------------------------------------------------------------------------------------QY---------------------------------------------------------------------------------------------NLVIQQLNK-----------------------------LK-----IKTV-----------------------------------------------------------------------------------------------------------------------------------------------------------------------------------------------------------------------------------------------------------------------------------------------------------------------------------------------------------------------------------------------------------------------------------------------------------------------------------MIVF-------------------IF---QWCNDLNQ--------------------------------------------------------------------------------D------------------------------IRGYGKT------RD-NK-SICVVVKNFKPYIYV-----------DDVYDVKSLI-TLN----------------------T----------------VS-----------ITHVEKM------QLCS-----VYNNN------------QFWWIQFKD--------GY----------------TKK------------------------------------KIVSL---------LTAR-NIPVHED---KA-----DTVLQMRS-CCRLPSVGWITV----------------------------SSY-SMLQ-----------QCTSCALEIVT-----------RYNYLYP---------F----ESD---------VLPA--LKILAL-----DIEVTS-------------------E---------TDQFPC-NR-------------------------------------------------------------------------------------------------------------------------------------------------------------------------------------------------------------------------------------------------PKDE-IFQIAL-VY---------------------KDSKILLSLPGK-------------DYNKIN----------------------------------------------------------SD-------I-TV---LQYK--------------------TEQLLLESLIKFLI-SFDLDVIVGYNILKFDLDYILKRC--Q----------------------------RLLLVES------------------F---KS-IS-KFC------------------------------------------------------------------KPAKERVISWNS------------------------------SAY----KCQEYTFV-EWEGIVLLDLFPIIERD--Y-K-LDNYKLETVANYFLNTG-------------------------------------------------------------------------------------------------------------------------------------------------------------------------------------------------------------------------------------KDPVTV--KEIFTAHKTG--------------------------------------------------------------------------------------------------------------------------------------------------------------VMSKV-----------GNYCIKDANLCLQLMDIT-NTWIGLVELAKICNVDIMSLFIRGQQIRVYSQIYAYCT-----QQHI----------------IV----------------------------------------------------------------------------------------------------------------------------------------SC---------------------------IKATEE-------QYVGAYVVEP--VPGLY-----------------------ENVVPLDFSSLYPSIIIAKNICYSTFS-----------------------------------------QE----------------------P-TEFTE--------SFEWEDH--MNCQHDAKI----------LQLEDYTKT------I----N---------ELVKII--------------------KFKNAIK--RKTI-----------------------EDQ--SLIKKC-------------------------NVKL----KNIRHKR-------AELNK-NKG--------------KVIC-AQR----RYYFVKAE----------------------------------------------------------------------------YKK--------------------------------------------------------------------------------------------GIIPIITAELINYRN-----QIKER----------------------------------------YHQTD--------------------------------DPTIKIVLHKRQLACKISA-----------------------------------------------------------------------------------------------------------------------------------------------------------------------------------------------------------------------------------------------------------------------------------------------------------------------------------------------------------------------------------------------------------------------------------------------------------------------------------------------------------------------------------------------------------------------------------------------NSIYGAMGVLK-GYLPFMPGAMCITRIGRLSIEKAST-IIKSRFNG------------------------------------------------------------------------------------------------------------------------------------T------------------------LIYGD-----------------------------------------------------------------------------------------------------------------------------------------------------------------------------------------------------------------------------------------------------------------------------------------------------------------------------------------------------------------TD----------------------------------------------------------------------------------------------------------------------------------------------------------------------------------------------------------------------------------------------------------------------------------------------------------------------------------------------------------------------------------------------------------------------------------------------------------------------------------------------------------------------------------------------------------------SNYVQFKNI-------------------------------------------------TN---LVELWNKAE-TV---ALEVS-------KAFPEP-----MKLEFEQII----YLKFLIVSKKRYMFISCNK-------------AGLV--------DPKLGSKGVLLARRDHPNCLKNLYNKSVLAIMY--------------KETVFD--------IIL------TAVQNMFT-RNL------------PIQ--DFITTKTINDW-------------QDVEKNYSQLGVYKIRNSTLIK--------ESDPQK----QRA---------LKIAQCPGQVKVAEK----MRLR--------------------------------------------------------------------------------------------------------------------------GLPIENGSRIEYVILK---------------------GKGL-LGDKMEYYNYYKT----RSRYL--TLDYLYYL-KNMVNPLDQLLEVSL-------------------------------------------------------DIKNYMHS-------------------------I------------------------------------------YTYRI-------------------------------------------------------------------------------------------------------------QY---------------------------------------------------------------------------------------------NLVIQQLNK-----------------------------LK-----IKTV------------------------------------------------------------------------------------------------------------------------------------------------------------------------------------------------------------------------------------------------------------------------MLKDS--------------------------------------------------------IK------------------------TKSME-TILKDTKV--------------GKGQT------------FTHVSIE-----------GGKYLLDAYR-YPLFWQTVVNN------K------AIHLLET--RYK------ESPITLDFDI------------------------------------------KETQQIYTKEILKKLHKQI-INYLKEYL-------------------------------NVAD-A-NLIGVF-----LHK-----------PFK---------LT-ET---------------NLIKQSFH-------LHYPKILMNVVDLQQLII--ELKEEC------------KTI------------------L-------------NGDYLD--LNSGKVCWFIYGA--SKVAD------------------DPYCIKYV------------------FNEA------CKSVDFYTSLKGTLYPSC---------FGSTDDP-----------------------------RIL-ACFYLTIMP------------------QDKEPY------------------------LVTFKTVKLSLVDK---IISKKA--NL-LIEPL-------------------------------------------------------------------------------------------EKQ------------------SKLQKLIDLLPNE--CSN-------------------------------------------DRIIWLEIGFCLWQITDGS------NEGFQLWLSFSKR-SE-KFNQD----ECFDIWF----------KQMK--PNSF-----TIASLYWFIKK-YNPIGFIDYIRLYK-------------------------------------------------------------------------------------------------------------------------------------------------------CSPAKYYTD-GSH------------------------VGIAKIIHHHFKMEFKCS-SIKNH-----------------TWFK------------YDDVVWAECH-VG-----------------------VNLRRIISDAKGPIFRVLNQQIIVI-------------------------SNLINNEELD----DEYYI------------------------------------WQSKLIHLSTEELINFRTQLC-----KIKKSLRMTQF-KNSVMRECEELF--FD----------PLFNQKIDSNPYLMAFQNGVFDF----KQKLFRQGRPDDYCSKKLTI--------NY-VDYG------------------------------------------ISQ-------------LLSCNPEDFINQG-LKETLIFLEQVF--P----DIELRVFFIRQLASAFIGGNSEK--ICLFWTGSG---------------------------------------------------------------------------------------------------------------------------------------------------------------------------------------------------------------------------------------------------------------------------------------------------------------------NNGKTITQTLMEQMFG-PFAVKLNTS-VITGKKLPTGQ----ANPELVRTGGGVRWAVMEE-----PDSDERINAGILKSLTGN--DTFWAR---DLYC-TGKDTKEIIPMFKLHVICNN--LPEIKYADQAVWNRVRVIPF-ESVF--------K-LA-------EECP-D-TYKERLN------QKIFPVDLKFSEK---LSKLIEPLAYYLIYYW------LNMD-----RLN------------YNPPTKVLNATKEYQ------NDNDIYKQFIDNNL-----------IKQ--DN------IILTERLLYIRYKDWLAETH---PY-YVV-----QSRNKAIKRFSDILG-----------------PLTNG-------------AWFNL----------------------------------------------------------------------------------------NLI--------------------------------------------------------------------------------------------------------------------------------------------------------------------------------------------------------------MDS---------------------------------------------------------------------------------------------------------------------VNINELDLDLIR--PNTES-METDIGGMKLIIIGRPGSGKSVIIKSLIAS-KRYLIPAAIVISGSEEANHFYK--TIFPSCFIYNKF--------------NISI-IEKIHKRQITAKNILG-K-----------------------------------------------------------------------------------------------------------------TSWLLLIIDDCMDDS-KLF-------CEKTVMDLFKNG-RHWNILVVVASQYVMDL-KPV-I-RATIDGVFLLREPNMTYKEKMWL-NFASIIP-KKEFFILMEKITQ-DHTALYI----DNTIINPAHWSDCVK-------------------------YYKASL-----ENIDEL-FGCEEYKAYCV----------------------------------------------------------------------------------------------------------------------------------------------------------------------------------------------------------------------------------------------------------------------------------------------------------------------------------------------------------------------------------------------------------------------------------------------------------------------------------------------------------------------------------------------------------------------------------------------------------------------------------------------------------MYTIKHHNIII-------------NRYN-----------------ELIKQ------------------LTQLNCDS-LET----VIL---NKNL-YL------------VEIIST-K------------------------------------------------------------------------------------------------------------------------------------------------------------------------------------------------------------------------------NYSDVIKQIIIKENWFDIESDAK---------------------------PKLKRC--------EEHKKV---YGG---------------------------HSL------------------------------------------------------------------YK----FKECLKKF--------QGRQTCKIPEIIYS--------ELDKKFNSYKLL-----------IPGIEGFVKYSKITKNH-VLI-----------FLKE----------LK---YAKQ-YENINLIYYVL--TNKK----ENIS-HLEPVLIEDFIKILNAYETM--------------------VELENLDVNYILIHLLKRHKY--NFENDS----FHLNKSNRKLRIHNNLCIRLFKLLN-----------------------W------------------------------------------------------------------------------------N-FNPL---------------------------------------------------------------------------------------------------------------------------------------------------------------------------------------------------------------------------------------------------------------------------------------------------------------------------------------------------------------------------------------------------------------------------------------------------------------------------------------------------------------------------------------------------------------------------------------------------------------------------------------------------------------------------------------------------------------------------------------------------------------------------------------------------------------------------------------------------------------------------------------------------------------------------------------------------------------------------------------------------------------------------------------------------------------------------------------------------------------------------------------------------------------------------------------------------------------------------------------------------------------------------------------------------------------------------------------------------------------------------------------------------------------------------------------------------------------------------------------------------------------------------------------------------------------------------------------------------------------------------------------------------------------------------------------------------------------------------------------------------------------------------------------------------------------------------------------------------------------------------------------------------------------------------------------------------------------------------------------------------------------------------------------------------------------------------------------------------------------------------------------------------------------------------------------------------------------------------------------------------------------------------------------------------------------------------------------------------------------------------------------------------------------------------------------------------------------------------------------------------------------------------------------------------------------------------------------------------------------------------------------------------------------------------------------------------------------------------------------------------------------------------------------------------------------------------------------------------------------------------------------------------------------------------------------------------------------------------------------------------------------------------------------------------------------------------------------------------------------------------------------------------------------------------------------------------------------------------------------------------------------------------------------------------------------------------------------------------------------------------------------------------------------------------------------------------------------------------------------------------------------------------------------------------------------------------------------------------------------------------------------------------------------------------------------------------------------------------------------------------------------------------------------------------------------------------------------------------------------------------------------------------------------------------------------------------------------------------------------------------------------------------------------------------------------------------------------------------------------------------------------------------------------------------------------------------------------------------------------------------------------------------------------------------------------------------------------------------------------------------------------------------------------------------------------------------------------------------------------------------------------------------------------------------------------------------------------------------------------------------------------------------------------------------------------------------------------------------------------------------------------------------------------------------------------------------------------------------------------------------------------------------------------------------------------------------------------------------------------------------------------------------------------------------------------------------------------------------------------------------------------------------------------------------------------------------------------------------------------------------------------------------------------------------------------------------------------------------------------------------------------------------------------------------------------------------
>P51
---------------------------------------------------------------------------------------------------------------------------MSR---------------------------------------------------------------------ASELEL--------------WEKMHFKKKLKPTLTTPENLPEQDKVCITFLNWN----------------------------------------------------------------------------------IIRDGWG-----------K------------PSYMAGKSRT------QS-GE-IIWFK---TFLPCCYLM-------------YTSDAD-ELEGT-------------------------YEQRFDIGQFTILDNTYAKG--INCAFNFKKKNTNK--ELSLL-------VC--------T-KPNINLHCLTEKS------------------------YTG---------------------------LQW----------------------------------FFV--------------FNKINPAGSYSFNKSDPRIR------------------------EESP-----------NVWKSDLMDFPF------------EPIPYF-------------------------C-PP--LMILSF-----DLECYT-----------------------------VGQF-SPQT----------------------------------------------------------------------------------------------------------------------------------------------------------------------------------------------------------------------------------QP------------------ITHCA--IT--LDKI--------------TK--SRKFCLVDT-------------KSI-PDW------------------------SNKIKL--------------------RSDSVWCND-------QSEFYSVYKKK------------PDIKYFYMVEKQLLLVIKGFLE-SDQIDYVLTYNGHCMDIPYVNKRL--EVYGIPLI---------------------------------------------HT---KI----------------------------------PSTDTE---------------------------------TPL-VFKKSKSS--------------------NL----------L----STERCDIY-SANGTLFFDLHNFVKKE--EIG-LNSYSLEALSKKNFNGYGTLVKKG------------------------------------TDHWTW-------------------------------------------EFRSTKNK--SLYFLTKLLESAGFINLDNYCL-PICNKVITE----------------TVLSFQTPYLPL---------------------------HINLET---------------------------EQYFEFGKDDVEI--DKIYINYNMKIAEEI-------------------------------------------------------------------------------------------------------------------------------------------------------------------------APYCQHDSNLCLFLWEKY-NIKYKINAASFLYKLSQDKVLFWYATTTSKGPILEYYM-----KSKK----------------LY--------------------------------------------------------------------------------------LERCVV-----------------------------------------------------------------------------------QKTKYQGATVFEP--DEKIIS----------------------APVLVFDYNSLYPNSCIFGNLSPETLV-----------------------------------CHV-YITDSV-----------KLIWCMKKLK-------------EIYTWPDYIVVNCGSV-----------------------------------------------------------------------------------------------------------------------------------------------------------------TGKYISE------------------------------ILVYDRREI--------------------------------------------------------------------------------------------------------------------------------------------------------------------------GIIPSLLKEFISLRK-----DYKKK----------------------------------------MKTCP--------------------------------D--DYFLYDNLQLVTKLSA-----------------------------------------------------------------------------------------------------------------------------------------------------------------------------------------------------------------------------------------------------------------------------------------------------------------------------------------------------------------------------------------------------------------------------------------------------------------------------------------------------------------------------------------------------------------------------------------------NSIYGLLGTNE-FVLKSIHSAKACTSIGRDMLQ-----YLDDVFKS-------SEF------------------------------------------------------------------------KEDGLYLTNPIMQI-WKNEPLKRFYPSQTK----------LT----------------------------QCKIKRVYGD---------------------------------------------------------------------------------------------------------------------------------------------------------------------------------------------------------------------------------------------------------------------------------------------------------------------------------------------------------------------------------------------------------------------------------------------------------------------------------------------------------------------------------------------------------------------------------------------------------------------------------------------------------------------------------------------------------------------------------------------------------------------------------------------------------------------------------------------------------------------------------------------------------------------------------TDSIFTKLLF----D---------------------TTG---------------------NV---LTMASKIGK-FF---EDTIN------KEILFDQ-----FVVEFEYI-----LINVIMFSKKKYYGEKYNSD------------------YKEND-QPEISGKGYK--KRDMCDYYLDLSKQVDIKIKT--LIKQN----P-DVNVLRR--------HVV------QFLLAEFK-ALLTGKET-------KVENNKFYFTRRYG-------------------------ADTEKGEN-----------------------------------------PNSKLIKE----WNKSN------------------------------------------------------------------------------------------------------------------------PNKTVMIGERYYYTYVCDRE------LNWQ--TN---VKNKR-MYEYILENSQEKI---PSN----MRIFYEIIL-SRVCDRVFKSFDSDQA---------------------------------------------------------------------------------------FIKG---------------------------------------FSSKLFG------------------------------------------------------------TKSK--------------------------------------------------------------------------------------------------------------------------------------------------------------------------------LYNMAQVEN---------------------------W-----------------------------------------SDSTMEIL--------------------------------------------------LNN----------------------------------------------------------------------------------------------------------------------------------------------------------------------------------------------------------------------------------------------------MSR---------------------------------------------------------------------ASELEL--------------WEKMHFKKKLKPTLTTPENLPEQDKVCITFLNWN----------------------------------------------------------------------------------IIRDGWG-----------K------------PSYMAGKSRT------QS-GE-IIWFK---TFLPCCYLM-------------YTSDAD-ELEGT-------------------------YEQRFDIGQFTILDNTYAKG--INCAFNFKKKNTNK--ELSLL-------VC--------T-KPNINLHCLTEKS------------------------YTG---------------------------LQW----------------------------------FFV--------------FNKINPAGSYSFNKSDPRIR------------------------EESP-----------NVWKSDLMDFPF------------EPIPYF-------------------------C-PP--LMILSF-----DLECYT-----------------------------VGQF-SPQT----------------------------------------------------------------------------------------------------------------------------------------------------------------------------------------------------------------------------------QP------------------ITHCA--IT--LDKI--------------TK--SRKFCLVDT-------------KSI-PDW------------------------SNKIKL--------------------RSDSVWCND-------QSEFYSVYKKK------------PDIKYFYMVEKQLLLVIKGFLE-SDQIDYVLTYNGHCMDIPYVNKRL--EVYGIPLI---------------------------------------------HT---KI----------------------------------PSTDTE---------------------------------TPL-VFKKSKSS--------------------NL----------L----STERCDIY-SANGTLFFDLHNFVKKE--EIG-LNSYSLEALSKKNFNGYGTLVKKG------------------------------------TDHWTW-------------------------------------------EFRSTKNK--SLYFLTKLLESAGFINLDNYCL-PICNKVITE----------------TVLSFQTPYLPL---------------------------HINLET---------------------------EQYFEFGKDDVEI--DKIYINYNMKIAEEI-------------------------------------------------------------------------------------------------------------------------------------------------------------------------APYCQHDSNLCLFLWEKY-NIKYKINAASFLYKLSQDKVLFWYATTTSKGPILEYYM-----KSKK----------------LY--------------------------------------------------------------------------------------LERCVV-----------------------------------------------------------------------------------QKTKYQGATVFEP--DEKIIS----------------------APVLVFDYNSLYPNSCIFGNLSPETLV-----------------------------------CHV-YITDSV-----------KLIWCMKKLK-------------EIYTWPDYIVVNCGSV-----------------------------------------------------------------------------------------------------------------------------------------------------------------TGKYISE------------------------------ILVYDRREI--------------------------------------------------------------------------------------------------------------------------------------------------------------------------GIIPSLLKEFISLRK-----DYKKK----------------------------------------MKTCP--------------------------------D--DYFLYDNLQLVTKLSA-----------------------------------------------------------------------------------------------------------------------------------------------------------------------------------------------------------------------------------------------------------------------------------------------------------------------------------------------------------------------------------------------------------------------------------------------------------------------------------------------------------------------------------------------------------------------------------------------NSIYGLLGTNE-FVLKSIHSAKACTSIGRDMLQ-----YLDDVFKS-------SEF------------------------------------------------------------------------KEDGLYLTNPIMQI-WKNEPLKRFYPSQTK----------LT----------------------------QCKIKRVYGD---------------------------------------------------------------------------------------------------------------------------------------------------------------------------------------------------------------------------------------------------------------------------------------------------------------------------------------------------------------------------------------------------------------------------------------------------------------------------------------------------------------------------------------------------------------------------------------------------------------------------------------------------------------------------------------------------------------------------------------------------------------------------------------------------------------------------------------------------------------------------------------------------------------------------------TDSIFTKLLF----D---------------------TTG---------------------NV---LTMASKIGK-FF---EDTIN------KEILFDQ-----FVVEFEYI-----LINVIMFSKKKYYGEKYNSD------------------YKEND-QPEISGKGYK--KRDMCDYYLDLSKQVDIKIKT--LIKQN----P-DVNVLRR--------HVV------QFLLAEFK-ALLTGKET-------KVENNKFYFTRRYG-------------------------ADTEKGEN-----------------------------------------PNSKLIKE----WNKSN------------------------------------------------------------------------------------------------------------------------PNKTVMIGERYYYTYVCDRE------LNWQ--TN---VKNKR-MYEYILENSQEKI---PSN----MRIFYEIIL-SRVCDRVFKSFDSDQA---------------------------------------------------------------------------------------FIKG---------------------------------------FSSKLFG------------------------------------------------------------TKSK--------------------------------------------------------------------------------------------------------------------------------------------------------------------------------LYNMAQVEN---------------------------W-----------------------------------------SDSTMEIL--------------------------------------------------LNN---------------------------------------------------------------------------------------------------------------------------------------MFNYQNEI---------------------------------------------------------------------------------------YI-KPLKT-------------SKIDPLD--------NKFEHTKIFS---------------------SPD-EVYKWA------NGSNE------TYEHIVSDT---F--AVKLFWDIDI-------------S----------------------------RDDLTKSDQETLESN---V-PYMVKILASLAIELGSKK------KIFYMKKNGAVTKLTDLKE-YNEAVLEMTNAAVVTKSN-----------------------------------------NCDKISYH-------VIYPNFLVAPN-DWCMLTKSLEGLVNSQI----------------NNKHSTSLKKNLLKA-----------------IDFVVWKEFPTLRCAYS--IKSCEDTSVHTVII------GTFEDSLISWI-----------------PETTKAQYWLIPTHSE------------------------------E---------------------AADSVLDDPEITLELKS-----------------------------------------------------NSLYNQEV-----------------------------------------------------------------------------------------------------------------NRILTE---------------VFGTQLEHYYDIY--MEG---------------------------------------------------------------------QTYQLDVDYSCNPCP----------ICFV-------------SLHKN-NHFCK----RQGKKLIISKH-GNPKKCKR-------------------------QVHTLNLK--------------------------------------------------------------------------------------------------------------------------------------EDL-----------------------YLTIAVDIYSR---------NDIKKYQEDHFI----------IWNG---------------VNWSFDK-ATYS--------------------ITSYILRISSSIED------------------------------------------------------------------------------------------------------SAIKKELQDYRK----------------RKMVENNLIDLIGAEN------PI-------RVDSIPYVLYFQNGCYNI----LKDEFYEGPSAKEYIGSVNTGY------MY-KSAWD-----------------------IDED---------------------------------------IQNA-MKDIDLIIDQIQ--PPTEENKEERELYEIILGSCLYGSHKE---YMTFFHGDT---------------------------------------------------------------------------------------------------------------------------------------------------------------------------------------------------------------------------------------------------------------------------------------------------------------------MSGKSTSKKIVNAAIG-NFMLETNSN-LLTEVIDAKR-----PNPFLAQIN-HKRALFASELPNTA-DSKFKIKGVNVKKLT---DHKIISR---LCYS----NAIEQQNFATFIVDTNH--EPFFDIVDGAIVRRCLMINF-KSAF--------I-------------------DEKSRILVGVRKNIFPIRMEISSRL-ETQAYRQACFLILKRFFR----KHFLTPENTIFLPF-----------KTTPEKFKDFTLIRKIPTLIVQSSTETIEDILPKY------SAKY-DTF-GDT------VYMEESDFKSYIYKHFSI---------------KLFGNEIQNMINTHSHTDT---------------SGHI-------------WVK-------------------------------------------------------------------------------YIVKK------HLITYSEE----------------------------------------------------------------------------------------------------------------------------------------------------------------------------------------------------------------------------------------------------------------------------------------------------------------------------------------------------------------------------------------------------------------------------------------------------------------------------------------------------------------------------------------------------------------------------------------------------------------------------------------------------------------------------------------------------------------------------------------------------------------------------------------------------------------------------------------------------------------------------------------------------------------------------------------------------------------------------------------------------------------------------------------------------------------------------------------------------------------------------------------------------------------------------------------------------------------------------------------------------------------------------------------------------------------------------------------------------------------------------------------------------------------------------------------------------------------------------------------------------------------------------------------------------------------------------------------------------------------------------------------------------------------------------------------------------------------------------------------------------------------------------------------------------------------------------------------------------------------------------------------------------------------------------------------------------------------------------------------------------------------------------------------------------------------------------------------------------------------------------------------------------------------------------------------------------------------------------------------------------------------------------------------------------------------------------------------------------------------------------------------------------------------------------------------------------------------------------------------------------------------------------------------------------------------------------------------------------------------------------------------------------------------------------------------------------------------------------------------------------------------------------------------------------------------------------------------------------------------------------------------------------------------------------------------------------------------------------------------------------------------------------------------------MASGKKNMRTC----------------------------------------------------------GKL-----AKNYIDLISK-----------NTFEKGILTWDAEHSNEQENPIILTKVRPDISIVIPLGYWS---------NPILKNYPKIDY--------NMTTLIPD---------LKYK-EIELRDY------------QVTPYSIISSTID-------------------------------------------------------------------------------------------------------------KKIE-ESRPCFLRLIMPCGFGK------------------------------------------------------------------------------------------------------------------------------------------------------------------------------------------------------------------------------------------------------------------------------------------------------------------------------------------------------------------------TMMAVKLIQELKIKTAVILWCTSLMTQWMESLK------FGGITDVVGSQGS--IPDTLEL-INL-----------KYPD--IIIITAAHLVRR----DCRKLIQSKYDMIFIDE----------------------------------------------------------------------------------------------------------------------------------------------------------------------------------------------------------------------------------------------------------------------------------------------------------------------------------SH-KYNLNNVNGLKKFLHFYPCPFTFFLTATP-RVINSFYCNDILSFCK------------------DNKILK--------KYRVLSST--SSVMSE----QTKKI------------YEGY--------DSVKDRYK-MMRGM-----VLEKDTY----RLEYILETVKDYF----------AD-------DMFDCGIVLTKSR-NVMKILFNSLLEEF--------PEHVYVADAE----------------------------------------------------------------------------------------------------------------------------------------------------------------------KTKETQVLLQYLKK-------KK-CFILVSTFQ-------YAGTGLDLP-----------NLDAVFFSSPMISRTDVIQSAGRVSRFNP---KKPIRLAVVFNV-SS-------ILNWINIMRK-GSKLVTETLSSLDWVE--------------------------------------------------------------------------------------------------------------------------------------------DISVPK---------------------------------------------------------------------------------------------------------------------------------------------------------------------------------------------------------------------------------------------------------------------------------------------------------------------------------------------------------------------------------------------------------------------------------------------------------------------------------------------------------------------------------------------------------------------------------------------------------------------------------------------------------------------------------------------------------------------------------------------------------------------------------------------------------------------------------------------------------------------------------------------------------------------------------------------------------------------------------------------------------------------------------------------------------------------------------------------------------------------------------------------------------------------------------------------------------------------------------------------------------------------------------------------------------------------------------------------------------------------------------------------------------------------------------------------------------------------------------------------------------------------------------------------------------------------------------------MTTSEFDRNLLKAEPFRAAFLGSSGTGKTTYLFSLFDTDIKNHFNYVYCVSTELNF--IKQYSSHIWPDKFIAHDRLSLGSGKDMGVSSVLQS------ILEEIMNFAADLVKK-------RY---IE---RSEKNTKILIIFDDCDSILTKNEGIKTFLTRCRHVNISIIVLIQDLTQIPPMWRNQLSHLFFFGQVSEKSRKIITGQAGFNSVCDS-QLRMIATIDPGHFSLKGSPLVLVKDNS------KAVFKDRANHDTVKGKYK-LDFLFYSRSQQKKKFLEWYKTNRRTKTLTLDDLKRALKTNFL------------------------------------------------------A-----------------MENSFMLDGKLLDHEKETSTFVPPHLLRVIEDRKLKMSKL-LDYKYCDECNINSVLNCDGKLFCISCEKYTFVDGKETKTNSSCYVGNKFIHFKNVIKRLLTRSDNSDLVEELKVELKEMDIDIKDVDSNFISKRLKNKKIYTSKDYKKVFEILSD--LNNHHIEDMSEEM-FEQITSIFHSLVLFVQTIRSGKSINYNFFLNKIFMSVNAISYLHPQMVKNPYRNNENQLIWDMFIKYNNEEQLKKKEDRTIIIIP--------ERSEITFNYDF-ECSLNV-----------------------------------------------------------------------------------------------------------------------------------------------------------------------------------------------------------------------------------------------------------------------------------------------------------------------------------------------------------------------------------------------------------------------------------------------------------------------------------------------------------------------------------------------
>PN02
------------MTTPMALT--------------------------------------------------------------------------------TAIPVGPTAGATMRERPRPPRDTAVEAPTVDLGA----------------------------------------------RAKTMS-GLFGVRETVTHV----------------PAQLRVQ-------------------LL---DPLVRDANGSRDRRQIEDAAQPVAYYHHGEH-R--ESRQFD-GFLDDGTLVSA-PG-DAMAETDGDDNGD---------------DGWHDEGERRERTPPA---------------DTLLLLNGVD------GE-GR-TVCVSVKGMRYAIYVLC-PATWGVE------------H-MQ--------ALAATVEGYYGIRRGG--------------VTYQ-----------QRALH------HMLGW----EPETN----DLTRTKRHNYCVLGFGSARVMEW-AAN----------------AIHGGGNGKLCSRV--------RLP----------------LTE----------RDMRSLQVYER---RV-----DPVHKALERLGGLQPCSWFDVRRW--RVPELY-------------------------------------HTHAQIEVEVD-----------ARDIVPR-----PE-------ID---------VMAP--VWKASW-----DVECYS-------------------RD--------G-SFPRADH-----------------------------------------------------------------------------------------------------------------------------------------------------------------------------------------------------------------------------------PR------------GCDH-TICINT-YFSQHRSD----------GRPPRVVQTSHH-FGAVRVHRPVEAERDRVDDPKQRERWGVREM--------DLTS--------------AGRPEATATTAGHM--VDAEEEPSQ--------R-EV---YVMQ------------------CATELEAIEGWRDLIVLDVQPSVVEGYNTDAFDFGWLGVRA--ERCARYGVR------------------------------------------SRLFE-----AGVLIG------------------------------------------------------------------EHTPMRRKDLDS------------------------------AAK----GSNTLNFI-PMPGRILVDMYHIVKAE--K-R-LESYTLDDVCRAIFPKD---------------------------------------------------------------------------------------------------------------------------------------------------------------------------------------------------------------------------------ESLRKIDVPP--EEIFEHYASG-------------------------------------------------------------------------------------------D----------------------------------------------------------------LDRRAIV-----------VEYCARDCRLPLALEEHL-MTLTGVVEMARITRTPLPLMLISGQQVKTWSQIVYEAHTM-----GY----------------VVNAPENRDA-------------------------------------------------------------DGGTRDWLR-GAYGA-----GDHGGVGDAWLPGV-------------------------IAMASIRAGGGNADGHAVPTAG-GKVTG--------VAADA-E-------GYVGATVLQP--RAGYYD----------------------VPIVTLDYQSLYPSIMEANNLCPSTRVTSRTVHAQLARHCR-EVREPVSE---VLRADGA-------GQDD--GALNRVFAS-----RRDWLPGQFAVDTDRPGVPRTVAYREVS--------------PA--------------------------------------------------------------------------------------------------------------------------------------------------------------------------------------PSR---TH-VFVQHVQ--------------------------------------------------------------------------------------------------------------------------------------------------------------------------GVVPRILTALKNQRK-----KVRAD----------------------------------------QKAYEKG-------------------------------TALWGVYENRQLGIKITANCFPADDHEILTETGFMNYAAVVEHFKHHARLSVACYVDGQLQYHDIAESNVVANTGDHRLVQFEAGSSTGKRATTNGVSLCCTDNHRIYARVGSTWGNRIWRRKGTESQESAAPPFTIQSAGDILAAGTRDPSTVVQFTAACSKGVALDGDDLPFAATLGLHTEDQIDAFVELYGYWLGDGWLDVSCQAIAFSPVKTADSAYLAALFARLPLPVLTEDTRGPGAIGAFITPKPSEARQRARYSAWAKPHRHYIYTPSWWRYFAEQYGHKYSGAALEHVMQEALRSGSDLPARRPDAKPLAGKARALAT--LSPVRDSRPSGACAAQR----------------------------------------------------------NYIARRNKLTARYDAMFAANTGKRRTTPDAEEVRSAKWMWSWVWRRLHPGRLRLLLRGLRIADGDMAGGDRGGGAIYTTSRRFAEEVVRVAIHAGYTAMIQPRCAAGAVTSLNQKGVPIVATTQNWVVNYSDFTREAQPKITVATQMSSAPYHGTVWCVNVPVEPHLIVVRRIVQRHGVSVPSRAVVVGNSVYGFLGAVKRGRMPCVEVSESVTCIGRDMINATKA-YVETHLPRYVGG-------------LLDDPALVA---AAA-----ERQRAKERLDAGHATADLSA-----VTLSPP--------KDDRS-DREKNREALL---------------DALA--AAGVTPC----------DITG-----------AT----------VVYGD---------------------------------------------------------------------------------------------------------------------------------------------------------------------------------------------------------------------------------------------------------------------------------------------------------------------------------------------------------------------------------------------------------------------------------------------------------------------------------------------------------------------------------------------------------------------------------------------------------------------------------------------------------------------------------------------------------------------------------------------------------------------------------------------------------------------------------------------------------------------------------------------------------------------------------TDSVMIHFHGVPKT----------------REGVEV--------------------------------ALQLGV-AA---SDYIT-------TKF--PD---QIILDTEKA-----YWPYVLFRKKRYVGRMWTL-------------EG-------KP-PY-IDAKGVEVKRRDNWAGMRKTYKACLEAMM------ER-----MDINAVKD--------IVL------RLVCDLKG-DRV------------SLD--DYKISKSL----------------------K---RDYS------------------KCKSP---------------------PPHVVVRDK----IARRN------------------------------------------------------------------------------------------------------------------------PGSEPLAGNRVYFVITI--------------------DERLKKKSARAEDPAYVAA----NPRL--ARIDRLYYL-QSLANPFGALLEPCFENPQQL----------------------FADAAVFIANQ--------QRGQAPITQWMGGKRAAVAPTCEADIEAAEARERA------Q------------------------------------------IAARV-----------------------------------------------------------------------------------------------------------------------------------KRRCTDQT----------------YVP-----------------------------------------AAVLKQQKTEARK-----------------------------------------------------------------------------------------------------------------------------------------------AARKAPPPKT-----------------------------------------------------------------------GPLT----------------AFVKK---------------------RPAA----------------------------MTTPMALT--------------------------------------------------------------------------------TAIPVGPTAGATMRERPRPPRDTAVEAPTVDLGA----------------------------------------------RAKTMS-GLFGVRETVTHV----------------PAQLRVQ-------------------LL---DPLVRDANGSRDRRQIEDAAQPVAYYHHGEH-R--ESRQFD-GFLDDGTLVSA-PG-DAMAETDGDDNGD---------------DGWHDEGERRERTPPA---------------DTLLLLNGVD------GE-GR-TVCVSVKGMRYAIYVLC-PATWGVE------------H-MQ--------ALAATVEGYYGIRRGG--------------VTYQ-----------QRALH------HMLGW----EPETN----DLTRTKRHNYCVLGFGSARVMEW-AAN----------------AIHGGGNGKLCSRV--------RLP----------------LTE----------RDMRSLQVYER---RV-----DPVHKALERLGGLQPCSWFDVRRW--RVPELY-------------------------------------HTHAQIEVEVD-----------ARDIVPR-----PE-------ID---------VMAP--VWKASW-----DVECYS-------------------RD--------G-SFPRADH-----------------------------------------------------------------------------------------------------------------------------------------------------------------------------------------------------------------------------------PR------------GCDH-TICINT-YFSQHRSD----------GRPPRVVQTSHH-FGAVRVHRPVEAERDRVDDPKQRERWGVREM--------DLTS--------------AGRPEATATTAGHM--VDAEEEPSQ--------R-EV---YVMQ------------------CATELEAIEGWRDLIVLDVQPSVVEGYNTDAFDFGWLGVRA--ERCARYGVR------------------------------------------SRLFE-----AGVLIG------------------------------------------------------------------EHTPMRRKDLDS------------------------------AAK----GSNTLNFI-PMPGRILVDMYHIVKAE--K-R-LESYTLDDVCRAIFPKD---------------------------------------------------------------------------------------------------------------------------------------------------------------------------------------------------------------------------------ESLRKIDVPP--EEIFEHYASG-------------------------------------------------------------------------------------------D----------------------------------------------------------------LDRRAIV-----------VEYCARDCRLPLALEEHL-MTLTGVVEMARITRTPLPLMLISGQQVKTWSQIVYEAHTM-----GY----------------VVNAPENRDA-------------------------------------------------------------DGGTRDWLR-GAYGA-----GDHGGVGDAWLPGV-------------------------IAMASIRAGGGNADGHAVPTAG-GKVTG--------VAADA-E-------GYVGATVLQP--RAGYYD----------------------VPIVTLDYQSLYPSIMEANNLCPSTRVTSRTVHAQLARHCR-EVREPVSE---VLRADGA-------GQDD--GALNRVFAS-----RRDWLPGQFAVDTDRPGVPRTVAYREVS--------------PA--------------------------------------------------------------------------------------------------------------------------------------------------------------------------------------PSR---TH-VFVQHVQ--------------------------------------------------------------------------------------------------------------------------------------------------------------------------GVVPRILTALKNQRK-----KVRAD----------------------------------------QKAYEKG-------------------------------TALWGVYENRQLGIKITANCFPADDHEILTETGFMNYAAVVEHFKHHARLSVACYVDGQLQYHDIAESNVVANTGDHRLVQFEAGSSTGKRATTNGVSLCCTDNHRIYARVGSTWGNRIWRRKGTESQESAAPPFTIQSAGDILAAGTRDPSTVVQFTAACSKGVALDGDDLPFAATLGLHTEDQIDAFVELYGYWLGDGWLDVSCQAIAFSPVKTADSAYLAALFARLPLPVLTEDTRGPGAIGAFITPKPSEARQRARYSAWAKPHRHYIYTPSWWRYFAEQYGHKYSGAALEHVMQEALRSGSDLPARRPDAKPLAGKARALAT--LSPVRDSRPSGACAAQR----------------------------------------------------------NYIARRNKLTARYDAMFAANTGKRRTTPDAEEVRSAKWMWSWVWRRLHPGRLRLLLRGLRIADGDMAGGDRGGGAIYTTSRRFAEEVVRVAIHAGYTAMIQPRCAAGAVTSLNQKGVPIVATTQNWVVNYSDFTREAQPKITVATQMSSAPYHGTVWCVNVPVEPHLIVVRRIVQRHGVSVPSRAVVVGNSVYGFLGAVKRGRMPCVEVSESVTCIGRDMINATKA-YVETHLPRYVGG-------------LLDDPALVA---AAA-----ERQRAKERLDAGHATADLSA-----VTLSPP--------KDDRS-DREKNREALL---------------DALA--AAGVTPC----------DITG-----------AT----------VVYGD---------------------------------------------------------------------------------------------------------------------------------------------------------------------------------------------------------------------------------------------------------------------------------------------------------------------------------------------------------------------------------------------------------------------------------------------------------------------------------------------------------------------------------------------------------------------------------------------------------------------------------------------------------------------------------------------------------------------------------------------------------------------------------------------------------------------------------------------------------------------------------------------------------------------------------TDSVMIHFHGVPKT----------------REGVEV--------------------------------ALQLGV-AA---SDYIT-------TKF--PD---QIILDTEKA-----YWPYVLFRKKRYVGRMWTL-------------EG-------KP-PY-IDAKGVEVKRRDNWAGMRKTYKACLEAMM------ER-----MDINAVKD--------IVL------RLVCDLKG-DRV------------SLD--DYKISKSL----------------------K---RDYS------------------KCKSP---------------------PPHVVVRDK----IARRN------------------------------------------------------------------------------------------------------------------------PGSEPLAGNRVYFVITI--------------------DERLKKKSARAEDPAYVAA----NPRL--ARIDRLYYL-QSLANPFGALLEPCFENPQQL----------------------FADAAVFIANQ--------QRGQAPITQWMGGKRAAVAPTCEADIEAAEARERA------Q------------------------------------------IAARV-----------------------------------------------------------------------------------------------------------------------------------KRRCTDQT----------------YVP-----------------------------------------AAVLKQQKTEARK-----------------------------------------------------------------------------------------------------------------------------------------------AARKAPPPKT-----------------------------------------------------------------------GPLT----------------AFVKK---------------------RPAA---------------------------------------------------------------------------------------------------------------------------------------------------------------------------------------------------------------------------------------------------------------------------------------------------------------------------------------------------------------------------------------------------------------------------------------------------------------------------------------------------------------------------------------------------------------------------------------------------------------------------------------------------------------------------------------------------------------------------------------------------------------------------------------------------------------------------------------------------------------------------------------------------------------------------------------------------------------------------------------------------------------------------------------------------------------------------------------------------------------------------------------------------------------------------------------------------------------------------------------------------------------------------------------------------------------------------------------------------------------------------------------------------------------------------------------------------------------------------------------------------------------------------------------------------------------------------------------------------------------------------------------------------------------------------------------------------------------------------------------------------------------------------------------------------------------------------------------------------------------------------------------------------------------------------------------------------------------------------------------------------------------------------------------------------------------------------------------------------------------------------------------------------------------------------------------------------------------------------------------------------------------------------------------------------------------------------------------------------------------------------------------------------------------------------------------------------------------------------------------------------------------------------------------------------------------------------------------------------------------------------------------------------------------------------------------------------------------------------------------------------------------MAMAYDE-DD--------------------------------------------------------------------------------------DLP----------------------QLDLRKFNWKAFK----PDR---------VVMLVGKRGTGKSVLLRDLLSHLSSE-YDGGVAMSPTPESQDMFR--EFMPDSCVFDEY--------------SSEK-IGEIVTKLRQF-------------------------------------------------------------------------------------------------NHMGV------------------YKRVFVLLDDCMFDA-SVL-------KSKQMRDIHMNG-RHLKILFLNIVQYVMDV-PKA-I-RSQIDYVFALREPQRAYRENLYK-NFFGIFPTYDEFSAAFDACTE-NFGCIVV----DSTART-NAIEDSVF-------------------------WYRGSP-----DPPKFI-LGNRNFWKLHYMFYQAPV---------------------------------------------------------------------------------------HALSD----DDIPPALAHKFKPPKPEGEAAAPGREKERPRKSGKKRRRDAIV-------------------------------------------VKKRDVDGAVIIEDAPPTAA------STNAASAGAVVPSCSGAGGAGLLPAPPPPH-----PQQHQS----APLSHVP----------SHAPPPDRRHPPFATG----APAPTARTPPPPAG--PPRQSTP----RPPFDFGPPRPPPSGLPVAMRPPAPRPFPQ-----------------------------------------------------------------------------------------------------------------------------------------------------MGI----AAGVAGARAGAA-STGRARPPPKNG----SAATNKKRKTPPEPS-------EPSTPEAD---ALAQLEAAIAARREAFAAQG----------------------A-----------R-VPE-MRAAAAALREQAALLAASR---------ATMRRAQS-------A-RREADA-------------------VEA-SIAR-VVSGEERAAFDARADRY-LG------LARANAQRETAA------------------AV--------GTPPSDR-GKRLRPC------------------------------------APEAAGRAIDP--AATAEEAAA---T-----------------------------------------ATA------------------------------------------VVATSNVAL----------------------LREYRAEFE------EQAPPMHIVQHDA-----------------------------------------CPT---CA----VPLLLSVNGALLTCPE--CRAG--YPYM---------------------------DATTAS-MAYGDEVE-----------F-------LSNNPKKAHHFEDRLKMF--------QGKGSKKVTKHVLD--------SVMEWHAAQGIT-------------------SIDDITTLT-VRQ-----------ALKA----------KA---FKDH-YDFEMYIWCCI--TGKP---APTLGPTKENYCRQMFMRIQAPYAK-WKARIDPT-------------RINFLSYGYVLYKFFQLLEW------TEYLPYFSLLKGRDKLEKQEAIWKGICKDVK-----------------------W------------------------------------------------------------------------------------P-FIPAP--------------------------------------------------------------------------------------------AGPPPPPRASSSRTSLS-SSSSSPSSPSSPS--SSASKPSTKTAVA---AVATLPEPRHVRAPSALVKAMAAARAS-----------------RSVAVPMLPCVFRLPGALSFFFIIVSPRAQR-RPP---HQEEKNRKKGGEHRGA---------TKKFTRA--LAVRHQHP--------------------PSMQTPNPLKRP----------------------APAAHTGQRPATRRRVQFII---DDEDTGDASPPAR---------------------------------PAASATTRTPPTLATGAVQTRLLFRPAATGASTVVMPSASLSGPGAAM-------MITTTTVTTSPPSASKPMATTTKTTAARASSTAG-----------------------------------------------------------------------------SASPKASASQTA-------------------------------------AAAEAP-----------KPRPLL----PPPTASARTAILDAHY----------------TVSKAGIPDSKFDAHRRWLTV-EPPPNQYRAA-GARGRG----ARGR-GATRG-RRTGGAA---ALSTQHV--DADTGTETVQLYRE---------------------DQLT----------------------------FTVPRHYGL--------ARWGM-------------PPPA-GDLRTRGD-AT-----HVPFTGTLTPE------------QTEVCRRVLVQFGV-DPAEAVARLCQRPAHQAM------------PVRASLAAALASKA-AGAVVRPVP-SLQTTTAKMAAAAAS--PGSRSTSAAIGHA-----------ADGRAATAA--ERARMTRTPGASV-KCPCGFGK------------------------------------------------------------------------------------------------------------------------------------------------------------------------------------------------------------------------------------------------------------------------------------------------------------------------------------------------------------------------TVCAIYIMCMTGVKAIFTVAQEDHMDKTEEEIR--RFAPTAR------------IGRVHRDRLDV----------GEGYD--IVLAMVQTLLAR----RYEPSVFDRFGLWVADE-------------------------------------------------------------------------------------------------------------------------------------------------------------------------------------------------------------------------------------------------------------------------------------------------------------------------------------MHHMAAPAFSQVGST-LRCYYTLGLTATP-RR-----KDGLTPALFWTFGPMVA------NVRRVWD-GV--------VCRMVRYAKGDQEE----------I-------LMR--NGQP--------NVSL------MITR-----LATDPV-----RNYYVARAVVDCM----VNPR--PL-------PARRKVIVLSDRR-EQLVLLRELILDAMM-RHL--TGEDVVVADAPLDRAA-SPTDAETTTTTT------------------------------TTTATSAD---AA--VSVARDLLAIDSESEVNRTLIVSLLPPAPSA-STETAGLVGSQARPAPLPLPSGWAPRSATALVEPPSDPASLPGA-----TRPASFAGETDGDS-APSHGE-PLFSIGYFVGGMKREAREQ-GKR-CDVILATYA-------EAGEGMDIP-----------QLDTVVMVSPRSDV---EQATGRALRTHP---AKNEPLFIYFVD-DF------------SLFRNQGWIVQRYCA-GEGYHVRW-------------------------------------------------------------------------------------------------------------------------------------------ETIN-------------------------------------------------------------------------------------------------------------------------------------------------------------------------------------------MSHDST-----------TSSV----------HPS------------------------IDAGAG-----LLGADALCLPEADR---------------------REAQTRLHRDAADSARRRP----------EAATLDRIF-TGGYDSPLPFE-VERADSYTDDELNDLLRMAFAEW-------------------------------RIPPERDGDFMA----WACERF---------------RVD-----------PHAQIDLA-----------TVAERARDSIHRVSY-----------L--------MSLFAVR---------------------ERINCRNEVNIQCSNVF--FRIFESIQ------------YAYYGV----ESRARV----INARDDNLNVAASLDSAI----------------FRLTTMS-------------LVD-LKPNESLVLFLLRQLAAHGYR---RYKGCCYEQI-MTEGPTPPNELDALTAEAAAAG---------RPLPA-GADKT------------KFETHAWRQVCNIEQFIYKVTKKEVHWEQWRNL-------NANGAA---KHAAAQLEK-C-SDIEFPDLVPDRRVFAFTTGIY----------DCYTLAYTPYV-------------------DPATGVRNHIDRHVV-ACKFFDMPFPEQFA-----------DVSDDW-YE-----DIATPH-----FQQVLDYQELG--APGEERAVVCKWLYVM-IGRMLYDVNEIDQWQVMAFIKGIAGSGKSTIV-KVIQGFYPKADVATLSANCQEKFALESLLDCLIFVCSEVREDF--GLSQGDLQSMISGEDVAVNRKFKLVETRT--WKAPGFFVGNQTGGWVDAQGSMTRRFVMWEFLRKVKDTANNKKVDPRLSDKI-ALEMPLLLLKCNLAYRHACVEYGDRDI--WDV-------LPAYFTNTQRRL---KAQINPLVGFLTDPETVEFG-----------PDRY--IYLKEFQR-HYKEW-----L-ARNNFGRPPKFVPDHYESVFEEYSVTVAGG-----------------PRGWDGEQ----VTGQWVVGVGLIANPRHDTDSVPLPV------------VRPLGANGAGATVI----------SLPSP-SWGAS-DAYDD---------GATGV------------------------AYGLDDDNNDN----------------NDGRAMDD----------------NVATTGADVGDMMIEDAAAPFDDRAALF---------------------------------------------------------------------------------------------------------------------------------------------------------------------------------------------------------------------------------------------------------------------------------------------------------------------------------------------------------------------------------------------------------------------------------------------------------------------------------------------------------------------------------------------------------------------------------------------------------------------------------------------------------------------------------------------------------------------------------------------------------------------------------------------------------------------------------------------------------------------------------------------------------------------------------------------------------------------------------------------------------------------------------------------------------------------------------------------------------------------------------------------------------------------------------------------------------------------------------------------------------------------------------------
>MP03
----------------------------------------------------------------------------------------------------------------------------------------------------------------------------------------------------M-------------------SQWQFK-------------------LF---EFDIRE---------------------------------------------------------ELETD-K---------------NEFIPGRDTK---------------------RFIIQMYGID------EN-GK-TACIFVKGFNPFFYVKV-LDEW--------DNSKVT-EFVA--------FVRK----EMGAY-----------FGDSL-VSAK-----------IVYRH------KFYEF-------DN--------KKLYKFVQLKFTSIGAFNK-CKNLWYNETKYG----EDR--------KLKEN---------------------------GLE-----------FLDTKTTLYEA---QV-----PPLLRLFH-IRQIKPSGWVALKNG--HYS------------------QNRKQ-----------------LTTCDYEFTVN-----------YKNIYPI-----NDER----LEK---------ICVP--FKILSL-----DIEASS-------------------SH---------GDFPLARKNYLKLATNIVDYLINN-NIET--------------------------CDKDLLSNLIKTG----FSYRINKDI---EKIYLK--KSITEEE----LDELIDNLVDIK---PGKKENYI----------DIKDEDENS---------------DSSDIENDGIVE----EFTTKKRQKVTGTKNKDSNILEIINDLTCNRNT-------------RILELAKCFGQHNPNRDNKWEGKFPELEGDQ-VTIIGS-TIRRNGED--------------KPYLQHAIVVNDC-------------N---------------------------------------------------------S----IDN-------V-VI---ESYK--------------------TERDALLAWTNFVQ-RENPDIIIGYNHHGWDEGFMYDRS--I----------------------------ELNCMTQ------------------F---SK-LSRFKNEKCIKE----IFQ-----------------------------------------------------GKNKPKKITIEE------------------------------SSTKLASGQFDLRYF-KMSGRLQIDFLNLFRRE--E-Q-LPSYKLDYVAGHFIGDNIKKIEYD----------------------------------------------------------------------------------------------EN----CSILYSKNLTGLSKNDYIVI--Q----------EIGYSTDQYANGKKFKVLDIVD--------------------------DK--IILNDKIT----PD-------------TNKILRWCLGKDDVGP--QDIFR-LTNE-------------------------------------------------------------------------------------------G----------------------------------------------------------------PEGRAIV-----------TKYCIKDCDLVQDLMRKN-DTMTSYDEMSNLCWVPKSFLVTRGQGIKLTSYVAQKCR-----EKNT----------------LM----------------------------PVIDKGID-------------------------------------------------------------------------------------------------------------------------------------------GE-GYEGAIVLEP--KCNLYLK---------------------KPVACVDYSSLYPSSIISENISHDSKVWTKEY----------DLDDNLINET--------------GEKDE------------NGKFIYDELP--------------EYDYIDITY------------------------------------------------------------------------------------------------------------------------DTF----------------------------------------------KWIRK-TPKAA----------ATKVKS-GYK----TCRYVQFQN--------------------------------------------------------------------------NEK---------------------------------------------------------------------------------------------AILPSILDELLGARK-----STKRQ----------------------------------------MKNETD--------------------------------PFMQNVLDKRQLSIKITA-----------------------------------------------------------------------------------------------------------------------------------------------------------------------------------------------------------------------------------------------------------------------------------------------------------------------------------------------------------------------------------------------------------------------------------------------------------------------------------------------------------------------------------------------------------------------------------------------NSLYGQAGAKT-STFYDKDIAASTTATGRKLLIYAKE-LIEACYDN---------------------------------------------------------------------------TIEETT-NYGEVKCY-------------------------------------------------------GE----------YIYGDSVASYTPIYVR-------YNKSIIDICSVEELAEKYGN-------------------------------------------------------------------------------------------------------------------------------------------------------------------------------------------------------------------------------------------------------GWH-----------------------------------------------------------------LES-------------------------------------------------------------------PKEYCE---------------LNNIE-----------------------------SWTEN---GWTECHRVIRHRLAPYKKMVR-------ILTHTGLVDVTDDHSLVKNTGEEISPKD-VSIGT-------KL------------------------------------LHCTMSENES--NIESDIS-----IDEARIMGFFFGDGSCGIYDCPSGH---KASWALNNSNKELIEKYYNLCKSVYPEFEWKVYDTLNSSGVYKICFNKKSGSKSK-IQFIEKYRSMLYNK--KSKIIP----------SEIINGSIELRKSFWEGLYDADGDKDKN-------GYTRIDQKSQISAAYICWLANSIGY------KTSLNI----RDDKTDIYRIT--ATKNKQRRDGDKIKK-IVNIQNSANIQNSANIQNSVNIQNSVNIQNSKDNQDYVYDLTTENHHFAAGIGNMIVHNTDSVFFTFNLKDL------------------DSKEIVGK---------------------KA---LEITIELAK-KA---GWLAT-------MFLKSP-----HDLEYEKT-----FLPFCLLSKKRYVGILYEE-------------DP--------N-KGKRKEMGLVLKRRDNCAQVKDVYGGAIDILMK-----DQ------VVHKAVD--------FVK------HSLQDVID-EKI------------SQQ--KLIITKSL----------------------R---SYYK------------------NPKQI----------------------AHNVLAIR----IGERD------------------------------------------------------------------------------------------------------------------------PGNKPKPGDRMEFIYI---------------KNS---DKKAL-QGDRIETPLFINE----NN----IEIDYGFYITNQIMKPLQQLFALVLEDMEDFVTKRGI------------------SMKSWKAEI--------DKLHEKWTEPDKFSKK-------------YEELRCKEVKSIL------------------------------------------FDPYI-----------------------------------------------------------------------------------------------------------------------------------------K-----------------------------------------------------------------LLK------------------------------------------------------------------------------------------------------------------------------------------------------------------------------------------------------------------------------------------------------------------------------------------------------------------------------------------------------------------------------------------------------------------------------------------------------------------------------------------------------------M-------------------SQWQFK-------------------LF---EFDIRE---------------------------------------------------------ELETD-K---------------NEFIPGRDTK---------------------RFIIQMYGID------EN-GK-TACIFVKGFNPFFYVKV-LDEW--------DNSKVT-EFVA--------FVRK----EMGAY-----------FGDSL-VSAK-----------IVYRH------KFYEF-------DN--------KKLYKFVQLKFTSIGAFNK-CKNLWYNETKYG----EDR--------KLKEN---------------------------GLE-----------FLDTKTTLYEA---QV-----PPLLRLFH-IRQIKPSGWVALKNG--HYS------------------QNRKQ-----------------LTTCDYEFTVN-----------YKNIYPI-----NDER----LEK---------ICVP--FKILSL-----DIEASS-------------------SH---------GDFPLARKNYLKLATNIVDYLINN-NIET--------------------------CDKDLLSNLIKTG----FSYRINKDI---EKIYLK--KSITEEE----LDELIDNLVDIK---PGKKENYI----------DIKDEDENS---------------DSSDIENDGIVE----EFTTKKRQKVTGTKNKDSNILEIINDLTCNRNT-------------RILELAKCFGQHNPNRDNKWEGKFPELEGDQ-VTIIGS-TIRRNGED--------------KPYLQHAIVVNDC-------------N---------------------------------------------------------S----IDN-------V-VI---ESYK--------------------TERDALLAWTNFVQ-RENPDIIIGYNHHGWDEGFMYDRS--I----------------------------ELNCMTQ------------------F---SK-LSRFKNEKCIKE----IFQ-----------------------------------------------------GKNKPKKITIEE------------------------------SSTKLASGQFDLRYF-KMSGRLQIDFLNLFRRE--E-Q-LPSYKLDYVAGHFIGDNIKKIEYD----------------------------------------------------------------------------------------------EN----CSILYSKNLTGLSKNDYIVI--Q----------EIGYSTDQYANGKKFKVLDIVD--------------------------DK--IILNDKIT----PD-------------TNKILRWCLGKDDVGP--QDIFR-LTNE-------------------------------------------------------------------------------------------G----------------------------------------------------------------PEGRAIV-----------TKYCIKDCDLVQDLMRKN-DTMTSYDEMSNLCWVPKSFLVTRGQGIKLTSYVAQKCR-----EKNT----------------LM----------------------------PVIDKGID-------------------------------------------------------------------------------------------------------------------------------------------GE-GYEGAIVLEP--KCNLYLK---------------------KPVACVDYSSLYPSSIISENISHDSKVWTKEY----------DLDDNLINET--------------GEKDE------------NGKFIYDELP--------------EYDYIDITY------------------------------------------------------------------------------------------------------------------------DTF----------------------------------------------KWIRK-TPKAA----------ATKVKS-GYK----TCRYVQFQN--------------------------------------------------------------------------NEK---------------------------------------------------------------------------------------------AILPSILDELLGARK-----STKRQ----------------------------------------MKNETD--------------------------------PFMQNVLDKRQLSIKITA-----------------------------------------------------------------------------------------------------------------------------------------------------------------------------------------------------------------------------------------------------------------------------------------------------------------------------------------------------------------------------------------------------------------------------------------------------------------------------------------------------------------------------------------------------------------------------------------------NSLYGQAGAKT-STFYDKDIAASTTATGRKLLIYAKE-LIEACYDN---------------------------------------------------------------------------TIEETT-NYGEVKCY-------------------------------------------------------GE----------YIYGDSVASYTPIYVR-------YNKSIIDICSVEELAEKYGN-------------------------------------------------------------------------------------------------------------------------------------------------------------------------------------------------------------------------------------------------------GWH-----------------------------------------------------------------LES-------------------------------------------------------------------PKEYCE---------------LNNIE-----------------------------SWTEN---GWTECHRVIRHRLAPYKKMVR-------ILTHTGLVDVTDDHSLVKNTGEEISPKD-VSIGT-------KL------------------------------------LHCTMSENES--NIESDIS-----IDEARIMGFFFGDGSCGIYDCPSGH---KASWALNNSNKELIEKYYNLCKSVYPEFEWKVYDTLNSSGVYKICFNKKSGSKSK-IQFIEKYRSMLYNK--KSKIIP----------SEIINGSIELRKSFWEGLYDADGDKDKN-------GYTRIDQKSQISAAYICWLANSIGY------KTSLNI----RDDKTDIYRIT--ATKNKQRRDGDKIKK-IVNIQNSANIQNSANIQNSVNIQNSVNIQNSKDNQDYVYDLTTENHHFAAGIGNMIVHNTDSVFFTFNLKDL------------------DSKEIVGK---------------------KA---LEITIELAK-KA---GWLAT-------MFLKSP-----HDLEYEKT-----FLPFCLLSKKRYVGILYEE-------------DP--------N-KGKRKEMGLVLKRRDNCAQVKDVYGGAIDILMK-----DQ------VVHKAVD--------FVK------HSLQDVID-EKI------------SQQ--KLIITKSL----------------------R---SYYK------------------NPKQI----------------------AHNVLAIR----IGERD------------------------------------------------------------------------------------------------------------------------PGNKPKPGDRMEFIYI---------------KNS---DKKAL-QGDRIETPLFINE----NN----IEIDYGFYITNQIMKPLQQLFALVLEDMEDFVTKRGI------------------SMKSWKAEI--------DKLHEKWTEPDKFSKK-------------YEELRCKEVKSIL------------------------------------------FDPYI-----------------------------------------------------------------------------------------------------------------------------------------K-----------------------------------------------------------------LLK-------------------------------------------------------------------------------------------------------------------------------------------------------------------------------------------------------------------------------------------------------------------------------------------------------------------------------MS---------------------------------------------------------------------------NVPMLFD-EYLKRNIC--------------EKGDE------------YTHTRMPNQK----FKISGGTFSI--KN-EEDFLKNYYKH-VFI-NG-----NNEHLTEKQ-LIE------KAPLAIDIDM-----RYEPNIT-E--------------------------------RQHDEDDIRDL---I-HLYATAISNICVIN---------------------------NK-H-KIEVFV-----MEKHE------------------VN-I--LK---------------DKTKDGIH-------IIFG-ISMHRA-GHILIREEVIKEIK-------------NLWQ--H------LP--LINS-------------EEDLIDEAVTRAHVPWQLYGS--KKPD-H-----------------KAYFIKYHYELE--------------WSGE------DRKWIWQI------------------------NDIE---------------------------KFN-TKKYLPK--------------------LSVRYTKHP----EVDFQDK----------------IKDKIEEY---KLNINKKQRKMSSKITIKKTK-----------------------------------------------------GID----LNDI-------------------TNTQKL-----D------------DLVNEMLEQIEER------------------------PNDYELKETHQFVMILPEKYWGPGSYDRWIRVGWALKNTS---------TKLLPCWLKFSSQSK--EFHFND-IAKIVDMWN----------KFDYDNPDGL-----TARSIMYWAKN-DNIIQYKKVREETV-----------------S-HYIDLTIQ--------------------------------------------------------------------------------------------------------------------------------------NAT------E-----------------FDFAQVLYQMRKDEFVCV-SIQKS-----------------VWYE------------YHGNRWYEID-SG-----------------------NSLRLAISKCMHDIY--------------------------MKKTQDSM-EQ-LQKMDQTEDNYEV---------------------------------------------------LRKRSNKLA-----DLCIFLKKTTW-KNNIMREAKELF--YD----------RYFVNKLDQNPYLLCFNNFVVDF----KEKTWRNGQPDDYISKCTNI--------DL-IPYNEIKGSETE------------------N-----------------------------------------------DINKFIDQLF--P----DESLKKYMWQHLASTLIGNNDNQ--TFNMYTGSG---------------------------------------------------------------------------------------------------------------------------------------------------------------------------------------------------------------------------------------------------------------------------------------------------------------------RNGKSKLVDLMSKTLG-DYKATVPIT-LLTQKRNQIGS----TSSEIVQLM-GVRYAVMQE-----PSKGEKINEGIMKEITGG--DPIQGR---ALFK----ESVTFIPQFKLVVCTNT--LLDIKSNDDGTWRRIRVCDF-ISKF--------L-ENP----YGDE----QKFPKEDY------PYQYEMDKHIDEK---FSIWAPVLASMLVNITFK-------K-------M-----G-----SVTDCDIVLASSEQYR------EGQDYLAEFCKDKI-----------KKVHGSK------GIKKTELVEE-FRQWYTINY---GK--GL-----PKARELYDHMDKKYGKY-------------K-AG-----------------WANV----------------------------------------------------------------------------------------VINYDEDES------------DED---------------------------------------------------------------------------------------------------------------------------------------------------------------------------------------------------------------------------------------------------------------------------------------------------------------MTLQLKKFDMKQISFKPDENK-------GPVVVLIGRRDTGKSFLVRDLLYY-HQD-IPIGTVISGTEAGNGFYS--SHVPKLFIHDEY--------------NVVI-IENILKRQKTVLKQIKKDIEN--------------------------------------------------------------------------------------YKKSSI------------------DPRAFVILDDCLFDD-RWT-------RDKMMRLLFMNG-RHWKIMLIITMQYPLGI-PPT-L-RTNIDYVFILREPYIANRKRIYE-NYAGMFPTFESFCQVMDQCTE-NFECLVI----NNNVKS-NKLHEQIF-------------------------WYKAES------HKDFK-LGSREFWE-ISKNINS---------------------------------------------------------------------------------------------D-DE-DEVY---------------------DPNR--GVRR-QGQKINV-------------------------------------------KKNRW--------------------------------------------------------------------------------------------------------------------------------------------------------------------------------------------------------------------------------------------------------------------------------------------------------------------MTGFKP--------K---------------------------NIKKLVADKK-------------------IESLDHKHEEFIEEFNDID----------------------E-----------IILPNFLKERKQKLEKY-------N--NLQTS----FDEKLE-------L-KDHIKE-------------------IDN-KIKN-LKN---------KKKEY-F----------LKNSNYIFN-YF-----------------------------EE--------------------------------------KKNISKGSS-------------NTRMLDN---FFNKIDLEN-----------------------------------A-----------------NS---------------------------SKTNLN---------------------IQNYFRNIDP----------FNLDINNFI------------------HDT-----------------DICRS---CNI---GELIPIDHEGILVCNN--CSKN--VKFLIENDKPTYK------------------EPPKEV-CFYA---------------------------YKRINHFREILAQF--------QAKETTLIPDEIIE--------NIRQQIKKERLD--------------------IKIMSNKR-TKE-----------ILKK----------LK---YNKY-YEHIPFIKDKL---GVK---PPIMSPELEETLCNLFIDIQAPYAK-Y---CPED-------------RVNFLNYYYTIYKLCELLNQ------REFLPYFPMLKDREKRIEQDEIWKKICKELN-----------------------W------------------------------------------------------------------------------------K-FIPTI-----------------------------------------------------------------------------------------------------------------------------------------------------------------------------------------------------------------------------------------------------------------------------------------------MHKT------------------------------------------------------------------------------------------------------------------------------------------------------------------------------------------------------------------------------------------------------------------------------------------------------------------------------------------------------------YLGQKGY----------------SIYKNTLSVKEAVYIREELMV-KPY----------------------------------------LPKSPV------QPEPFPIYRE---------------------SNNK----------------------------FYVPRIFGI--------NNFGI---------------PN-DMRISQGD-PIN-----IKFNGKLLDTP--------ERNQVNVVNKFMDHIK------------------------------------------------------------------------------------------------D-----------------GNS--GGLLDLYTGFGK------------------------------------------------------------------------------------------------------------------------------------------------------------------------------------------------------------------------------------------------------------------------------------------------------------------------------------------------------------------------TVVGLYIIYLLKVKTIIIVHKGFLVDQWIERIQ--EYLPDAR------------IGKIQGQIIDI-----------EDKD--IVIGMLQSLSMK----EYPDDQFASFGLTLVDE-------------------------------------------------------------------------------------------------------------------------------------------------------------------------------------------------------------------------------------------------------------------------------------------------------------------------------------VHHMSAEVFVRALQC-VVTKYTLGLSATM-NR-----KDGLSKVFKLFLGDVIH------KEKRDNNNDV--------IVKVIEFNT-TDEE----------F----NE-TEYDYRGNP--------KFST------MITK-----LCKFNI-----RSEYILNIIQNEL----------EI-------NNKQQIIVLAHNK-SLLTYLYKAIDY----------------------------------------------------------------------------------------------------------------------------------------------------------------------------------------R-KFASVGYYLGGMKQKDLKL-SES-KQILIATYA-------MASEGLDIK-----------TLTTLVLATPKTDI---EQSVGRILRVKD-----NNPLIIDVVD-KH------------DIFKKQWLKRRLFYH-KNGYTINYTNNYN----------------------------------------------------------------------------------------------------------------------------------SNNWTELKKK------------------------SIK------E-----------IE-----------------KESSNF-----------------------------------------------------PINKCLISISKL----------------NIN----------------------------------------------------------------------------------------------------------------------------------------------------------------------------------------------------------------------------------------------------------------------------------------------------------------------------------------------------------------------------------------------------------------------------------------------------------------------------------------------------------------------------------------------------------------------------------------------------------------------------------------------------------------------------------------------------------------------------------------------------------------------------------------------------------------------------------------------------------------------------------------------------------------------------------------------------------------------------------------------------------------------------------------------------------------------------------------------------------------------------------------------------------------------------------------------------------------------------------------------------------------------------------------------------------------------------------------------------------------------------------------------------------------------------------------------------------------------------------------------------------------------------------------------------------------------------------------------------------------------------------------------------------------------------------------------------------------------------------------------------------------------------------------------------------------------------------------------------------------------------------------------------------------------------------------------------------------------------------------------------------------------------------------------------------------------------------------------------------------------------------------------------------------------------------------------------------------------------------------------------------------------------------------------------------------------------------------------------------------------------------------------------------------------------------------------------------------------------------------------------------------------------------------------------------------------------------------------------------------------------------------------------------------------
>I33
---------------MVC--------------------------------------------------------------------------------------------------------NTKE----------------------------------------------------------------------I-------------------EY-EFY-------------------AY---SWHLDEEI--------------------------------------------------------------------------------QDE--------------------------TFIRAYGFD------DQ-QK-NICVSINGFQPFVWVEL-PTHINWK-LG----ENKE-RLYL--------YFNQMF------PN----------------VK-----------CTLKFCK------KLYG-----ANLKK--KGDKYTFKLFPFLMCSSPSFKELKFNLPS----------------KLK------------T----------------------PQRIMG---------LGNL-KFHVHGQ---DA-----CPRLQLTS-KYDLPTAGWIKFK-------------------------GIEVV-CEED-----------KFTSCDREFLVD-LRLCKTQGIKPKDLIS--------RS----VKT---------TIPK--PLVLSF-----DLEVNS-------------------ED--------TITMPKASR-------------------------------------------------------------------------------------------------------------------------------------------------------------------------------------------------------------------------------------------------PGDV-VFQISC-VFSRLG---------------SNVYDKYLLSLGDP-------------------------------------------------------------------------QKNIVG-------A-NI---LKYS--------------------TEQKLLMGFKDLVN-EKNPNVVIGYNIFNFDIPYLMDRA--N----------------------------HKSIYPV------------------W---SQ-QGFAKG------------------------------------------------------------------KSGIQREIKWSS------------------------------SAY----KNQEFKFL-DCEGRLYIDLLPVVQRD--F-K-LNDYKLKTVSTHFIGET-------------------------------------------------------------------------------------------------------------------------------------------------------------------------------------------------------------------------------------KDDLDP--KSIFRCYREGIKTQMLIIV----------------------KVGKKHFKLVGVENEDN---------LKQQNFF-------------DEVTDVFWVENAFSSIEY------IRQKIKHLEDKNGHFKIK-YCDLKYMVVNEAK--LNLLQTKHRNSNNYLKIDNLSQKYMSIC-----------GKYCIQDSMLVSKLMDKL-NVWYSLSEMAVICNVPMITLFTKGQQIKVYSNLYKFCL-----ENKI----------------IP----------------------------------------------------------------------------------------------------------------------------------------EK---DGY---------------------TVSENE-------RYVGAYVFVP--KPGLY-----------------------INVVPFDFSALYPSLIIAYNIDYSSCA-----------------------------------------FDP----------------N---IP-DELCH--------VMEWEDH--ISCKHDPKV----------IEKNRLTKL------IDELTS-----------------------------------KKKSD-----------------------------------------------------------------------KALISKLRKQR-------SEITK-SLN-------------KNVMC-EKR----KYRFLKVTNQ--N----------------------------------------------------------------------PEFK--------------------------------------------------------------------------------------------GVLPTIVQSLLDARK-----ETRKE----------------------------------------ISNLKNKL--------------KEINNEQQ----KREIETTIDILNQRQLAYKISA-----------------------------------------------------------------------------------------------------------------------------------------------------------------------------------------------------------------------------------------------------------------------------------------------------------------------------------------------------------------------------------------------------------------------------------------------------------------------------------------------------------------------------------------------------------------------------------------------NSMYGITGVKA-GMLPFMPVAMSITYKGREGVKQVSD-ILQKQYGG------------------------------------------------------------------------------------------------------------------------------------E------------------------LVYGD-----------------------------------------------------------------------------------------------------------------------------------------------------------------------------------------------------------------------------------------------------------------------------------------------------------------------------------------------------------------TD----------------------------------------------------------------------------------------------------------------------------------------------------------------------------------------------------------------------------------------------------------------------------------------------------------------------------------------------------------------------------------------------------------------------------------------------------------------------------------------------------------------------------------------------------------------SNYVSFQHK---------------------------K---------------------FS---ITELWDYAI-KV---ADEIS-------KLFPPP-----MKLEFEEAV----YTKFLILTKKRYMYQTALR-------------DGTI--------KPEIGKKGVVLNRRDNSAFIRKTYENVVKIIFE-----NTEDKDK-LQSKVIK--------SLL------TDVNAMFN-HQC------------LVE--DFIITKSTGDYG----NLQPQYFLNEKGLHRATLGQYNVPFL------------TEEIKE----EEGIQTPEEETNWYLDKLPAHIQLLEK----IKRR--------------------------------------------------------------------------------------------------------------------------GHSRNEGSRLEYVVVETD------------------NLKDK-LSAKNETVMYYNK----NKGIL--NLDYLYYL-HRLINPIDQILEVIFN-------------------------------------------------------LNDFMKN-------------------------H------------------------------------------YNYRVL--------------------------------------------------------------KK--KLTIEMNE--LFSPIYN-IEKD--WLYLLKVK---------EKYSLIYGSKDYCKSRLLS--QEVVYKTK------------------YVPT----QPIDFYAFLKIKYGLTTSLKTQFIFKDNIILLG----NMTESKLIAVIKK-----------------------------ECK--------------------------------------------------------------------------------------------------------------------------------------------------------------------------------------------------------------------------------------------------------------------------------MVC--------------------------------------------------------------------------------------------------------NTKE----------------------------------------------------------------------I-------------------EY-EFY-------------------AY---SWHLDEEI--------------------------------------------------------------------------------QDE--------------------------TFIRAYGFD------DQ-QK-NICVSINGFQPFVWVEL-PTHINWK-LG----ENKE-RLYL--------YFNQMF------PN----------------VK-----------CTLKFCK------KLYG-----ANLKK--KGDKYTFKLFPFLMCSSPSFKELKFNLPS----------------KLK------------T----------------------PQRIMG---------LGNL-KFHVHGQ---DA-----CPRLQLTS-KYDLPTAGWIKFK-------------------------GIEVV-CEED-----------KFTSCDREFLVD-LRLCKTQGIKPKDLIS--------RS----VKT---------TIPK--PLVLSF-----DLEVNS-------------------ED--------TITMPKASR-------------------------------------------------------------------------------------------------------------------------------------------------------------------------------------------------------------------------------------------------PGDV-VFQISC-VFSRLG---------------SNVYDKYLLSLGDP-------------------------------------------------------------------------QKNIVG-------A-NI---LKYS--------------------TEQKLLMGFKDLVN-EKNPNVVIGYNIFNFDIPYLMDRA--N----------------------------HKSIYPV------------------W---SQ-QGFAKG------------------------------------------------------------------KSGIQREIKWSS------------------------------SAY----KNQEFKFL-DCEGRLYIDLLPVVQRD--F-K-LNDYKLKTVSTHFIGET-------------------------------------------------------------------------------------------------------------------------------------------------------------------------------------------------------------------------------------KDDLDP--KSIFRCYREGIKTQMLIIV----------------------KVGKKHFKLVGVENEDN---------LKQQNFF-------------DEVTDVFWVENAFSSIEY------IRQKIKHLEDKNGHFKIK-YCDLKYMVVNEAK--LNLLQTKHRNSNNYLKIDNLSQKYMSIC-----------GKYCIQDSMLVSKLMDKL-NVWYSLSEMAVICNVPMITLFTKGQQIKVYSNLYKFCL-----ENKI----------------IP----------------------------------------------------------------------------------------------------------------------------------------EK---DGY---------------------TVSENE-------RYVGAYVFVP--KPGLY-----------------------INVVPFDFSALYPSLIIAYNIDYSSCA-----------------------------------------FDP----------------N---IP-DELCH--------VMEWEDH--ISCKHDPKV----------IEKNRLTKL------IDELTS-----------------------------------KKKSD-----------------------------------------------------------------------KALISKLRKQR-------SEITK-SLN-------------KNVMC-EKR----KYRFLKVTNQ--N----------------------------------------------------------------------PEFK--------------------------------------------------------------------------------------------GVLPTIVQSLLDARK-----ETRKE----------------------------------------ISNLKNKL--------------KEINNEQQ----KREIETTIDILNQRQLAYKISA-----------------------------------------------------------------------------------------------------------------------------------------------------------------------------------------------------------------------------------------------------------------------------------------------------------------------------------------------------------------------------------------------------------------------------------------------------------------------------------------------------------------------------------------------------------------------------------------------NSMYGITGVKA-GMLPFMPVAMSITYKGREGVKQVSD-ILQKQYGG------------------------------------------------------------------------------------------------------------------------------------E------------------------LVYGD-----------------------------------------------------------------------------------------------------------------------------------------------------------------------------------------------------------------------------------------------------------------------------------------------------------------------------------------------------------------TD----------------------------------------------------------------------------------------------------------------------------------------------------------------------------------------------------------------------------------------------------------------------------------------------------------------------------------------------------------------------------------------------------------------------------------------------------------------------------------------------------------------------------------------------------------------SNYVSFQHK---------------------------K---------------------FS---ITELWDYAI-KV---ADEIS-------KLFPPP-----MKLEFEEAV----YTKFLILTKKRYMYQTALR-------------DGTI--------KPEIGKKGVVLNRRDNSAFIRKTYENVVKIIFE-----NTEDKDK-LQSKVIK--------SLL------TDVNAMFN-HQC------------LVE--DFIITKSTGDYG----NLQPQYFLNEKGLHRATLGQYNVPFL------------TEEIKE----EEGIQTPEEETNWYLDKLPAHIQLLEK----IKRR--------------------------------------------------------------------------------------------------------------------------GHSRNEGSRLEYVVVETD------------------NLKDK-LSAKNETVMYYNK----NKGIL--NLDYLYYL-HRLINPIDQILEVIFN-------------------------------------------------------LNDFMKN-------------------------H------------------------------------------YNYRVL--------------------------------------------------------------KK--KLTIEMNE--LFSPIYN-IEKD--WLYLLKVK---------EKYSLIYGSKDYCKSRLLS--QEVVYKTK------------------YVPT----QPIDFYAFLKIKYGLTTSLKTQFIFKDNIILLG----NMTESKLIAVIKK-----------------------------ECK--------------------------------------------------------------------------------------------------------------------------------------------------------------------------------------------------------------------------------------------------------------------------------MNQ-----------------------------------------------------------------------------------PVNKVY-SLLKTSQK--------------CGGNGSAE---------YTHVSMGN---------KTGHYYLSATN-DREFYQNYNKI-VED-NS------RICLAEK--QGD------YTPLLGDIDI-----KIESDGV-N-------------------------DF-KEIRTLYTSEELVGT---I-KCFQDAIKKFVV---------------------------QPED-K-IFTCVV-----LEK-----------KPY---------TI-PN----------------YLKNGFH-------LHFPYLFLEKNKIKNVLI-PKIKENISEFRLGNGKKLFSDHTE--N---------------------------PENFVD---DVTNKCWLMYGS--SKNEDL-----------------KPYKLTEI------------------YNHE------LVKITPIEAFKLSQFFTREE-----EPLQITEKNV----------------------------IKL-LPQLLSISP------------------IKKEIFNIK-------------------TPTDLKVPTKIYLKQK---LKDIEMVESS-E--------------------------------------------------------------------------------------------NIRKNL------------------IQAKELLKILKTS--RAD-------------------------------------------EYNSWWDIGIILFNIGHG--C----EEAFKLWDKWSRN-SD-NYDED----ACLRVWE----------RMEK--RDTR---TKSIGSLRWYAKQ-DNIKKYNEFVEKTH-GLHLDE---------DNL---LKSV--------------------------------------------------------------------------------------------------------------------------------MSVEIM-TTD------------------------APLARLLLDMYSDTYIFS-DDG--------------------WYS------------FNGIIWSPVK-VL-----------------------KEFRFKLEHIAIKYKQFKKKIIDLLY--QED-----------SDSGR--------SSGEESD--DE----------------------------------------QEKLTKKSKAILTSKKQDIN-----KAINKLENFTS-QNGILKMCEVLF--YN----------EEFSELLDDNHLIIAFKNGVFDF----ETLTFRKGLQSDYISKTLNT--------IY-------------------------------DETL-----------------------------------TNESEE-VVQLEDFLRKIC--P----DKSVRKYFIDQTCEVFRGGNRDK--IAMFWTGNG---------------------------------------------------------------------------------------------------------------------------------------------------------------------------------------------------------------------------------------------------------------------------------------------------------------------NNGKSVTQRLFETMIGKKLAIKLSTS-VLT-ERIQPGQ----PNPQLSRLRGGVRWGVFDE-----WSKTEQILSGSLNVLTGG--DSLPCR---DLFQ-KGSESSDFTPMFKMLCICNE--LPNLKDAVDATWDRIRIIPF-ESKF--------V-AR-------EKCP-P-TLKEQKQ------KKIFLCDTEITQKD-RMKLLAKALAWYLIQTFI----KKEES-----RRD-----G---SYNPTIPDKVNEAKIKYQ------AKCDILAFFMEETY-----------IKTDNPE------NKITFDDMYISFKNWYINSF---SGKMIT-----LNKHEFIEMV-----KNKYSL-------TETDKFLKG-------------YTWNR----------------------------------------------------------------------------------------KYDDNSDDE-----------------------------------------------------------------------------------------------------------------------------------------------------------------------------------------------------MNEMQD-------------------------------------------------------------------------------------------------------------------NTITIRPLDLDLIN--PNPHNYTDSSQGGSKIFIIGKPGSGKSTLIKSLFYN-KSQIIPVAVAMSGTESETGFYR--EFIPDPYIYDEY--------------DPDV-LSNFIIRQKGARQHMT-------------------------------------------------------------------------------------------------------------------NPWTMLIIDDCMDDP-SVF-------NKPPQPGLFKNG-RHWKMLYIVSLQYALDV-KPH-I-RSNIDGVFIFRESNVAIRKRLYE-NYAGIVPSFNLFEQIMDNVTG-DYTALYI----QNTTVTN-DWKQCVF-------------------------YYKAPI----IE--NFK-FGCQEYRGYAQKIKK---------------------------------------------------------------------------------------------------------------------------------------------------------------------------------------------------------------------------------------------------------------------------------------------------------------------------------------------------------------------------------------------------------------------------------------------------------------------------------------------------------------------MSP--------SRL--------------------------KTT---TMD-------------------ILELNSRIQKFIDDESIN-N---------------------T-----------E-----NQKIIFQIN-TLLS------------GEFNLRP--------------RMINK------------------LNC-LKES-LKT----SVEEYYNLKY-FN---------VDVAPLIEK-YHTLN----------------------------------------------------------------------------------------NQVVIIP---FFNTNK--------------------------------------------------------KHLK---------------------EHAIKKEVI----------------------QKEFIQKLKDYTS---LKNFEFMMK-NYAFVPRSS-------------------------------PPPC-L---CGNK---TEFIRDEDRA-VCAI--CSTE--QSLIS---------------------------NTSS----FSDVGR-----------VNMAS----KYTYNRKVHFRDCIIQY--------QGKQKTHIPEEIYT--------ILEVKLMEKKII---NNEYNDR-------LKRFEKVTRIM-VLD-----------ILKE----------LESKDIKKF-YDDIVLIHHTL--TGQP---CDNIE-YLEDSLLDDFDKLTETYDNLY---TNDSVEEEG-SKNKISKRKNFINAQFVLYQLLRKHGH--PCNEMD----FLTLKTSERKRFHHTICKELFNILG-----------------------W------------------------------------------------------------------------------------K-YSFSI-----------------------------------------------------------------------------------------------------------------------------------------------------------------------------------------------------------------------------------------------------------------------------------------------MA--------------------------------------------------------------------------------------------C-----------------------------------------------------------------------------------------------------------------------------------------------------------------------------------------------------------------------------------------------------------------IIH---T----------------NLYDDDVLAKIQKDLTKKIELG--------------------------------------------NKQYGT----NTNKTIFVYIVNEEDE-----------------KRP----------------------------CNIPFNYA---------LKLAS-------KKKLIIERPS----RKVLG-TM-N----HSFTGSLREE------------QKNCRDQALTILQ--------------------------------------------------------------------------------------------------------------------ESKSVMLSCYTGFGK------------------------------------------------------------------------------------------------------------------------------------------------------------------------------------------------------------------------------------------------------------------------------------------------------------------------------------------------------------------------TVTAINMASKIKFKTFIVVPKKPLLAQWETEIK--KFIPNSS------------VAVIEPNKINKLC-------AHPPPD--FCIINACNIHKISK--N----FLKNYGFVIVDE-------------------------------------------------------------------------------------------------------------------------------------------------------------------------------------------------------------------------------------------------------------------------------------------------------------------------------------AHLCLTEKLSENLLN-LTPRYLLGITATP-YR-----EDGYNSLFDLFFGGEKV------KYILNKKHTV--------------YKVKTGFC-P----NVDKY----MK-IGPNYKTKL--------DWNS------ILDE-----QSKDEK-----RNQLIIEIVKK---------------------FKDRVFLILVKRV-EHGQYLMNCLE----------NLG--------------------------------------------------------------------------------------------------------------------------------------------------------------------------------EQVTSLLGKQQEF-----NKD-ARILIGTNS-------KIGTGFDHP-----------RLDTLLAAADMVSY--YIQFIGRIMR-----RKDVEPIIFDLVD-SH------------PTLKKHFEKRSKVYS-KHGGEIVKFKLN-----------------------------------------------------------------------------------------------------------------------------------------------------------------------------------------------------------------------------------------------------------------------------------------------------------------------------------------------------------------------------------------------------------------------------------------------------------------------------------------------------------------------------------------------------------------------------------------------------------------------------------------------------------------------------------------------------------------------------------------------------------------------------------------------------------------------------------------------------------------------------------------------------------------------------------------------------------------------------------------------------------------------------------------------------------------------------------------------------------------------------------------------------------------------------------------------------------------------------------------------------------------------------------------------------------------------------------------------------------------------------------------------------------------------------------------------------------------------------------------------------------------------------------------------------------------------------------------------------------------------------------------------------------------------------------------------------------------------------------------------------------------------------------------------------------------------------------------------------------------------------------------------------------------------------------------------------------------------------------------------------------------------------------------------------------------------------------------------------------------------------------------------------------------------------------------------------------------------------------------------------------------------------------------------------------------------------------------------------------------------------------------------------------------------------------------------------------------------------------------------------------------------------------------------------------------------------------------------------------------------------------------------------------------------------------------------------------------------------------------------------------------------------------------------------------------------------------------------------------------------------------------------------------------------------------------------------------------------------
>I07
[truncated: 4,038,654 more chars]
