# Supplementary material for: Unraveling gene content variation across eukaryotic giant viruses based on network analyses and host associations
Source: Virus Evol. 2021 Sep 16;7(2):veab081. doi: 10.1093/ve/veab081 (PMC8570155; doi:10.1093/ve/veab081)
Supplement: veab081_Supp [file veab081_supp.zip › SupplementaryDatasetS4.Figure1_core_gene_phylogeny_v2.tre]

(MP04:0.5506499667,(((((((((P06:0.2108316283,(((P05:0.0132913391,P04:0.0063964207)100:0.0121188088,(P03:0.0423853415,P02:0.0040341047)100:0.0137383169)100:0.1327314611,P01:0.2032043460)100:0.0785836289)100:0.5207083248,((((P19:0.3633089110,P36:0.2685975554)100:0.2524731488,(((((((P30:0.0390876719,P15:0.0401039115)100:0.3819769356,(P17:0.0573430734,P16:0.0295781026)100:0.1829625098)85:0.0389386706,(P38:0.2296868682,((P09:0.0074335946,P10:0.0097957816)94:0.0039451191,P08:0.0099846857)100:0.2358405986)90:0.0449793717)95:0.0320104794,P14:0.1743826781)100:0.0872459812,(((P39:0.0000011220,P40:0.0000011220)100:0.0060692653,P42:0.0020646315)100:0.0624830440,P41:0.1036856541)100:0.2004237070)100:0.0944840140,P50:0.2936430159)100:0.0854774810,(((P21:0.0060493142,(((P27:0.0057060293,P23:0.0138004025)100:0.0059276726,((P20:0.0093005874,P26:0.0016566901)100:0.0003845089,P28:0.0114994452)100:0.0018612308)100:0.0042580293,P22:0.0142751228)95:0.0023620681)100:0.0292525513,((P29:0.0168139558,P25:0.0132560681)100:0.0128718593,P24:0.0309860674)100:0.0187912181)100:0.1227082912,(P13:0.1437924220,(P12:0.0111651306,P11:0.0047291557)100:0.0620007372)100:0.0948966995)100:0.2221864571)100:0.1954954582)100:0.1417935236,(P37:0.3096216182,(P31:0.0518614674,((P33:0.0914352808,P35:0.1281490956)99:0.0252198940,(P32:0.0341511852,P34:0.0330539243)100:0.0788411719)99:0.0293484711)100:0.5666298214)97:0.0617114401)100:0.1779576227,P18:0.4736267057)100:0.1996861455)99:0.1760744693,P07:0.7619391661)100:0.7590819073,P51:2.0103363390)100:0.7034166135,((((P44:0.2688423099,((P46:0.0421041745,P47:0.0345676277)100:0.1652582449,P45:0.2824970854)100:0.1072472182)100:0.1362247279,P48:0.3085527875)100:0.5226647182,P43:0.6274874289)100:0.2910036728,P49:0.8585784416)100:1.3324829890)100:2.2092543370,(((((AF05:0.0123651636,AF03:0.0183529730)100:0.1585579193,AF04:0.1714997219)100:1.1525360830,AF07:0.7503996567)100:0.4976257315,(AF02:1.0267275665,AF01:0.7218573952)100:0.6263948788)100:0.3763965610,AF06:1.4222873158)100:1.7976796750)100:0.4239870076,((((((((I03:0.1074350604,I01:0.0926135038)100:0.2105279024,I02:0.3906892025)100:0.7300950663,((((((((I13:0.0010722910,I20:0.0053602206)100:0.0115503057,(((I22:0.0014282012,I26:0.0000011220)100:0.0028637464,I19:0.0035826283)100:0.0032335822,I28:0.0100920045)99:0.0003456276)97:0.0011005175,I29:0.0107799839)95:0.0017908943,(I16:0.0026977797,((I12:0.0010708157,I14:0.0000011220)100:0.0015995230,I27:0.0019748784)100:0.0053683801)97:0.0019820408)94:0.0057207640,((I17:0.0061524171,I18:0.0114451226)84:0.0007170302,I24:0.0291140594)92:0.0018699757)61:0.0000027466,(I15:0.0017915307,I23:0.0025027380)100:0.0140618714)67:0.0021226368,(I10:0.0000025451,I11:0.0000033168)100:0.0208273160)100:0.3590058327,(I21:0.0060325344,I25:0.0098038344)100:0.3499837096)100:0.8136354032)75:0.1253084452,((I30:0.0051445554,(((I07:0.0008719383,I05:0.0000011220)97:0.0000025392,I06:0.0034883045)100:0.0067163303,(I04:0.0187325675,I09:0.0355853667)78:0.0096922737)77:0.0109812389)100:0.6652332885,I08:0.5294394780)100:0.9877568217)100:0.3535531977,(I41:0.0000011220,I42:0.0000011220)100:0.8424038928)100:0.3585347674,(((((I34:0.0000011220,I31:0.0000011220)100:0.4197867874,((I35:0.0204649581,(I33:0.0026975246,I36:0.0181165409)100:0.0156792001)100:0.1333168556,(I37:0.0368344798,I38:0.0561994585)100:0.1381880156)100:0.1149232228)100:0.1305190430,I32:0.3170774979)100:0.5932817836,(I40:0.3959585342,I39:0.3722870748)100:0.5444123938)84:0.3139798816,((((((AC01:0.0033963270,AC05:0.0048796894)94:0.0039386062,AC04:0.0167154901)94:0.0051359726,(AC07:0.0020284643,AC06:0.0026172851)100:0.0080623583)100:0.3136324641,AC02:0.3118039169)100:0.5133269798,AC03:0.6122917638)100:1.4661262790,AC08:1.3702978914)100:0.3618240240)100:0.1961794451)100:0.4696122952,((PT06:0.4967308843,(PT01:0.0861360068,((PT04:0.0011993240,PT03:0.0040907776)100:0.0164571455,PT02:0.0118698523)100:0.1116681652)100:0.9244272357)100:0.7585577287,PT05:1.2475251944)100:0.9591422302)95:0.1333110069,((((MR01:0.0014863870,MR04:0.0057637371)100:0.0022926430,(MR03:0.0013466599,MR02:0.0021756116)100:0.0091853593)100:0.0650391781,MR05:0.1027031610)100:0.2531279019,((((MR10:0.0016989548,MR11:0.0154991680)100:0.0977606066,MR12:0.0902285714)100:0.0472843505,((MR08:0.0041835152,MR06:0.0018889149)100:0.0304646327,(MR07:0.0006980757,MR09:0.0006242403)100:0.0362142556)100:0.0521100498)100:0.1087377189,MR13:0.4593254929)100:0.1594260816)100:1.6167093060)100:0.3841306178)93:0.3192161698,((((((((PY15:0.0000000000,PY19:0.0000000000):0.0000023746,PY18:0.0000025461)99:0.0087969064,(((((PY17:0.0069439094,(PY16:0.0002625518,(PY12:0.0000024912,PY14:0.0000026748)96:0.0074179932)100:0.1643816377)91:0.0049925341,PY20:0.0000029713)89:0.0000027248,(PY11:0.0000023574,PY13:0.0000025939)100:0.0010197238)97:0.0106938594,PY22:0.0000031206)86:0.0000025234,PY21:0.0006430412)95:0.0025665371)99:0.0034135899,PY23:0.0017791330)100:1.7710925690,(((PN02:0.0737105376,((PN06:0.0386057973,PN03:0.0722102975)100:0.0329174072,PN07:0.0796167352)100:0.0492462186)100:0.1850635134,(PN04:0.0915776322,PN05:0.0666259907)100:0.1223953639)100:0.6767665427,PN01:1.7612499923)100:0.7526693167)100:0.2667212023,((PY36:0.3815459653,PY37:0.2661816256)100:0.5612364241,PY35:0.6042368555)100:1.1802609050)77:0.1602922836,(((((((((PY34:0.0016150512,PY31:0.0015797698)100:0.0071679628,PY32:0.0022726224)100:0.0497804295,((PY33:0.0035622666,PY30:0.0036109774)100:0.0027309872,PY28:0.0053944934)100:0.0353892019)100:0.0326161781,(PY27:0.0000011220,PY29:0.0059618283)100:0.0636981451)100:0.1242901386,PY26:0.1860505640)100:0.1387196153,PY25:0.3187515703)100:0.0903476138,(PY02:0.0308009120,PY01:0.0280120023)100:0.2535840467)100:0.7752113917,((PY03:0.2661442854,(PY07:0.0107932113,PY08:0.0099268969)100:0.1624826899)100:0.2152869779,((PY06:0.0056488938,(PY09:0.0519089359,PY10:0.0072080685)100:0.0537672234)100:0.1022690604,(PY04:0.1096376386,PY05:0.0405245478)100:0.0340290449)100:0.1932200346)100:1.1459181780)100:0.1837446876,PY42:1.5527621306)97:0.1236145663)77:0.1123669436,PY24:2.5181729237)92:0.1080231805)100:0.3188802610,(((((((MI01:0.7578429799,MI04:0.6774451372)100:0.3414947721,MI03:0.6021822837)100:0.2897591052,MI05:1.3731057184)80:0.0833622244,MI02:1.0318764119)100:0.1571805285,((((MI06:0.9404715004,MI07:0.9228765660)100:0.1331883032,MI09:0.6657289319)100:0.1408571871,(MI17:0.4442626349,MI18:0.7873934988)100:0.3398274172)100:0.1464303029,MI14:1.2082693164)100:0.1891185798)97:0.0934820613,(((((MI30:0.0000011220,MI27:0.0000011220)98:0.0002156940,MI29:0.0004293903)89:0.0000024773,(MI26:0.0000031668,MI28:0.0000029869)99:0.0006505147)100:0.2872719375,((((MI24:0.0022205353,MI22:0.0008279441)100:0.0041053726,MI23:0.0030170793)100:0.0005563157,MI25:0.0007059560)100:0.1703025058,((MI34:0.0548040075,MI35:0.0690722593)99:0.0125515189,(MI36:0.0007025220,MI33:0.0003794762)100:0.0398922592)100:0.1435030476)100:0.1525097180)86:0.0579941845,(MI37:0.0748962326,MI38:0.0850495147)100:0.2147201293)100:0.8920088486)100:0.1980531043,((MP09:1.2091686425,MP08:0.7007774159)90:0.1427716671,(MP02:0.6837892869,MP01:1.2504874877)89:0.1318009690)100:0.1378315925)68:0.1137711057)100:0.7109108165,((MP03:0.4895039017,MP07:0.6163284171)100:0.1116213737,(MP05:0.2609161031,MP06:0.2285652966)100:0.4866042152)93:0.0764421313);
