# Supplementary material for: Unraveling gene content variation across eukaryotic giant viruses based on network analyses and host associations
Source: Virus Evol. 2021 Sep 16;7(2):veab081. doi: 10.1093/ve/veab081 (PMC8570155; doi:10.1093/ve/veab081)
Supplement: veab081_Supp [file veab081_supp.zip › SupplementaryTableS1.List_NCLDV_genomes.v3.xlsx]

## Sheet: Supplementary Table S1. List of
Supplementary Table S1. List of NCLDV genomes for this study.
VirusID	Virus	Genome accession	Lineage (Figs. 1-3)	Family (7 families)	Family (9 families)	Subfamily	Genus	Protein-coding genes	Genome size (bp)	Host supergroup (Figs. 1 and 3)	Host higher taxa	Host (genus)	Host type (Figs. 1, 4 and 5)
AC01	Heliothis virescens ascovirus 3e	NC_009233	Ascovirus	Iridoviridae	Ascoviridae	-	Ascovirus	180	186262	Opisthokonta	Lepidoptera	Noctuidae,Heliothis	Insect
AC02	Spodoptera frugiperda ascovirus 1a	NC_008361	Ascovirus	Iridoviridae	Ascoviridae	-	Ascovirus	123	156922	Opisthokonta	Lepidoptera	Spodoptera	Insect
AC03	Trichoplusia ni ascovirus 2c	NC_008518	Ascovirus	Iridoviridae	Ascoviridae	-	Ascovirus	164	174059	Opisthokonta	Lepidoptera	Noctuidae,Trichoplusia	Insect
AC04	Heliothis virescens ascovirus 3f	KJ755191	Ascovirus	Iridoviridae	Ascoviridae	-	Ascovirus	190	198157	Opisthokonta	Lepidoptera	Helicoverpa	Insect
AC05	Heliothis virescens ascovirus 3g	JX491653	Ascovirus	Iridoviridae	Ascoviridae	-	Ascovirus	194	199721	Opisthokonta	Lepidoptera	Spodoptera	Insect
AC06	Heliothis virescens ascovirus 3h	KU170628	Ascovirus	Iridoviridae	Ascoviridae	-	Ascovirus	185	190519	Opisthokonta	Lepidoptera	Spodoptera	Insect
AC07	Heliothis virescens ascovirus 3j	LC332918	Ascovirus	Iridoviridae	Ascoviridae	-	Ascovirus	189	191718	Opisthokonta	Lepidoptera	Spodoptera	Insect
AC08	Diadromus pulchellus ascovirus 4a	NC_011335	Toursvirus	Iridoviridae	Ascoviridae	-	Toursvirus	119	119343	Opisthokonta	Lepidoptera; Hymenoptera	Diadromus	Insect
AF01	African swine fever virus	NC_001659	African swine fever virus	Asfarviridae	Asfarviridae	-	Asfarvirus	152	170101	Opisthokonta	Mammals; Chelicerata	Ixodoidea,Ornithodoros,Chlorocebus,Sus,Phacochoerus,Potamochoerus	Vertebrate,other invertebrate
AF02	Abalone asfarvirus	LC506465	Abalone asfarvirus	Asfarviridae	Asfarviridae	-	Asfarvirus	159	155181	Opisthokonta	Mollusca	Haliotis	Other invertebrate
AF03	Faustovirus E12	KJ614390	Faustovirus	Asfarviridae	Asfarviridae	-	Faustovirus	492	466265	Amoebozoa	Tubulinea	Vermamoeba	Amoebae
AF04	Faustovirus D6	KU702951.1	Faustovirus	Asfarviridae	Asfarviridae	-	Faustovirus	495	462011	Amoebozoa	Tubulinea	Vermamoeba	Amoebae
AF05	Faustovirus ST1	LT839607.1	Faustovirus	Asfarviridae	Asfarviridae	-	Faustovirus	478	470659	Amoebozoa	Tubulinea	Vermamoeba	Amoebae
AF06	Kaumoebavirus	NC_034249	Kaumoebavirus	Asfarviridae	Asfarviridae	-	Kaumoebavirus	429	350731	Amoebozoa	Tubulinea	Vermamoeba	Amoebae
AF07	Pacmanvirus A23	NC_034383	Pacmanvirus	Asfarviridae	Asfarviridae	-	Pacmanvirus	465	395405	Amoebozoa	Discosea	Acanthamoeba	Amoebae
I01	Lymphocystis disease virus - isolate China	NC_005902	Lymphocystivirus	Iridoviridae	Iridoviridae	Alphairidovirinae	Lymphocystivirus	239	186250	Opisthokonta	Actinopterygii	Paralichthys	Vertebrate
I02	Lymphocystis disease virus 1	NC_001824	Lymphocystivirus	Iridoviridae	Iridoviridae	Alphairidovirinae	Lymphocystivirus	110	102653	Opisthokonta	Actinopterygii	Osmeridae,Percichthyidae,Percidae,Sparus,Centrarchidae,Pleuronectidae,Soleidae,Clupeidae	Vertebrate
I03	Lymphocystis disease virus Sa	NC_033423	Lymphocystivirus	Iridoviridae	Iridoviridae	Alphairidovirinae	Lymphocystivirus	183	208501	Opisthokonta	Actinopterygii	Sparus	Vertebrate
I04	Infectious spleen and kidney necrosis virus	NC_003494	Megalocytivirus	Iridoviridae	Iridoviridae	Alphairidovirinae	Megalocytivirus	125	111362	Opisthokonta	Actinopterygii	Siniperca,Synchiropus	Vertebrate
I05	Orange-spotted grouper iridovirus	AY894343	Megalocytivirus	Iridoviridae	Iridoviridae	Alphairidovirinae	Megalocytivirus	121	112636	Opisthokonta	Actinopterygii	Epinephelus	Vertebrate
I06	Rock bream iridovirus	AY532606	Megalocytivirus	Iridoviridae	Iridoviridae	Alphairidovirinae	Megalocytivirus	100	112080	Opisthokonta	Actinopterygii	Haemulon,Oplegnathus	Vertebrate
I07	Rock bream iridovirus isolate RBIV-C1	KC244182	Megalocytivirus	Iridoviridae	Iridoviridae	Alphairidovirinae	Megalocytivirus	119	112333	Opisthokonta	Actinopterygii	Oplegnathus	Vertebrate
I08	Scale drop disease virus	NC_027778	Megalocytivirus	Iridoviridae	Iridoviridae	Alphairidovirinae	Megalocytivirus	129	124244	Opisthokonta	Actinopterygii	Lates	Vertebrate
I09	Turbot reddish body iridovirus	GQ273492	Megalocytivirus	Iridoviridae	Iridoviridae	Alphairidovirinae	Megalocytivirus	115	110104	Opisthokonta	Actinopterygii	Scophthalmus	Vertebrate
I10	Ambystoma tigrinum stebbensi virus	AY150217	Ranavirus	Iridoviridae	Iridoviridae	Alphairidovirinae	Ranavirus	95	106332	Opisthokonta	Amphibia	Ambystoma	Vertebrate
I11	Ambystoma tigrinum virus	NC_005832	Ranavirus	Iridoviridae	Iridoviridae	Alphairidovirinae	Ranavirus	95	106332	Opisthokonta	Amphibia	Ambystoma	Vertebrate
I12	Andrias davidianus ranavirus	KC865735	Ranavirus	Iridoviridae	Iridoviridae	Alphairidovirinae	Ranavirus	101	106734	Opisthokonta	Amphibia	Andrias	Vertebrate
I13	Bohle iridovirus	NC_038507	Ranavirus	Iridoviridae	Iridoviridae	Alphairidovirinae	Ranavirus	100	103531	Opisthokonta	Amphibia	Limnodynastes	Vertebrate
I14	Chinese giant salamander iridovirus	KF512820	Ranavirus	Iridoviridae	Iridoviridae	Alphairidovirinae	Ranavirus	112	105375	Opisthokonta	Amphibia	Andrias	Vertebrate
I15	Cod iridovirus	KX574342	Ranavirus	Iridoviridae	Iridoviridae	Alphairidovirinae	Ranavirus	98	114865	Opisthokonta	Actinopterygii	Gadus	Vertebrate
I16	Common midwife toad virus	NC_039034	Ranavirus	Iridoviridae	Iridoviridae	Alphairidovirinae	Ranavirus	104	107772	Opisthokonta	Amphibia	Pelophylax	Vertebrate
I17	Epizootic haematopoietic necrosis virus	NC_028461	Ranavirus	Iridoviridae	Iridoviridae	Alphairidovirinae	Ranavirus	100	127011	Opisthokonta	Actinopterygii	Perca	Vertebrate
I18	European catfish virus	NC_017940	Ranavirus	Iridoviridae	Iridoviridae	Alphairidovirinae	Ranavirus	136	127732	Opisthokonta	Actinopterygii	Silurus	Vertebrate
I19	Frog virus 3	NC_005946	Ranavirus	Iridoviridae	Iridoviridae	Alphairidovirinae	Ranavirus	99	105903	Opisthokonta	Amphibia	Notophthalmus,Rana,Dryophytes,Oophaga	Vertebrate
I20	German gecko ranavirus	KP266742	Ranavirus	Iridoviridae	Iridoviridae	Alphairidovirinae	Ranavirus	73	103681	Opisthokonta	Reptilia	Uroplatus	Vertebrate
I21	Grouper iridovirus	AY666015	Ranavirus	Iridoviridae	Iridoviridae	Alphairidovirinae	Ranavirus	98	139793	Opisthokonta	Actinopterygii	Epinephelus	Vertebrate
I22	Rana grylio iridovirus	JQ654586	Ranavirus	Iridoviridae	Iridoviridae	Alphairidovirinae	Ranavirus	106	105791	Opisthokonta	Amphibia	Rana	Vertebrate
I23	Ranavirus maximus	NC_030842	Ranavirus	Iridoviridae	Iridoviridae	Alphairidovirinae	Ranavirus	100	115510	Opisthokonta	Actinopterygii	Scophthalmus	Vertebrate
I24	Short-finned eel ranavirus	NC_030394	Ranavirus	Iridoviridae	Iridoviridae	Alphairidovirinae	Ranavirus	111	126965	Opisthokonta	Actinopterygii	Anguilla	Vertebrate
I25	Singapore grouper iridovirus	NC_006549	Ranavirus	Iridoviridae	Iridoviridae	Alphairidovirinae	Ranavirus	162	140131	Opisthokonta	Actinopterygii	Epinephelus	Vertebrate
I26	Soft-shelled turtle iridovirus	EU627010	Ranavirus	Iridoviridae	Iridoviridae	Alphairidovirinae	Ranavirus	105	105890	Opisthokonta	Reptilia	Pelodiscus,Trionychidae	Vertebrate
I27	Testudo hermanni ranavirus	KP266741	Ranavirus	Iridoviridae	Iridoviridae	Alphairidovirinae	Ranavirus	75	105811	Opisthokonta	Reptilia	Testudo	Vertebrate
I28	Tiger frog virus	AF389451	Ranavirus	Iridoviridae	Iridoviridae	Alphairidovirinae	Ranavirus	105	105057	Opisthokonta	Amphibia	Hoplobatrachus	Vertebrate
I29	Tortoise ranavirus	KP266743	Ranavirus	Iridoviridae	Iridoviridae	Alphairidovirinae	Ranavirus	76	103876	Opisthokonta	Reptilia	Testudo	Vertebrate
I30	Red seabream iridovirus	AB104413	Megalocytivirus	Iridoviridae	Iridoviridae	Alphairidovirinae	Megalocytivirus	116	112415	Opisthokonta	Actinopterygii	Pagrus,Acanthopagrus,Seriola	Vertebrate
I31	Aedes taeniorhynchus iridescent virus	DQ643392	Chloriridovirus	Iridoviridae	Iridoviridae	Betairidovirinae	Chloriridovirus	126	191100	Opisthokonta	Diptera	Ochlerotatus	Insect
I32	Anopheles minimus irodovirus	NC_023848	Chloriridovirus	Iridoviridae	Iridoviridae	Betairidovirinae	Chloriridovirus	131	163023	Opisthokonta	Diptera	Anopheles	Insect
I33	Invertebrate iridescent virus 22	NC_023615	Chloriridovirus	Iridoviridae	Iridoviridae	Betairidovirinae	Chloriridovirus	174	196456	Opisthokonta	Diptera	Simulium	Insect
I34	Invertebrate iridescent virus 3	NC_008187	Chloriridovirus	Iridoviridae	Iridoviridae	Betairidovirinae	Chloriridovirus	126	191100	Opisthokonta	Diptera	Aedes,Psorophora,Culex,Ochlerotatus,Culiseta	Insect
I35	Invertebrate iridescent virus 30	NC_023611	Chloriridovirus	Iridoviridae	Iridoviridae	Betairidovirinae	Chloriridovirus	177	198533	Opisthokonta	Lepidoptera	Helicoverpa	Insect
I36	Invertebrate iridovirus 22	NC_021901	Chloriridovirus	Iridoviridae	Iridoviridae	Betairidovirinae	Chloriridovirus	167	197693	Opisthokonta	Lepidoptera; Diptera	Spodoptera,Aedes,Simulium	Insect
I37	Invertebrate iridovirus 25	NC_023613	Chloriridovirus	Iridoviridae	Iridoviridae	Betairidovirinae	Chloriridovirus	177	204815	Opisthokonta	Diptera	Simulium	Insect
I38	Wiseana iridescent virus	NC_015780	Chloriridovirus	Iridoviridae	Iridoviridae	Betairidovirinae	Chloriridovirus	193	205791	Opisthokonta	Lepidoptera	Wiseana	Insect
I39	Armadillidium vulgare iridescent virus	NC_024451	Armadillidium iridovirus	Iridoviridae	Iridoviridae	Betairidovirinae	Iridovirus	203	220222	Opisthokonta	Malacostraca	Armadillidium	Insect
I40	Invertebrate iridescent virus 6	NC_003038	Invertebrate iridescent virus 6	Iridoviridae	Iridoviridae	Betairidovirinae	Iridovirus	468	212482	Opisthokonta	Orthoptera; Lepidoptera	Acheta,Gryllus,Spodoptera,Choristoneura,Chilo	Insect
I41	Shrimp hemocyte iridescent virus isolate 20141215	MF599468	Decapod iridovirus	Iridoviridae	Iridoviridae	-	-	170	165809	Opisthokonta	Malacostraca	Exopalaemon	Other invertebrate
I42	Cherax quadricarinatus iridovirus	NC_040612	Decapod iridovirus	Iridoviridae	Iridoviridae	-	-	178	165695	Opisthokonta	Malacostraca	Cherax	Other invertebrate
MR01	Cannes 8 virus	KF261120	Marseilleviridae A	Marseilleviridae	Marseilleviridae	-	Marseillevirus	483	374041	Amoebozoa	Discosea	Acanthamoeba	Amoebae
MR02	Marseillevirus marseillevirus	NC_013756	Marseilleviridae A	Marseilleviridae	Marseilleviridae	-	Marseillevirus	428	368454	Amoebozoa	Discosea	Acanthamoeba	Amoebae
MR03	Marseillevirus Shanghai isolate 1	MG827395	Marseilleviridae A	Marseilleviridae	Marseilleviridae	-	Marseillevirus	472	368078	Amoebozoa	Discosea	Acanthamoeba	Amoebae
MR04	Melbournevirus	NC_025412	Marseilleviridae A	Marseilleviridae	Marseilleviridae	-	Marseillevirus	403	369360	Amoebozoa	Discosea	Acanthamoeba	Amoebae
MR05	Tokyovirus A1	NC_030230	Marseilleviridae A	Marseilleviridae	Marseilleviridae	-	Marseillevirus	470	372707	Amoebozoa	Discosea	Acanthamoeba	Amoebae
MR06	Kurlavirus	KY073338	Marseilleviridae B	Marseilleviridae	Marseilleviridae	-	Marseillevirus	386	361368	Amoebozoa	Discosea	Acanthamoeba	Amoebae
MR07	Lausannevirus	NC_015326	Marseilleviridae B	Marseilleviridae	Marseilleviridae	-	Marseillevirus	444	346754	Amoebozoa	Discosea	Acanthamoeba	Amoebae
MR08	Noumeavirus	NC_033775	Marseilleviridae B	Marseilleviridae	Marseilleviridae	-	Marseillevirus	452	376207	Amoebozoa	Discosea	Acanthamoeba	Amoebae
MR09	Port-miou virus	KT428292	Marseilleviridae B	Marseilleviridae	Marseilleviridae	-	Marseillevirus	410	349275	Amoebozoa	Discosea	Acanthamoeba	Amoebae
MR10	Insectomime virus	KF527888	Marseilleviridae C	Marseilleviridae	Marseilleviridae	-	Marseillevirus	477	386631	Amoebozoa	Discosea	Acanthamoeba	Amoebae
MR11	Tunisvirus fontaine2	NC_038511	Marseilleviridae C	Marseilleviridae	Marseilleviridae	-	Marseillevirus	484	380011	Amoebozoa	Discosea	Acanthamoeba	Amoebae
MR12	Brazilian marseillevirus	NC_029692	Marseilleviridae D	Marseilleviridae	Marseilleviridae	-	Marseillevirus	491	362276	Amoebozoa	Discosea	Acanthamoeba	Amoebae
MR13	Golden Marseillevirus	NC_031465	Marseilleviridae E	Marseilleviridae	Marseilleviridae	-	Marseillevirus	296	360610	Amoebozoa	Discosea	Acanthamoeba	Amoebae
MI01	Cafeteria roenbergensis virus BV-PW1	NC_014637	Cafeteriavirus	Mimiviridae	Mimiviridae	Megamimivirinae	Cafeteriavirus	544	617453	SAR	Bicosoecida	Cafeteria	Heterotrophic flagellate
MI02	Faunusvirus FNV1	MK072132,MK072133,MK072134,MK072135,MK072136,MK072137,MK072138,MK072139,MK072140,MK072141,MK072142,MK072143,MK072144,MK072145,MK072146,MK072147,MK072148,MK072149,MK072150,MK072151,MK072152,MK072153,MK072154,MK072155,MK072156,MK072157,MK072158,MK072159,MK072160,MK072161,MK072162,MK072163,MK072164,MK072165,MK072166,MK072167,MK072168,MK072169,MK072170,MK072171,MK072172,MK072173,MK072174,MK072175,MK0…	Faunusvirus	Mimiviridae	Mimiviridae	Megamimivirinae	Faunusvirus	883	812113	unknown(metagenomic)	-	-	-
MI03	cPacV-1605	CABVLZ010000001,CABVLZ010000002,CABVLZ010000003,CABVLZ010000004,CABVLZ010000005,CABVLZ010000006,CABVLZ010000007,CABVLZ010000008,CABVLZ010000009,CABVLZ010000010,CABVLZ010000011,CABVLZ010000012,CABVLZ010000013,CABVLZ010000014	cPacV1605	Mimiviridae	Mimiviridae	Megamimivirinae	-	1549	1605493	unknown(metagenomic)	-	-	-
MI04	mPacV-611	MN448284,MN448285,MN448286,MN448287,MN448288,MN448289,MN448290	mPacV611	Mimiviridae	Mimiviridae	Megamimivirinae	-	571	610889	unknown(metagenomic)	-	-	-
MI05	oPacV-662	MN448266,MN448267,MN448268,MN448269,MN448270,MN448271,MN448272,MN448273,MN448274,MN448275,MN448276,MN448277,MN448278,MN448279,MN448280,MN448281,MN448282,MN448283	oPacV662	Mimiviridae	Mimiviridae	Megamimivirinae	-	632	662110	unknown(metagenomic)	-	-	-
MI06	Bodo saltans virus strain NG1	MF782455	Bodo virus	Mimiviridae	Mimiviridae	Megamimivirinae	Klosneuvirinae	1207	1385869	Discoba	Eubodonida	Bodo	Heterotrophic flagellate
MI07	Yasminevirus	UPSH01000001,UPSH01000002	Yasminevirus	Mimiviridae	Mimiviridae	Megamimivirinae	Klosneuvirinae	1541	2126343	Amoebozoa	Tubulinea	Vermamoeba	Amoebae
MI09	Catovirus	KY684083,KY684084	Catovirus	Mimiviridae	Mimiviridae	Megamimivirinae	Klosneuvirinae	1427	1532259	unknown(metagenomic)	-	-	-
MI14	Hokovirus	KY684103,KY684104,KY684105,KY684106,KY684107	Hokovirus	Mimiviridae	Mimiviridae	Megamimivirinae	Klosneuvirinae	1022	1326229	unknown(metagenomic)	-	-	-
MI17	Indivirus	KY684102,KY684101,KY684100,KY684099,KY684098,KY684097,KY684096,KY684095,KY684094,KY684093,KY684092,KY684091,KY684090,KY684089,KY684088,KY684087,KY684086,KY684085	Indivirus	Mimiviridae	Mimiviridae	Megamimivirinae	Klosneuvirinae	744	861511	unknown(metagenomic)	-	-	-
MI18	Klosneuvirus	KY684108,KY684109,KY684110,KY684111,KY684112,KY684113,KY684114,KY684115,KY684116,KY684117,KY684118,KY684119,KY684120,KY684121,KY684122,KY684123	Klosneuvirus	Mimiviridae	Mimiviridae	Megamimivirinae	Klosneuvirinae	1545	1573084	unknown(metagenomic)	-	-	-
MI22	Megavirus chiliensis	NC_016072	Megavirus	Mimiviridae	Mimiviridae	Megamimivirinae	Megavirus	1120	1259197	Amoebozoa	Discosea	Acanthamoeba	Amoebae
MI23	Megavirus courdo11	JX975216	Megavirus	Mimiviridae	Mimiviridae	Megamimivirinae	Megavirus	1217	1246126	Amoebozoa	Discosea	Acanthamoeba	Amoebae
MI24	Megavirus lba	JX885207	Megavirus	Mimiviridae	Mimiviridae	Megamimivirinae	Megavirus	1176	1230522	Amoebozoa	Discosea	Acanthamoeba	Amoebae
MI25	Megavirus courdo7	JN885990,JN885991,JN885992,JN885993,JQ063126	Megavirus	Mimiviridae	Mimiviridae	Megamimivirinae	Megavirus	1144	1006779	Amoebozoa	Discosea	Acanthamoeba	Amoebae
MI26	Acanthamoeba castellanii mamavirus	JF801956	Mimivirus	Mimiviridae	Mimiviridae	Megamimivirinae	Mimivirus	988	1191693	Amoebozoa	Discosea	Acanthamoeba	Amoebae
MI27	Acanthamoeba polyphaga mimivirus	NC_014649	Mimivirus	Mimiviridae	Mimiviridae	Megamimivirinae	Mimivirus	979	1181549	Amoebozoa	Discosea	Acanthamoeba	Amoebae
MI28	Acanthamoeba polyphaga lentillevirus	AFYC01000001,AFYC01000002,AFYC01000003,AFYC01000004,AFYC01000005,AFYC01000006,AFYC01000007,AFYC01000008,AFYC01000009,AFYC01000010	Mimivirus	Mimiviridae	Mimiviridae	Megamimivirinae	Mimivirus	807	1193433	Amoebozoa	Discosea	Acanthamoeba	Amoebae
MI29	Hirudovirus strain Sangsue	KF493731	Mimivirus	Mimiviridae	Mimiviridae	Megamimivirinae	Mimivirus	992	1181042	Amoebozoa	Discosea	Acanthamoeba	Amoebae
MI30	Samba virus	KF959826.2	Mimivirus	Mimiviridae	Mimiviridae	Megamimivirinae	Mimivirus	971	1181380	Amoebozoa	Discosea	Acanthamoeba	Amoebae
MI33	Acanthamoeba polyphaga moumouvirus	NC_020104	Moumouvirus	Mimiviridae	Mimiviridae	Megamimivirinae	Moumouvirus	894	1021348	Amoebozoa	Discosea	Acanthamoeba	Amoebae
MI34	Moumouvirus australiensis	MG807320	Moumouvirus	Mimiviridae	Mimiviridae	Megamimivirinae	Moumouvirus	900	1098002	Amoebozoa	Discosea	Acanthamoeba	Amoebae
MI35	Moumouvirus goulette	KC008572	Moumouvirus	Mimiviridae	Mimiviridae	Megamimivirinae	Moumouvirus	970	1016844	Amoebozoa	Discosea	Acanthamoeba	Amoebae
MI36	Moumouvirus Monve	JN885994,JN885995,JN885996,JN885997,JN885998,JN885999,JN886000,JN886001,JF979181,JQ063160,JQ063140,JQ063129	Moumouvirus	Mimiviridae	Mimiviridae	Megamimivirinae	Moumouvirus	1133	1008122	Amoebozoa	Discosea	Acanthamoeba	Amoebae
MI37	Tupanvirus deep ocean	MF405918	Tupanvirus	Mimiviridae	Mimiviridae	Megamimivirinae	Tupanvirus	1276	1439508	Amoebozoa	Discosea; Tubulinea	Acanthamoeba,Vermamoeba	Amoebae
MI38	Tupanvirus isolate soda lake	KY523104	Tupanvirus	Mimiviridae	Mimiviridae	Megamimivirinae	Tupanvirus	1359	1516267	Amoebozoa	Discosea; Tubulinea	Acanthamoeba,Vermamoeba	Amoebae
MP01	Aureococcus anophagefferens virus	NC_024697	Aureococcus virus	Mimiviridae	Mimiviridae	Mesomimivirinae	Aureococcus virus	376	370920	SAR	Pelagophyceae	Aureococcus	Heterotrophic flagellate
MP02	ChoanoV1	MK250085,MK250086,MK250087,MK250088,MK250089,MK250090,MK250091,MK250092,MK250093,MK250094,MK250095	Choanovirus	Mimiviridae	Mimiviridae	Mesomimivirinae	Choanovirus	861	875401	Opisthokonta	Choanoflagellata	Bicosta	Heterotrophic flagellate
MP03	Haptolina (Chrysochromulina) ericina virus	NC_028094	Haptolina virus	Mimiviridae	Mimiviridae	Mesomimivirinae	Haptolina virus	512	473558	Haptista	Prymnesiales	Haptolina	Algae
MP04	oPacV-421	MN448291,MN448292,MN448293,MN448294,MN448295,MN448296,MN448297,MN448298,MN448299,MN448300,MN448301,MN448302,MN448303	oPacV421	Mimiviridae	Mimiviridae	Mesomimivirinae	-	429	420509	unknown(metagenomic)	-	-	-
MP05	Organic lake phycodnavirus 1	HQ704802	Organic lake phycodnavirus	Mimiviridae	Mimiviridae	Mesomimivirinae	-	401	344723	unknown(metagenomic)	-	-	-
MP06	Organic lake phycodnavirus 2	HQ704803	Organic lake phycodnavirus	Mimiviridae	Mimiviridae	Mesomimivirinae	-	326	282077	unknown(metagenomic)	-	-	-
MP07	Phaeocystis globosa virus	NC_021312	Phaeocystis virus	Mimiviridae	Mimiviridae	Mesomimivirinae	Phaeocystis virus	434	459984	Haptista	Phaeocystales	Phaeocystis	Algae
MP08	Pyramimonas orientalis virus	MT663534,MT663535,MT663536,MT663537,MT663538,MT663539,MT663540,MT663541,MT663542,MT663543	Pyramimonas virus	Mimiviridae	Mimiviridae	Mesomimivirinae	Pyramimonas virus	510	540029	Archaeplastida	Pyramimonadales	Pyramimonas	Algae
MP09	Tetraselmis virus 1	KY322437	Tetraselmis virus	Mimiviridae	Mimiviridae	Mesomimivirinae	Tetraselmis virus	653	668031	Archaeplastida	Chlorodendrophyceae	Tetraselmis	Algae
PN01	Mollivirus sibericum	NC_027867	Mollivirus	Phycodnaviridae	Pandoraviridae	-	Mollivirus	523	651523	Amoebozoa	Discosea	Acanthamoeba	Amoebae
PN02	Pandoravirus dulcis	NC_021858	Pandoravirus	Phycodnaviridae	Pandoraviridae	-	Pandoravirus	1070	1908524	Amoebozoa	Discosea	Acanthamoeba	Amoebae
PN03	Pandoravirus inopinatum	NC_026440	Pandoravirus	Phycodnaviridae	Pandoraviridae	-	Pandoravirus	1839	2243109	Amoebozoa	Discosea	Acanthamoeba	Amoebae
PN04	Pandoravirus macleodensis	NC_037665	Pandoravirus	Phycodnaviridae	Pandoraviridae	-	Pandoravirus	926	1838258	Amoebozoa	Discosea	Acanthamoeba	Amoebae
PN05	Pandoravirus neocaledonia	NC_037666	Pandoravirus	Phycodnaviridae	Pandoraviridae	-	Pandoravirus	1081	2003191	Amoebozoa	Discosea	Acanthamoeba	Amoebae
PN06	Pandoravirus quercus	NC_037667	Pandoravirus	Phycodnaviridae	Pandoraviridae	-	Pandoravirus	1185	2077288	Amoebozoa	Discosea	Acanthamoeba	Amoebae
PN07	Pandoravirus salinus	NC_022098	Pandoravirus	Phycodnaviridae	Pandoraviridae	-	Pandoravirus	1430	2473870	Amoebozoa	Discosea	Acanthamoeba	Amoebae
PY01	Bathycoccus sp. RCC1105 virus BpV1	NC_014765	Bathycoccus virus	Phycodnaviridae	Phycodnaviridae	-	Prasinovirus	203	198519	Archaeplastida	Mamiellophyceae	Bathycoccus	Algae
PY02	Bathycoccus sp. RCC1105 virus BpV2	HM004430	Bathycoccus virus	Phycodnaviridae	Phycodnaviridae	-	Prasinovirus	210	187069	Archaeplastida	Mamiellophyceae	Bathycoccus	Algae
PY03	Acanthocystis turfacea chlorella virus 1	NC_008724	Chlorovirus	Phycodnaviridae	Phycodnaviridae	-	Chlorovirus	860	288047	Archaeplastida	Trebouxiophyceae	Chlorella	Algae
PY04	Only Syngen Nebraska virus 5	NC_032001	Chlorovirus	Phycodnaviridae	Phycodnaviridae	-	Chlorovirus	357	327147	Archaeplastida	Trebouxiophyceae	Chlorella	Algae
PY05	Paramecium bursaria Chlorella virus 1	NC_000852	Chlorovirus	Phycodnaviridae	Phycodnaviridae	-	Chlorovirus	802	330611	Archaeplastida	Trebouxiophyceae	Chlorella	Algae
PY06	Paramecium bursaria Chlorella virus AR158	NC_009899	Chlorovirus	Phycodnaviridae	Phycodnaviridae	-	Chlorovirus	814	344691	Archaeplastida	Trebouxiophyceae	Chlorella	Algae
PY07	Paramecium bursaria Chlorella virus FR483	NC_008603	Chlorovirus	Phycodnaviridae	Phycodnaviridae	-	Chlorovirus	849	321240	Archaeplastida	Trebouxiophyceae	Micractinium	Algae
PY08	Paramecium bursaria chlorella virus MT325	DQ491001	Chlorovirus	Phycodnaviridae	Phycodnaviridae	-	Chlorovirus	845	314335	Archaeplastida	Trebouxiophyceae	Chlorella	Algae
PY09	Paramecium bursaria Chlorella virus NY2A	NC_009898	Chlorovirus	Phycodnaviridae	Phycodnaviridae	-	Chlorovirus	886	368683	Archaeplastida	Trebouxiophyceae	Chlorella	Algae
PY10	Paramecium bursaria Chlorella virus NYs1	NC_043235,NC_043236	Chlorovirus	Phycodnaviridae	Phycodnaviridae	-	Chlorovirus	377	349604	Archaeplastida	Trebouxiophyceae	Chlorella	Algae
PY11	Emiliania huxleyi virus 145	KF481686	Coccolithovirus	Phycodnaviridae	Phycodnaviridae	-	Coccolithovirus	547	399873	Haptista	Isochrysidales	Emiliania	Algae
PY12	Emiliania huxleyi virus 156	KF481687	Coccolithovirus	Phycodnaviridae	Phycodnaviridae	-	Coccolithovirus	492	400341	Haptista	Isochrysidales	Emiliania	Algae
PY13	Emiliania huxleyi virus 164	KF481688	Coccolithovirus	Phycodnaviridae	Phycodnaviridae	-	Coccolithovirus	508	401558	Haptista	Isochrysidales	Emiliania	Algae
PY14	Emiliania huxleyi virus 18	KF481685	Coccolithovirus	Phycodnaviridae	Phycodnaviridae	-	Coccolithovirus	503	400762	Haptista	Isochrysidales	Emiliania	Algae
PY15	Emiliania huxleyi virus 201	JF974311	Coccolithovirus	Phycodnaviridae	Phycodnaviridae	-	Coccolithovirus	447	407301	Haptista	Isochrysidales	Emiliania	Algae
PY16	Emiliania huxleyi virus 202	HQ634145	Coccolithovirus	Phycodnaviridae	Phycodnaviridae	-	Coccolithovirus	484	407516	Haptista	Isochrysidales	Emiliania	Algae
PY17	Emiliania huxleyi virus 203	JF974291	Coccolithovirus	Phycodnaviridae	Phycodnaviridae	-	Coccolithovirus	461	400520	Haptista	Isochrysidales	Emiliania	Algae
PY18	Emiliania huxleyi virus 207	JF974317	Coccolithovirus	Phycodnaviridae	Phycodnaviridae	-	Coccolithovirus	468	421891	Haptista	Isochrysidales	Emiliania	Algae
PY19	Emiliania huxleyi virus 208	JF974318	Coccolithovirus	Phycodnaviridae	Phycodnaviridae	-	Coccolithovirus	448	411003	Haptista	Isochrysidales	Emiliania	Algae
PY20	Emiliania huxleyi virus 84	JF974290	Coccolithovirus	Phycodnaviridae	Phycodnaviridae	-	Coccolithovirus	464	396620	Haptista	Isochrysidales	Emiliania	Algae
PY21	Emiliania huxleyi virus 86	NC_007346	Coccolithovirus	Phycodnaviridae	Phycodnaviridae	-	Coccolithovirus	472	407339	Haptista	Isochrysidales	Emiliania	Algae
PY22	Emiliania huxleyi virus 88	JF974310	Coccolithovirus	Phycodnaviridae	Phycodnaviridae	-	Coccolithovirus	473	397298	Haptista	Isochrysidales	Emiliania	Algae
PY23	Emiliania huxleyi virus 99B1	FN429076	Coccolithovirus	Phycodnaviridae	Phycodnaviridae	-	Coccolithovirus	444	376759	Haptista	Isochrysidales	Emiliania	Algae
PY24	Acanthamoeba castellanii medusavirus	AP018495	Medusavirus	Phycodnaviridae	Phycodnaviridae	-	Medusavirus	461	381277	Amoebozoa	Discosea	Acanthamoeba	Amoebae
PY25	Micromonas pusilla virus 12T	NC_020864	Micromonas pusilla virus	Phycodnaviridae	Phycodnaviridae	-	Prasinovirus	253	205622	Archaeplastida	Mamiellophyceae	Micromonas	Algae
PY26	Micromonas sp. RCC1109 virus MpV1	NC_014767	Micromonas RCC1109 virus	Phycodnaviridae	Phycodnaviridae	-	Prasinovirus	244	184095	Archaeplastida	Mamiellophyceae	Micromonas	Algae
PY27	Ostreococcus lucimarinus virus 1	NC_014766	Ostreococcus virus	Phycodnaviridae	Phycodnaviridae	-	Prasinovirus	250	194022	Archaeplastida	Mamiellophyceae	Ostreococcus	Algae
PY28	Ostreococcus lucimarinus virus 2	NC_028091	Ostreococcus virus	Phycodnaviridae	Phycodnaviridae	-	Prasinovirus	269	196300	Archaeplastida	Mamiellophyceae	Ostreococcus	Algae
PY29	Ostreococcus lucimarinus virus 7	NC_028093	Ostreococcus virus	Phycodnaviridae	Phycodnaviridae	-	Prasinovirus	243	182309	Archaeplastida	Mamiellophyceae	Ostreococcus	Algae
PY30	Ostreococcus lucimarinus virus OlV5	NC_020852	Ostreococcus virus	Phycodnaviridae	Phycodnaviridae	-	Prasinovirus	251	186468	Archaeplastida	Mamiellophyceae	Ostreococcus	Algae
PY31	Ostreococcus mediterraneus virus 1	NC_028092	Ostreococcus virus	Phycodnaviridae	Phycodnaviridae	-	Prasinovirus	252	193301	Archaeplastida	Mamiellophyceae	Ostreococcus	Algae
PY32	Ostreococcus tauri virus 1	NC_013288	Ostreococcus virus	Phycodnaviridae	Phycodnaviridae	-	Prasinovirus	230	191761	Archaeplastida	Mamiellophyceae	Ostreococcus	Algae
PY33	Ostreococcus tauri virus 2	NC_014789	Ostreococcus virus	Phycodnaviridae	Phycodnaviridae	-	Prasinovirus	237	184409	Archaeplastida	Mamiellophyceae	Ostreococcus	Algae
PY34	Ostreococcus tauri virus OtV5	NC_010191	Ostreococcus virus	Phycodnaviridae	Phycodnaviridae	-	Prasinovirus	247	186713	Archaeplastida	Mamiellophyceae	Ostreococcus	Algae
PY35	Ectocarpus siliculosus virus 1	NC_002687	Phaeovirus	Phycodnaviridae	Phycodnaviridae	-	Phaeovirus	240	335593	SAR	Phaeophyceae	Ectocarpus	Heterotrophic flagellate
PY36	Feldmannia irregularis virus a	NC_043242,NC_043243,NC_043244,NC_043245,NC_043246,NC_043247,NC_043248,NC_043249,NC_043250,NC_043251,NC_043252,NC_043253,NC_043254,NC_043255,NC_043256,NC_043257	Phaeovirus	Phycodnaviridae	Phycodnaviridae	-	Phaeovirus	156	191407	SAR	Phaeophyceae	Feldmannia	Heterotrophic flagellate
PY37	Feldmannia species virus	NC_011183	Phaeovirus	Phycodnaviridae	Phycodnaviridae	-	Phaeovirus	150	154641	SAR	Phaeophyceae	Feldmannia	Heterotrophic flagellate
PY42	Heterosigma akashiwo virus 01	NC_038553	Raphidovirus	Phycodnaviridae	Phycodnaviridae	-	Raphidovirus	246	274793	SAR	Raphidophyceae	Heterosigma	Heterotrophic flagellate
PT01	Brazilian cedratvirus IHUMI	LT994651	Cedratvirus	Pithoviridae	Pithoviridae	-	cedratvirus	533	460038	Amoebozoa	Discosea	Acanthamoeba	Amoebae
PT02	Cedratvirus A11	NC_032108	Cedratvirus	Pithoviridae	Pithoviridae	-	cedratvirus	574	589068	Amoebozoa	Discosea	Acanthamoeba	Amoebae
PT03	Cedratvirus lausannensis	LT907979	Cedratvirus	Pithoviridae	Pithoviridae	-	cedratvirus	643	575161	Amoebozoa	Discosea	Acanthamoeba	Amoebae
PT04	Cedratvirus Zaza IHUMI	LT994652	Cedratvirus	Pithoviridae	Pithoviridae	-	cedratvirus	636	560887	Amoebozoa	Discosea	Acanthamoeba	Amoebae
PT05	Orpheovirus IHUMI-LCC2	NC_036594	Orpheovirus	Pithoviridae	Pithoviridae	-	Orpheovirus	1199	1473573	Amoebozoa	Tubulinea	Vermamoeba	Amoebae
PT06	Pithovirus sibericum	NC_023423	Pithovirus	Pithoviridae	Pithoviridae	-	Pithovirus	467	610033	Amoebozoa	Discosea	Acanthamoeba	Amoebae
P01	Canarypox virus	NC_005309	Avipoxvirus	Poxviridae	Poxviridae	Chordopoxvirinae	Avipoxvirus	328	359853	Opisthokonta	Aves	Serinus	Vertebrate
P02	Flamingopox virus FGPVKD09	NC_036582	Avipoxvirus	Poxviridae	Poxviridae	Chordopoxvirinae	Avipoxvirus	256	293123	Opisthokonta	Aves	Gallus,Phoenicoparrus	Vertebrate
P03	Fowlpox virus	NC_002188	Avipoxvirus	Poxviridae	Poxviridae	Chordopoxvirinae	Avipoxvirus	261	288539	Opisthokonta	Aves	Gallus,Meleagris	Vertebrate
P04	Penguinpox virus	NC_024446	Avipoxvirus	Poxviridae	Poxviridae	Chordopoxvirinae	Avipoxvirus	242	306862	Opisthokonta	Aves	Spheniscus	Vertebrate
P05	Pigeonpox virus	NC_024447	Avipoxvirus	Poxviridae	Poxviridae	Chordopoxvirinae	Avipoxvirus	224	282356	Opisthokonta	Aves	Columba	Vertebrate
P06	Turkeypox virus	NC_028238	Avipoxvirus	Poxviridae	Poxviridae	Chordopoxvirinae	Avipoxvirus	171	188534	Opisthokonta	Aves	Meleagris	Vertebrate
P07	Nile crocodilepox virus	NC_008030	Crocodylidpoxvirus	Poxviridae	Poxviridae	Chordopoxvirinae	Crocodylidpoxvirus	173	190054	Opisthokonta	Reptilia	Crocodylus	Vertebrate
P08	Goatpox virus Pellor	NC_004003	Mammalian poxviruses	Poxviridae	Poxviridae	Chordopoxvirinae	Capripoxvirus	150	149599	Opisthokonta	Mammalia	Capra,Ovis	Vertebrate
P09	Lumpy skin disease virus NI-2490	NC_003027	Mammalian poxviruses	Poxviridae	Poxviridae	Chordopoxvirinae	Capripoxvirus	156	150773	Opisthokonta	Mammalia	Bos	Vertebrate
P10	Sheeppox virus	NC_004002	Mammalian poxviruses	Poxviridae	Poxviridae	Chordopoxvirinae	Capripoxvirus	148	149955	Opisthokonta	Mammalia	Meleagris,Capra,Ovis	Vertebrate
P11	Murmansk poxvirus	NC_035468	Mammalian poxviruses	Poxviridae	Poxviridae	Chordopoxvirinae	Centapoxvirus	206	204055	Opisthokonta	Mammalia	Microtus	Vertebrate
P12	NY_014 poxvirus	NC_035469	Mammalian poxviruses	Poxviridae	Poxviridae	Chordopoxvirinae	Centapoxvirus	197	200223	Opisthokonta	Mammalia	Homo	Vertebrate
P13	Yokapox virus	NC_015960	Mammalian poxviruses	Poxviridae	Poxviridae	Chordopoxvirinae	Centapoxvirus	186	175699	Opisthokonta	Mammalia	Mus	Vertebrate
P14	Deerpox virus W-848-83	NC_006966	Mammalian poxviruses	Poxviridae	Poxviridae	Chordopoxvirinae	Cervidpoxvirus	169	166259	Opisthokonta	Mammalia	Odocoileus	Vertebrate
P15	BeAn 58058 virus	NC_032111	Mammalian poxviruses	Poxviridae	Poxviridae	Chordopoxvirinae	Chordopoxvirinae	210	163005	Opisthokonta	Mammalia	Oryzomys	Vertebrate
P16	Myxoma virus	NC_001132	Mammalian poxviruses	Poxviridae	Poxviridae	Chordopoxvirinae	Leporipoxvirus	170	161773	Opisthokonta	Mammalia	Oryctolagus,Sylvilagus	Vertebrate
P17	Rabbit fibroma virus	NC_001266	Mammalian poxviruses	Poxviridae	Poxviridae	Chordopoxvirinae	Leporipoxvirus	165	159857	Opisthokonta	Mammalia	Oryctolagus,Sylvilagus	Vertebrate
P18	Molluscum contagiosum virus subtype 1	NC_001731	Mammalian poxviruses	Poxviridae	Poxviridae	Chordopoxvirinae	Molluscipoxvirus	163	190289	Opisthokonta	Mammalia	Homo	Vertebrate
P19	Sea otter poxvirus	NC_037656	Mammalian poxviruses	Poxviridae	Poxviridae	Chordopoxvirinae	Mustelpoxvirus	132	127879	Opisthokonta	Mammalia	Enhydra	Vertebrate
P20	Camelpox virus	NC_003391	Mammalian poxviruses	Poxviridae	Poxviridae	Chordopoxvirinae	Orthopoxvirus	211	205719	Opisthokonta	Mammalia	Camelus	Vertebrate
P21	Cowpox virus	NC_003663	Mammalian poxviruses	Poxviridae	Poxviridae	Chordopoxvirinae	Orthopoxvirus	233	224499	Opisthokonta	Mammalia	Callithrix,Homo,Canis,Ailurus,Felis,Panthera,Puma,Elephas,Loxodonta,Equus,Tapirus,Diceros,Bos,Mus,Rattus,Apodemus,Castor,Microtus,Acinonyx,Leopardus,Sorex,Ceratotherium,Okapia,Rhombomys,Mungos,Meriones,Myodes	Vertebrate
P22	Ectromelia virus	NC_004105	Mammalian poxviruses	Poxviridae	Poxviridae	Chordopoxvirinae	Orthopoxvirus	173	209771	Opisthokonta	Mammalia	Mus	Vertebrate
P23	Monkeypox virus Zaire-96-I-16	NC_003310	Mammalian poxviruses	Poxviridae	Poxviridae	Chordopoxvirinae	Orthopoxvirus	191	196858	Opisthokonta	Mammalia	Homo,Mus,Gliridae,Cynomys,Heliosciurus	Vertebrate
P24	Raccoonpox virus	NC_027213	Mammalian poxviruses	Poxviridae	Poxviridae	Chordopoxvirinae	Orthopoxvirus	207	214699	Opisthokonta	Mammalia	Procyon	Vertebrate
P25	Skunkpox virus	NC_031038	Mammalian poxviruses	Poxviridae	Poxviridae	Chordopoxvirinae	Orthopoxvirus	211	222832	Opisthokonta	Mammalia	Chlorocebus,Mephitis	Vertebrate
P26	Taterapox virus	NC_008291	Mammalian poxviruses	Poxviridae	Poxviridae	Chordopoxvirinae	Orthopoxvirus	225	198050	Opisthokonta	Mammalia	Tatera	Vertebrate
P27	Vaccinia virus	NC_006998	Mammalian poxviruses	Poxviridae	Poxviridae	Chordopoxvirinae	Orthopoxvirus	223	194711	Opisthokonta	Mammalia	Homo,Bos	Vertebrate
P28	Variola virus	NC_001611	Mammalian poxviruses	Poxviridae	Poxviridae	Chordopoxvirinae	Orthopoxvirus	197	185578	Opisthokonta	Mammalia	Homo	Vertebrate
P29	Volepox virus	NC_031033	Mammalian poxviruses	Poxviridae	Poxviridae	Chordopoxvirinae	Orthopoxvirus	206	217124	Opisthokonta	Mammalia	Chlorocebus,Microtus	Vertebrate
P30	Cotia virus SPAn232	NC_016924	Mammalian poxviruses	Poxviridae	Poxviridae	Chordopoxvirinae	Oryzopoxvirus	185	185139	Opisthokonta	Mammalia	Mus	Vertebrate
P31	Bovine papular stomatitis virus	NC_005337	Mammalian poxviruses	Poxviridae	Poxviridae	Chordopoxvirinae	Parapoxvirus	131	134431	Opisthokonta	Mammalia	Bos	Vertebrate
P32	Orf virus	NC_005336	Mammalian poxviruses	Poxviridae	Poxviridae	Chordopoxvirinae	Parapoxvirus	130	139962	Opisthokonta	Mammalia	Homo,Capra,Ovis	Vertebrate
P33	Parapoxvirus red deer/HL953	NC_025963	Mammalian poxviruses	Poxviridae	Poxviridae	Chordopoxvirinae	Parapoxvirus	130	139981	Opisthokonta	Mammalia	Cervus	Vertebrate
P34	Pseudocowpox virus	NC_013804	Mammalian poxviruses	Poxviridae	Poxviridae	Chordopoxvirinae	Parapoxvirus	134	145289	Opisthokonta	Mammalia	Bos	Vertebrate
P35	Seal parapoxvirus	NC_035188	Mammalian poxviruses	Poxviridae	Poxviridae	Chordopoxvirinae	Parapoxvirus	120	127941	Opisthokonta	Mammalia	Phocidae	Vertebrate
P36	Pteropox virus	NC_030656	Mammalian poxviruses	Poxviridae	Poxviridae	Chordopoxvirinae	Pteropopoxvirus	143	133492	Opisthokonta	Mammalia	Pteropus	Vertebrate
P37	Squirrelpox virus	NC_022563	Mammalian poxviruses	Poxviridae	Poxviridae	Chordopoxvirinae	Sciuripoxvirus	141	148803	Opisthokonta	Mammalia	Sciurus	Vertebrate
P38	Swinepox virus	NC_003389	Mammalian poxviruses	Poxviridae	Poxviridae	Chordopoxvirinae	Suipoxvirus	150	146454	Opisthokonta	Mammalia	Sus	Vertebrate
P39	Tanapox virus isolate TPV-Kenya	EF420156	Mammalian poxviruses	Poxviridae	Poxviridae	Chordopoxvirinae	Yatapoxvirus	156	144565	Opisthokonta	Mammalia	Homo	Vertebrate
P40	Tanapox virus isolate TPV-RoC	EF420157	Mammalian poxviruses	Poxviridae	Poxviridae	Chordopoxvirinae	Yatapoxvirus	155	144553	Opisthokonta	Mammalia	Primates,Chlorocebus,Homo	Vertebrate
P41	Yaba monkey tumor virus	NC_005179	Mammalian poxviruses	Poxviridae	Poxviridae	Chordopoxvirinae	Yatapoxvirus	140	134721	Opisthokonta	Mammalia	Erythrocebus,Macaca,Papio,Homo	Vertebrate
P42	Yaba-like disease virus	NC_002642	Mammalian poxviruses	Poxviridae	Poxviridae	Chordopoxvirinae	Yatapoxvirus	152	144575	Opisthokonta	Mammalia	Homo,Simiiformes	Vertebrate
P43	Anomala cuprea entomopoxvirus	NC_023426	Alphaentomopoxvirus	Poxviridae	Poxviridae	Entomopoxvirinae	Alphaentomopoxvirus	263	245717	Opisthokonta	Coleoptera	Anomala	Insect
P44	Adoxophyes honmai entomopoxvirus 'L'	NC_021247	Betaentomopoxvirus	Poxviridae	Poxviridae	Entomopoxvirinae	Betaentomopoxvirus	247	228750	Opisthokonta	Lepidoptera	Adoxophyes	Insect
P45	Amsacta moorei entomopoxvirus	NC_002520	Betaentomopoxvirus	Poxviridae	Poxviridae	Entomopoxvirinae	Betaentomopoxvirus	294	232392	Opisthokonta	Lepidoptera	Lymantria,Estigmene,Amsacta	Insect
P46	Choristoneura biennis entomopoxvirus	NC_021248	Betaentomopoxvirus	Poxviridae	Poxviridae	Entomopoxvirinae	Betaentomopoxvirus	334	307691	Opisthokonta	Lepidoptera	Choristoneura,Choristoneura	Insect
P47	Choristoneura rosaceana entomopoxvirus 'L'	NC_021249	Betaentomopoxvirus	Poxviridae	Poxviridae	Entomopoxvirinae	Betaentomopoxvirus	296	282895	Opisthokonta	Lepidoptera	Choristoneura	Insect
P48	Mythimna separata entomopoxvirus 'L'	NC_021246	Betaentomopoxvirus	Poxviridae	Poxviridae	Entomopoxvirinae	Betaentomopoxvirus	306	281182	Opisthokonta	Lepidoptera	Mythimna	Insect
P49	Melanoplus sanguinipes entomopoxvirus	NC_001993	Deltaentomopoxvirus	Poxviridae	Poxviridae	Entomopoxvirinae	Deltaentomopoxvirus	267	236120	Opisthokonta	Orthoptera	Locusta,Schistocerca,Melanoplus	Insect
P50	Eptesipox virus	NC_035460	other Chordopoxvirinae	Poxviridae	Poxviridae	Chordopoxvirinae	Vespertilionpoxvirus	191	176688	Opisthokonta	Mammalia	Eptesicus	Vertebrate
P51	Salmon gill poxvirus	NC_027707	Salmonpoxvirus	Poxviridae	Poxviridae	-	Salmonpoxvirus	210	241564	Opisthokonta	Actinopterygii	Salmo	Vertebrate
