# Supplementary material for: Unraveling gene content variation across eukaryotic giant viruses based on network analyses and host associations
Source: Virus Evol. 2021 Sep 16;7(2):veab081. doi: 10.1093/ve/veab081 (PMC8570155; doi:10.1093/ve/veab081)
Supplement: veab081_Supp [file veab081_supp.zip › SupplementaryTableS2.Core_gene_orthogroups_for_phylogenetic_inference.r1.xlsx]

## Sheet: gphm0503h
Supplementary Table S2. Core-gene orthogroups used for the phylogeny in Figure 1.		Protein (orthogroup number)
VirusID	Virus	Family B DNA polymerase (18)	D5-like helicase-primase (16)	D5-like helicase-primase (147)	DNA packaging ATPase (33)	DNA packaging ATPase (171)	VLTF3-like (29)	VLTF3-like (166)	Superfamily II helicase (25)	Superfamily II helicase (1018)
AC01	Heliothis virescens ascovirus 3e	1	1	0	1	0	1	0	0	0
AC02	Spodoptera frugiperda ascovirus 1a	1	1	0	1	0	1	0	0	0
AC03	Trichoplusia ni ascovirus 2c	1	1	0	1	0	1	0	0	0
AC04	Heliothis virescens ascovirus 3f	1	1	0	1	0	1	0	0	0
AC05	Heliothis virescens ascovirus 3g	1	1	0	1	0	1	0	0	0
AC06	Heliothis virescens ascovirus 3h	1	1	0	1	0	1	0	0	0
AC07	Heliothis virescens ascovirus 3j	1	1	0	1	0	1	0	0	0
AC08	Diadromus pulchellus ascovirus 4a	1	1	0	1	0	1	0	0	0
AF01	African swine fever virus	1	1	0	1	0	1	0	1	0
AF02	Abalone asfarvirus	1	0	0	1	0	1	0	0	0
AF03	Faustovirus E12	1	1	0	1	0	1	0	1	0
AF04	Faustovirus D6	1	1	0	1	0	1	0	1	0
AF05	Faustovirus ST1	1	1	0	1	0	1	0	1	0
AF06	Kaumoebavirus	1	1	0	1	0	1	0	0	0
AF07	Pacmanvirus A23	1	1	0	1	0	1	0	1	0
I01	Lymphocystis disease virus - isolate China	1	1	0	1	0	1	0	0	0
I02	Lymphocystis disease virus 1	1	1	0	1	0	1	0	0	0
I03	Lymphocystis disease virus Sa	1	1	0	1	0	1	0	0	0
I04	Infectious spleen and kidney necrosis virus	1	1	0	1	0	1	0	0	0
I05	Orange-spotted grouper iridovirus	1	1	0	1	0	1	0	0	0
I06	Rock bream iridovirus	1	0	0	0	0	1	0	0	0
I07	Rock bream iridovirus isolate RBIV-C1	1	1	0	1	0	1	0	0	0
I08	Scale drop disease virus	1	1	0	1	0	1	0	0	0
I09	Turbot reddish body iridovirus	1	1	0	1	0	1	0	0	0
I10	Ambystoma tigrinum stebbensi virus	1	1	0	1	0	1	0	1	0
I11	Ambystoma tigrinum virus	1	1	0	1	0	1	0	1	0
I12	Andrias davidianus ranavirus	1	1	0	1	0	1	0	1	0
I13	Bohle iridovirus	1	1	0	1	0	1	0	1	0
I14	Chinese giant salamander iridovirus	1	1	0	1	0	1	0	1	0
I15	Cod iridovirus	1	1	0	1	0	1	0	1	0
I16	Common midwife toad virus	1	1	0	1	0	1	0	1	0
I17	Epizootic haematopoietic necrosis virus	1	1	0	1	0	1	0	1	0
I18	European catfish virus	1	1	0	1	0	1	0	1	0
I19	Frog virus 3	1	1	0	1	0	1	0	1	0
I20	German gecko ranavirus	1	1	0	1	0	1	0	1	0
I21	Grouper iridovirus	1	1	0	1	0	1	0	1	0
I22	Rana grylio iridovirus	1	1	0	1	0	1	0	1	0
I23	Ranavirus maximus	1	1	0	1	0	1	0	1	0
I24	Short-finned eel ranavirus	1	1	0	1	0	1	0	1	0
I25	Singapore grouper iridovirus	1	1	0	1	0	1	0	1	0
I26	Soft-shelled turtle iridovirus	1	1	0	1	0	1	0	1	0
I27	Testudo hermanni ranavirus	1	1	0	1	0	1	0	1	0
I28	Tiger frog virus	1	1	0	1	0	1	0	1	0
I29	Tortoise ranavirus	1	1	0	1	0	1	0	1	0
I30	Red seabream iridovirus	1	1	0	1	0	1	0	0	0
I31	Aedes taeniorhynchus iridescent virus	1	1	0	1	0	1	0	1	0
I32	Anopheles minimus irodovirus	1	1	0	1	0	1	0	1	0
I33	Invertebrate iridescent virus 22	1	1	0	1	0	1	0	1	0
I34	Invertebrate iridescent virus 3	1	1	0	1	0	1	0	1	0
I35	Invertebrate iridescent virus 30	1	1	0	1	0	1	0	1	0
I36	Invertebrate iridovirus 22	1	1	0	1	0	1	0	1	0
I37	Invertebrate iridovirus 25	1	1	0	1	0	1	0	1	0
I38	Wiseana iridescent virus	1	1	0	1	0	1	0	1	0
I39	Armadillidium vulgare iridescent virus	1	1	0	1	0	1	0	1	0
I40	Invertebrate iridescent virus 6	1	1	0	1	0	1	0	1	0
I41	Shrimp hemocyte iridescent virus isolate 20141215	1	1	0	1	0	1	0	1	0
I42	Cherax quadricarinatus iridovirus	1	1	0	1	0	1	0	1	0
MR01	Cannes 8 virus	1	1	0	1	0	1	0	1	0
MR02	Marseillevirus marseillevirus	0	1	0	1	0	1	0	1	0
MR03	Marseillevirus Shanghai isolate 1	1	1	0	1	0	1	0	1	0
MR04	Melbournevirus	1	1	0	1	0	1	0	1	0
MR05	Tokyovirus A1	1	1	0	1	0	1	0	1	0
MR06	Kurlavirus	1	1	0	1	0	1	0	1	0
MR07	Lausannevirus	1	1	0	1	0	1	0	1	0
MR08	Noumeavirus	1	1	0	1	0	1	0	1	0
MR09	Port-miou virus	1	1	0	1	0	1	0	1	0
MR10	Insectomime virus	1	1	0	1	0	1	0	1	0
MR11	Tunisvirus fontaine2	1	1	0	1	0	1	0	1	0
MR12	Brazilian marseillevirus	1	1	0	1	0	1	0	1	0
MR13	Golden Marseillevirus	0	1	0	1	0	1	0	1	0
MI01	Cafeteria roenbergensis virus BV-PW1	1	1	0	1	0	1	0	1	0
MI02	Faunusvirus FNV1	1	1	0	1	0	1	0	1	0
MI03	cPacV-1605	1	1	0	1	0	1	0	1	0
MI04	mPacV-611	1	1	0	1	0	1	0	1	0
MI05	oPacV-662	1	1	0	1	0	1	0	1	0
MI06	Bodo saltans virus strain NG1	1	1	0	1	0	1	0	1	0
MI07	Yasminevirus	1	1	0	1	0	1	0	1	0
MI09	Catovirus	1	1	0	1	0	1	0	1	0
MI14	Hokovirus	1	1	0	1	0	1	0	1	0
MI17	Indivirus	1	1	0	1	0	1	0	1	0
MI18	Klosneuvirus	1	1	0	1	0	1	0	1	0
MI22	Megavirus chiliensis	1	1	0	1	0	1	0	1	0
MI23	Megavirus courdo11	1	1	0	1	0	1	0	1	0
MI24	Megavirus lba	1	1	0	1	0	1	0	1	0
MI25	Megavirus courdo7	1	1	0	1	0	1	0	1	0
MI26	Acanthamoeba castellanii mamavirus	1	1	0	1	0	1	0	1	0
MI27	Acanthamoeba polyphaga mimivirus	1	1	0	1	0	1	0	1	0
MI28	Acanthamoeba polyphaga lentillevirus	1	1	0	1	0	1	0	1	0
MI29	Hirudovirus strain Sangsue	1	1	0	1	0	1	0	1	0
MI30	Samba virus	1	1	0	1	0	1	0	1	0
MI33	Acanthamoeba polyphaga moumouvirus	1	1	0	1	0	1	0	1	0
MI34	Moumouvirus australiensis	1	1	0	1	0	1	0	1	0
MI35	Moumouvirus goulette	1	1	0	1	0	1	0	1	0
MI36	Moumouvirus Monve	1	1	0	1	0	1	0	1	0
MI37	Tupanvirus deep ocean	1	1	0	1	0	1	0	1	0
MI38	Tupanvirus isolate soda lake	1	1	0	1	0	1	0	1	0
MP01	Aureococcus anophagefferens virus	1	1	1	1	1	1	1	1	0
MP02	ChoanoV1	1	1	0	1	1	1	1	1	0
MP03	Haptolina (Chrysochromulina) ericina virus	1	1	0	1	1	1	1	1	0
MP04	oPacV-421	1	1	0	1	1	1	1	1	0
MP05	Organic lake phycodnavirus 1	1	1	0	1	1	1	1	1	0
MP06	Organic lake phycodnavirus 2	1	1	0	1	1	1	1	1	0
MP07	Phaeocystis globosa virus	1	1	0	1	1	1	1	1	0
MP08	Pyramimonas orientalis virus	1	1	0	1	1	1	1	1	0
MP09	Tetraselmis virus 1	1	1	1	1	1	1	1	1	0
PN01	Mollivirus sibericum	1	0	1	1	0	1	0	1	0
PN02	Pandoravirus dulcis	1	0	1	1	0	1	0	1	0
PN03	Pandoravirus inopinatum	1	0	1	1	0	1	0	1	0
PN04	Pandoravirus macleodensis	1	0	1	1	0	1	0	1	0
PN05	Pandoravirus neocaledonia	1	0	1	1	0	1	0	1	0
PN06	Pandoravirus quercus	1	0	1	1	0	1	0	1	0
PN07	Pandoravirus salinus	1	0	1	1	0	1	0	1	0
PY01	Bathycoccus sp. RCC1105 virus BpV1	1	0	1	1	0	1	0	1	0
PY02	Bathycoccus sp. RCC1105 virus BpV2	1	0	1	1	0	1	0	1	0
PY03	Acanthocystis turfacea chlorella virus 1	1	0	1	1	0	1	0	1	0
PY04	Only Syngen Nebraska virus 5	1	0	1	1	0	1	0	1	0
PY05	Paramecium bursaria Chlorella virus 1	1	0	1	1	0	1	0	1	0
PY06	Paramecium bursaria Chlorella virus AR158	1	0	1	1	0	1	0	1	0
PY07	Paramecium bursaria Chlorella virus FR483	1	0	1	1	0	1	0	1	0
PY08	Paramecium bursaria chlorella virus MT325	1	0	1	1	0	1	0	1	0
PY09	Paramecium bursaria Chlorella virus NY2A	1	0	1	1	0	1	0	1	0
PY10	Paramecium bursaria Chlorella virus NYs1	1	0	1	1	0	1	0	1	0
PY11	Emiliania huxleyi virus 145	1	1	1	1	0	1	0	0	1
PY12	Emiliania huxleyi virus 156	1	0	1	1	0	1	0	0	1
PY13	Emiliania huxleyi virus 164	1	1	1	1	0	1	0	0	1
PY14	Emiliania huxleyi virus 18	1	1	1	1	0	1	0	0	1
PY15	Emiliania huxleyi virus 201	1	1	1	1	0	1	0	0	1
PY16	Emiliania huxleyi virus 202	1	1	1	1	0	1	0	0	1
PY17	Emiliania huxleyi virus 203	1	1	1	1	0	1	0	0	1
PY18	Emiliania huxleyi virus 207	1	1	1	1	0	1	0	0	1
PY19	Emiliania huxleyi virus 208	1	1	1	1	0	1	0	0	1
PY20	Emiliania huxleyi virus 84	1	1	1	1	0	1	0	0	1
PY21	Emiliania huxleyi virus 86	1	1	1	1	0	1	0	0	1
PY22	Emiliania huxleyi virus 88	1	1	1	1	0	1	0	0	1
PY23	Emiliania huxleyi virus 99B1	1	1	1	1	0	1	0	0	1
PY24	Acanthamoeba castellanii medusavirus	1	0	1	1	0	1	0	0	0
PY25	Micromonas pusilla virus 12T	1	0	1	1	0	1	0	1	0
PY26	Micromonas sp. RCC1109 virus MpV1	1	0	1	1	0	1	0	1	0
PY27	Ostreococcus lucimarinus virus 1	1	0	1	1	0	1	0	1	0
PY28	Ostreococcus lucimarinus virus 2	1	0	1	1	0	1	0	1	0
PY29	Ostreococcus lucimarinus virus 7	1	0	1	1	0	1	0	1	0
PY30	Ostreococcus lucimarinus virus OlV5	0	0	1	1	0	1	0	1	0
PY31	Ostreococcus mediterraneus virus 1	1	0	1	1	0	1	0	1	0
PY32	Ostreococcus tauri virus 1	1	0	1	1	0	1	0	1	0
PY33	Ostreococcus tauri virus 2	1	0	1	1	0	1	0	1	0
PY34	Ostreococcus tauri virus OtV5	1	0	1	1	0	1	0	1	0
PY35	Ectocarpus siliculosus virus 1	1	0	1	1	0	1	0	1	0
PY36	Feldmannia irregularis virus a	1	0	1	1	0	1	0	0	0
PY37	Feldmannia species virus	1	0	1	1	0	1	0	0	0
PY42	Heterosigma akashiwo virus 01	1	1	0	1	0	1	0	0	0
PT01	Brazilian cedratvirus IHUMI	1	1	0	0	0	1	0	1	0
PT02	Cedratvirus A11	1	1	0	0	0	1	0	1	0
PT03	Cedratvirus lausannensis	1	1	0	0	0	1	0	1	0
PT04	Cedratvirus Zaza IHUMI	1	1	0	0	0	1	0	1	0
PT05	Orpheovirus IHUMI-LCC2	1	1	0	0	0	1	0	1	0
PT06	Pithovirus sibericum	1	1	0	0	0	1	0	1	0
P01	Canarypox virus	1	1	0	0	1	0	1	1	0
P02	Flamingopox virus FGPVKD09	1	1	0	0	1	0	1	1	0
P03	Fowlpox virus	1	1	0	0	1	0	1	1	0
P04	Penguinpox virus	1	1	0	0	1	0	1	1	0
P05	Pigeonpox virus	1	1	0	0	1	0	1	1	0
P06	Turkeypox virus	1	1	0	0	1	0	1	1	0
P07	Nile crocodilepox virus	1	1	0	0	1	0	1	1	0
P08	Goatpox virus Pellor	1	1	0	0	1	0	1	1	0
P09	Lumpy skin disease virus NI-2490	1	1	0	0	1	0	1	1	0
P10	Sheeppox virus	1	1	0	0	1	0	1	1	0
P11	Murmansk poxvirus	1	1	0	0	1	0	1	1	0
P12	NY_014 poxvirus	1	1	0	0	1	0	1	1	0
P13	Yokapox virus	1	1	0	0	1	0	1	1	0
P14	Deerpox virus W-848-83	1	1	0	0	1	0	1	1	0
P15	BeAn 58058 virus	1	1	0	0	1	0	1	1	0
P16	Myxoma virus	1	1	0	0	1	0	1	1	0
P17	Rabbit fibroma virus	1	1	0	0	1	0	1	1	0
P18	Molluscum contagiosum virus subtype 1	1	1	0	0	1	0	1	1	0
P19	Sea otter poxvirus	1	1	0	0	1	0	1	1	0
P20	Camelpox virus	1	1	0	0	1	0	1	1	0
P21	Cowpox virus	1	1	0	0	1	0	1	1	0
P22	Ectromelia virus	1	1	0	0	1	0	1	1	0
P23	Monkeypox virus Zaire-96-I-16	1	1	0	0	1	0	1	1	0
P24	Raccoonpox virus	1	1	0	0	1	0	1	1	0
P25	Skunkpox virus	1	1	0	0	1	0	1	1	0
P26	Taterapox virus	1	1	0	0	1	0	1	1	0
P27	Vaccinia virus	1	1	0	0	1	0	1	1	0
P28	Variola virus	1	1	0	0	1	0	1	1	0
P29	Volepox virus	1	1	0	0	1	0	1	1	0
P30	Cotia virus SPAn232	1	1	0	0	1	0	1	1	0
P31	Bovine papular stomatitis virus	1	1	0	0	1	0	1	1	0
P32	Orf virus	1	1	0	0	1	0	1	1	0
P33	Parapoxvirus red deer/HL953	1	1	0	0	1	0	1	1	0
P34	Pseudocowpox virus	1	1	0	0	1	0	1	1	0
P35	Seal parapoxvirus	1	1	0	0	1	0	1	1	0
P36	Pteropox virus	1	1	0	0	1	0	1	1	0
P37	Squirrelpox virus	1	1	0	0	1	0	1	1	0
P38	Swinepox virus	1	1	0	0	1	0	1	1	0
P39	Tanapox virus isolate TPV-Kenya	1	1	0	0	1	0	1	1	0
P40	Tanapox virus isolate TPV-RoC	1	1	0	0	1	0	1	1	0
P41	Yaba monkey tumor virus	1	1	0	0	1	0	1	1	0
P42	Yaba-like disease virus	1	1	0	0	1	0	1	1	0
P43	Anomala cuprea entomopoxvirus	1	1	0	0	1	0	1	1	0
P44	Adoxophyes honmai entomopoxvirus 'L'	1	1	0	0	1	0	1	1	0
P45	Amsacta moorei entomopoxvirus	1	1	0	0	1	0	1	1	0
P46	Choristoneura biennis entomopoxvirus	1	1	0	0	1	0	1	1	0
P47	Choristoneura rosaceana entomopoxvirus 'L'	1	1	0	0	1	0	1	1	0
P48	Mythimna separata entomopoxvirus 'L'	1	1	0	0	1	0	1	1	0
P49	Melanoplus sanguinipes entomopoxvirus	1	1	0	0	1	0	1	1	0
P50	Eptesipox virus	1	1	0	0	1	0	1	1	0
P51	Salmon gill poxvirus	1	1	0	0	1	0	1	1	0
