# Supplementary material for: Unraveling gene content variation across eukaryotic giant viruses based on network analyses and host associations
Source: Virus Evol. 2021 Sep 16;7(2):veab081. doi: 10.1093/ve/veab081 (PMC8570155; doi:10.1093/ve/veab081)
Supplement: veab081_Supp [file veab081_supp.zip › SupplementaryTableS3.Orthogroups_shared_by_vertebrateviruses_or_insectviruses_inIridoviridaePoxviridae.v2.TW.xlsx]

## Sheet: vertebrate_shared
Supplementary Table S3. Orthogroups shared by vertebrate viruses and not by insect viruses (vertebrate_shared), or vice versa (insect_shared), in Iridoviridae and Poxviridae.
Orthogroup	Annotation (Fig. 5A)	NCVOG	EggNOG_COG	Frequency_vertebrate (Fig. 5A)	Frequency_insect	Freq. diff. (Fig. 5A)	Copy number (Fig. 5A)
12	viral entry membrane fusion		viral entry into host cell via membrane fusion with the plasma membrane	0.810606	0	0.810606	1.68214
21	short chain dehydrogenase	short chain dehydrogenase	steroid biosynthetic process	0.701515	0	0.701515	1.02174
184	peptidase inhibitor activity		peptidase inhibitor activity	0.584091	0	0.584091	1.04
22	transcription elongation factor TFIIS	Transcription factor S-II (TFIIS)	Transcription factor S-II (TFIIS)	0.983333	0.411765	0.571569	1
119	poxvirus B22R protein	pfam04395, Poxvirus_B22R, Poxvirus B22R protein	Poxvirus B22R protein C-terminal	0.414394	0	0.414394	1.37143
65	serpin (serine protease inhibitor)	Serpin (serine protease inhibitor)	Serpin (serine protease inhibitor)	0.408333	0	0.408333	1.82576
6	collagen triple helix repeat containing protein	collagen triple helix repeat containing protein	N-acetylmuramoyl-L-alanine amidase activity	0.394697	0	0.394697	2.02174
342	Tegument protein US22		US22 like	0.378788	0	0.378788	1.075
103	TNF-alpha-receptor-like	TNF-alpha-receptor-like protein	Protein of unknown function (DUF1406)	0.356061	0	0.356061	2.45
1	ankyrin repeat protein	ankyrin repeat protein	aspartic-type endopeptidase activity	0.554545	0.235294	0.319251	6.11667
32	ribonucleoside diphosphate reductase, alpha	ribonucleoside diphosphate reductase, alpha subunit	Ribonucleotide reductase, barrel domain	0.553788	0.294118	0.25967	1
447	semaphorin-like	semaphorin-like protein	Sema domain	0.215152	0	0.215152	1.09375
282	G protein-coupled receptor-like	G protein-coupled receptor-like protein	7 transmembrane receptor (rhodopsin family)	0.203788	0	0.203788	1.78333
88	peptidase activity		peptidase activity	0.37803	0.205882	0.172148	1.43182
1193	vascular endothelial growth factor-like	vascular endothelial growth factor-like protein	Vascular endothelial growth factor	0.156818	0	0.156818	1.1
1788	ankyrin repeat protein	ankyrin repeat protein		0.12803	0	0.12803	1
17	mRNA capping enzyme large subunit	mRNA capping enzyme large subunit, methyltransferase domain	mRNA capping enzyme N-terminal, ATPase and guanylyltransferase	0.616667	0.5	0.116667	1.01136
2087	apoptosis regulator Bcl-2	Apoptosis regulator Bcl-2 homolog	regulation of apoptotic process	0.0848485	0	0.0848485	1
100	thymidylate kinase	Thymidylate kinase	Deoxynucleoside kinase	0.568182	0.5	0.0681818	1
1195	BI1 family		Transmembrane BAX inhibitor motif containing 4	0.0393939	0	0.0393939	1
3048	fatty acid elongase		uncharacterized	0.0280303	0	0.0280303	1

## Sheet: insect_shared
Supplementary Table S3. Orthogroups shared by vertebrate viruses and not by insect viruses (vertebrate_shared), or vice versa (insect_shared), in Iridoviridae and Poxviridae.
Orthogroup	Annotation (Fig. 5B)	NCVOG	EggNOG_COG	Frequency_insect (Fig. 5B)	Frequency_vertebrate	Freq. diff. (Fig. 5B)	Copy number (Fig. 5B)
57	zinc finger, C3HC4 type		Zinc finger, C3HC4 type (RING finger)	1	0	1	2.11345
35	NAD+-dependent DNA ligase	NAD+ dependent DNA ligase	DNA ligase (NAD+) activity	0.764706	0.0113636	0.753342	1.5
501	metallopeptidase WLM	metallopeptidase WLM	extracellular matrix	0.642857	0	0.642857	1
74	Pif1 helicase	Pif1 helicase	telomere maintenance	0.584034	0	0.584034	1
1782	AIG2-like family		AIG2-like family	0.529412	0	0.529412	1
52	DNA binding		DNA binding	0.491597	0	0.491597	1.46429
766	uncharacterized		uncharacterized	0.491597	0	0.491597	1.32143
2110	uncharacterized		uncharacterized	0.415966	0	0.415966	1
1389	SAM dependent methyltransferase	SAM dependent methyltransferase	methyltransferase activity	0.386555	0	0.386555	1
1808	nicotinamide riboside transporter		nicotinamide riboside transmembrane transporter activity	0.319328	0	0.319328	1
2064	DNA/RNA non-specific endonuclease		DNA/RNA non-specific endonuclease	0.302521	0	0.302521	1.16667
1493	protein phosphatase 1, regulatory subunit	protein phosphatase 1, regulatory subunit 15A	Phosphatase-1 catalytic subunit binding region	0.277311	0.0113636	0.265947	1
129	Nudix hydrolase (D10 ortholog)	Nudix hydrolase (D10 ortholog)	phosphatase activity	0.735294	0.5	0.235294	1
3062	MTG motif gene family protein	MTG motif gene family protein	DNA binding	0.231092	0	0.231092	1
1634	Pfam Diedel		Pfam:Diedel	0.218487	0	0.218487	1.3
4521	G protein-coupled receptor-like			0.130252	0	0.130252	1
4778	uncharacterized		uncharacterized	0.130252	0	0.130252	1
6025	MTG motif gene family protein	MTG motif gene family protein	DNA binding	0.10084	0	0.10084	1
56	dihydrofolate reductase-thymidylate synthase	bifunctional dihydrofolate reductase-thymidylate synthase	Thymidylate synthase	0.277311	0.25	0.0273109	1.28571
