# Supplementary material for: Unraveling gene content variation across eukaryotic giant viruses based on network analyses and host associations
Source: Virus Evol. 2021 Sep 16;7(2):veab081. doi: 10.1093/ve/veab081 (PMC8570155; doi:10.1093/ve/veab081)
Supplement: veab081_Supp [file veab081_supp.zip › SupplementaryTableS4.Orthogroups_shared_by_algalviruses_inMimiviridaePhycodnaviridae.v3.TW.xlsx]

## Sheet: algal_shared
Supplementary Table S4. Orthogroups shared by algal viruses and not by amoebal viruses (algal_shared), or vice versa (amoebal_shared), in Mimiviridae and Phycodnaviridae.
Orthogroup	Annotation (Fig. 5C)	NCVOG	EggNOG_COG	Frequency_algal (Fig. 5C)	Frequency_amoebal	Freq. diff. (Fig. 5C)	Copy number (Fig. 5C)
262	DUF814		Domain of unknown function (DUF814)	0.651351	0.09375	0.557601	1.01923
322	uncharacterized			0.562162	0.03125	0.530912	1
236	putative BTB/POZ domain			0.575676	0.0625	0.513176	1.96154
390	ribonuclease	ribonuclease	Ribonuclease HII	0.575676	0.0625	0.513176	1
222	chymotrypsin-like		Cleaves peptides in various proteins in a process that requires ATP hydrolysis. Has a chymotrypsin-like activity. Plays a major role in the degradation of misfolded proteins	0.537838	0.03125	0.506588	1
640	SAM dependent methyltransferase	SAM dependent methyltransferase	Methyltransferase domain	0.475676	0	0.475676	1
49	DNA topoisomerase II	DNA topoisomerase II	DNA gyrase B	0.959459	0.5	0.459459	1.02941
70	putative helicase/exonuclease	putative helicase/exonuclease	nuclease activity	0.959459	0.5	0.459459	1.14412
332	glycosyltransferase	glycosyltransferase	transferase activity	0.443243	0	0.443243	1.16667
68	uncharacterized	uncharacterized	F5/8 type C domain	0.437838	0	0.437838	2.5
181	adenine-specific DNA methyltransferase	adenine specific DNA methyltransferase	DNA modification	0.467568	0.03125	0.436318	2.275
110	uncharacterized		uncharacterized	0.932432	0.5	0.432432	1
369	uncharacterized		uncharacterized	0.47027	0.0625	0.40777	1
451	AN1-like Zinc finger family	AN1-like Zinc finger family protein	zinc finger A20 and AN1 domain-containing stress-associated protein	0.435135	0.03125	0.403885	1.05
493	uncharacterized			0.389189	0	0.389189	1
326	FAD-dependent thymidylate synthase	FAD-dependent thymidylate synthase	Catalyzes the reductive methylation of 2'-deoxyuridine- 5'-monophosphate (dUMP) to 2'-deoxythymidine-5'-monophosphate (dTMP) while utilizing 5,10-methylenetetrahydrofolate (mTHF) as the methyl donor, and NADPH and FADH(2) as the reductant	0.383784	0	0.383784	1
574	tRNA-Ile-lysidine synthetase	tRNA-Ile-lysidine synthetase	tRNA processing	0.408108	0.03125	0.376858	1
100	thymidylate kinase	Thymidylate kinase	Deoxynucleoside kinase	0.367568	0	0.367568	1.16667
550	uncharacterized			0.362162	0	0.362162	1
826	Pfam PhoH family		PFAM PhoH family protein	0.362162	0	0.362162	1
827	uncharacterized		uncharacterized	0.362162	0	0.362162	1
47	HNH endonuclease		uncharacterized	0.732432	0.375	0.357432	2.42188
172	class 3 Lipase	class 3 Lipase	Lipase (class 3)	0.416216	0.0625	0.353716	1.25
742	uncharacterized			0.348649	0	0.348649	1
537	uncharacterized		uncharacterized	0.375676	0.03125	0.344426	1
538	uncharacterized			0.335135	0	0.335135	1.25
54	uncharacterized		uncharacterized	0.824324	0.5	0.324324	1.02083
653	Helix-turn-helix XRE-family-like	Helix-turn-helix XRE-family like protein	Helix-turn-helix XRE-family like proteins	0.354054	0.03125	0.322804	1
533	uncharacterized		negative regulation of septation initiation signaling	0.321622	0	0.321622	1
83	TATA box binding protein (TBP)	TATA box binding protein (TBP)	Transcription factor TFIID (or TATA-binding protein, TBP)	0.783784	0.46875	0.315034	1
575	uncharacterized			0.308108	0	0.308108	1
1548	uncharacterized			0.308108	0	0.308108	1
145	uncharacterized		uncharacterized	0.77027	0.46875	0.30152	1
540	uncharacterized			0.289189	0	0.289189	1
743	uncharacterized			0.289189	0	0.289189	1
79	transcription initiation factor IIB	transcription initiation factor IIB	TBP-class protein binding	0.783784	0.5	0.283784	1
82	metallopeptidase WLM	metallopeptidase WLM	metallopeptidase activity	0.783784	0.5	0.283784	1
134	uncharacterized		uncharacterized	0.783784	0.5	0.283784	1
858	methyltransferase domain		Methyltransferase domain	0.313514	0.03125	0.282264	1
535	uncharacterized		uncharacterized	0.275676	0	0.275676	1
746	uncharacterized			0.275676	0	0.275676	1.03846
823	helicase_C-like		Helicase_C-like	0.275676	0	0.275676	1
828	uncharacterized			0.275676	0	0.275676	1
139	uncharacterized		uncharacterized	0.77027	0.5	0.27027	1
140	uncharacterized		uncharacterized	0.77027	0.5	0.27027	1
774	adenine-specific DNA methyltransferase	adenine specific DNA methyltransferase	methyltransferase activity	0.267568	0	0.267568	1.35
439	uncharacterized			0.262162	0	0.262162	1.33333
905	uncharacterized			0.262162	0	0.262162	1
907	uncharacterized			0.262162	0	0.262162	1
237	cytosine methyltransferase	cytosine methyltransferase	C-5 cytosine-specific DNA methylase	0.289189	0.03125	0.257939	1.71429
825	S-S bond formation pathway protein			0.248649	0	0.248649	1
9	zinc finger protein			0.513514	0.28125	0.232264	3.9
321	GIY-YIG-like endonuclease	GIY-YIG-like endonuclease	zinc finger	0.262162	0.03125	0.230912	1
508	flavin-containing amine oxidoreductase			0.262162	0.03125	0.230912	1
1641	uncharacterized			0.227027	0	0.227027	1
349	prolyl 4-hydroxylase alpha subunit		Prolyl 4-hydroxylase alpha subunit homologues.	0.221622	0	0.221622	2.77778
1547	tetratricopeptide repeat		Tetratricopeptide repeat	0.221622	0	0.221622	1
1549	rhodanese homology domain		Rhodanese Homology Domain	0.221622	0	0.221622	1
198	thymidylate kinase	Thymidylate kinase	Thymidine kinase	0.275676	0.0625	0.213176	1
138	uncharacterized			0.710811	0.5	0.210811	1
88	peptidase activity		peptidase activity	0.302703	0.09375	0.208953	1.1
908	uncharacterized			0.208108	0	0.208108	1.6875
1202	glycerophosphoryl diester phosphodiesterase		glycerophosphoryl diester phosphodiesterase	0.208108	0	0.208108	1
1390	glycosyltransferase	glycosyltransferase		0.208108	0	0.208108	1
1397	converts proline to 1-pyrroline-5-carboxylate		Converts proline to delta-1-pyrroline-5-carboxylate	0.208108	0	0.208108	1
1699	uncharacterized			0.208108	0	0.208108	1
188	AarF protein kinase	AarF, Predicted unusual protein kinase	ABC1 family	0.57027	0.375	0.19527	1.16667
654	uncharacterized			0.248649	0.0625	0.186149	1
13	UBCc, ubiquitin-conjugating enzyme E2	UBCc, Ubiquitin-conjugating enzyme E2	Ubiquitin-conjugating enzyme	0.683784	0.5	0.183784	2.07143
44	ribonuclease III	Ribonuclease III	ribonuclease III activity	0.683784	0.5	0.183784	1
105	ubiquitin carboxyl-terminal hydrolase	Ubiquitin carboxyl-terminal hydrolase	protein deubiquitination	0.683784	0.5	0.183784	1
1208	uncharacterized			0.213514	0.03125	0.182264	1
254	T5orf172 domain	T5orf172 domain	Type III restriction enzyme, res subunit	0.208108	0.03125	0.176858	1
123	uncharacterized			0.67027	0.5	0.17027	1.25
3267	uncharacterized		uncharacterized	0.154054	0	0.154054	1
348	uncharacterized			0.181081	0.03125	0.149831	1
224	adenine-specific DNA methyltransferase	adenine-specific DNA methyltransferase	D12 class N6 adenine-specific DNA methyltransferase	0.575676	0.4375	0.138176	1.39423
1667	FkbM methyltransferase	FkbM methyltransferase	uncharacterized	0.127027	0	0.127027	1.5
4000	uncharacterized			0.127027	0	0.127027	1
5127	uncharacterized			0.127027	0	0.127027	1
132	glycosyltransferase	glycosyltransferase	transferase activity	0.562162	0.4375	0.124662	1.41667
7	DEAD/SNF2-like helicase	unclassified DEAD/SNF2-like helicases	N-methyltransferase activity	0.621622	0.5	0.121622	1.7
104	SWIB/MDM2 domain-containing	SWIB/MDM2 domain-containing protein	SWIB/MDM2 domain	0.616216	0.5	0.116216	1
863	GIY-YIG superfamily	GIY-YIG superfamily protein		0.113514	0	0.113514	2
2455	methyltransferase	methyltransferase	Methyltransferase domain	0.113514	0	0.113514	1
2461	ankyrin repeat protein	ankyrin repeat protein	Iron-sulphur cluster biosynthesis	0.113514	0	0.113514	1
3678	uncharacterized			0.113514	0	0.113514	1.5
4858	uncharacterized			0.113514	0	0.113514	1
4955	alkyl sulfatase dimerisation		Alkyl sulfatase dimerisation	0.113514	0	0.113514	1
7192	uncharacterized			0.113514	0	0.113514	1
91	thioredoxin-like protein	Thioredoxin-like protein	protein disulfide oxidoreductase activity	0.608108	0.5	0.108108	1.1875
221	2OG-Fe(II) oxygenase superfamily		2OG-Fe(II) oxygenase superfamily	0.556757	0.46875	0.0880068	1
20	IMV envelope protein p35	IMV envelope protein p35	oxidoreductase activity, acting on paired donors, with incorporation or reduction of molecular oxygen, 2-oxoglutarate as one donor, and incorporation of one atom each of oxygen into both donors. It is involved in the biological process described with oxidation-reduction process	0.581081	0.5	0.0810811	2.43333
35	NAD+-dependent DNA ligase	NAD+ dependent DNA ligase	DNA ligase (NAD+) activity	0.581081	0.5	0.0810811	1.2
51	DnaJ domain	DnaJ domain	Pfam:DnaJ_C	0.527027	0.5	0.027027	1.7
72	Nudix hydrolase (D10 ortholog)	Nudix hydrolase (D10 ortholog)	phosphatase activity	0.513514	0.5	0.0135135	1.1
250	DNA mismatch repair protein	DNA mismatch repair protein	mismatched DNA binding	0.513514	0.5	0.0135135	1
15	HNH endonuclease	HNH endonuclease	HNH endonuclease	0.510811	0.5	0.0108108	3.6087
10	F10-like kinase	F10-like kinase	Poxvirus serine/threonine protein kinase	0.47027	0.5	-0.0297297	1.475
63	NTPase/helicase	NTPase/helicase	ubiquitin-protein ligase activity	0.462162	0.5	-0.0378378	1
66	Poxvirus early transcription factor (VETF), large subunit	Poxvirus early transcription factor (VETF), large subunit	Poxvirus early transcription factor (VETF), large subunit	0.454054	0.5	-0.0459459	1
173	superoxide dismutase	superoxide dismutase	Copper/zinc superoxide dismutase (SODC)	0.267568	0.34375	-0.0761824	1.25
261	Zn-finger protein	Zn-finger protein		0.408108	0.5	-0.0918919	1
433	ubiquitine ligase	ubiquitine ligase	Belongs to the SKP1 family	0.208108	0.3125	-0.104392	1.5
89	ABC transporter	ABC transporter	ABC transporter	0.394595	0.5	-0.105405	1
69	Thymidine kinase	Thymidine kinase	Thymidine kinase	0.362162	0.46875	-0.106588	1
73	GTP binding translation elongation factor	GTP binding translation elongation factor	Elongation factor Tu GTP binding domain	0.308108	0.4375	-0.129392	1.25
21	short chain dehydrogenase	short chain dehydrogenase	steroid biosynthetic process	0.343243	0.5	-0.156757	3.13889
243	FtsJ-like methyltransferase			0.343243	0.5	-0.156757	1
296	asparagine synthase	asparagine synthase	carbohydrate derivative binding	0.308108	0.46875	-0.160642	1
235	asparagine synthase	asparagine synthase	asparagine synthase (glutamine-hydrolyzing) activity	0.335135	0.5	-0.164865	1
284	replication factor C small subunit 2	replication factor C small subunit 2	DNA polymerase III, delta subunit	0.313514	0.5	-0.186486	1
333	metal dependent phosphohydrolase			0.113514	0.3125	-0.198986	1
182	putative integrase/resolvase	putative integrase/resolvase	recombinase activity	0.167568	0.375	-0.207432	1.4
37	Superfamily II helicase related to herpesvirus replicative helicase	Superfamily II helicase related to herpesvirus replicative helicase	Origin of replication binding protein	0.254054	0.5	-0.245946	1.625
136	putative core protein			0.254054	0.5	-0.245946	1
124	Hsp70 protein	Hsp70 protein	Belongs to the heat shock protein 70 family	0.240541	0.5	-0.259459	1
40	restriction-fold endonuclease, D...H...D conserved.	restriction-fold endonuclease, D...H...D conserved.	uncharacterized	0.213514	0.5	-0.286486	1
481	uncharacterized			0.113514	0.46875	-0.355236	1
241	ATPase activity		ATPase activity	0.113514	0.5	-0.386486	1
300	methyltransferase	methyltransferase	7-methylguanosine RNA capping	0.113514	0.5	-0.386486	1

## Sheet: amoebal_shared
Supplementary Table S4. Orthogroups shared by algal viruses and not by amoebal viruses (algal_shared), or vice versa (amoebal_shared), in Mimiviridae and Phycodnaviridae.
Orthogroup	Annotation	NCVOG	EggNOG_COG
4	hypothetical protein, similar to ankyrin	hypothetical protein, similar to ankyrin	aspartic-type endopeptidase activity
30	Dual specificity phosphatases (DSP); Ser/Thr and Tyr protein phosphatases	Dual specificity phosphatases (DSP); Ser/Thr and Tyr protein phosphatases	protein tyrosine/serine/threonine phosphatase activity
34	ankyrin repeat protein	ankyrin repeat protein	aspartic-type endopeptidase activity
43	ankyrin repeat protein
45	BTB/POZ domain protein	BTB/POZ domain protein	Kelch motif
58	Myristylated protein	Myristylated protein	Pfam:Pox_G9-A16
62	uracil-DNA glycosylase	uracil-DNA glycosylase	Uracil DNA glycosylase superfamily
67	Flavin-containing amine oxidoreductase	Flavin-containing amine oxidoreductase	GMC oxidoreductase
78	RNA ligase (conserved in irido-, asfa- asco- and Marseille viruses)	RNA ligase (conserved in irido-, asfa- asco- and Marseille viruses)	ligase activity
80	papain-like cysteine peptidase (Cathepsin B group)	papain-like cysteine peptidase (Cathepsin B group)	Papain family cysteine protease
84	poly(A) polymerase small subunit PAPS	poly(A) polymerase small subunit PAPS	Poly A polymerase regulatory subunit
95	Esterase lipase superfamily	Esterase lipase superfamily	Putative lysophospholipase
101	ankyrin repeat protein	ankyrin repeat protein	uncharacterized
111	Ras-like GTPase	Ras-like GTPase	Rab subfamily of small GTPases
118	RNA polymerase subunit RPO19	uncharacterized	Protein of unknown function (DUF2493)
125	Metal dependent phosphohydrolase with conserved 'HD' motif	Metal dependent phosphohydrolase with conserved 'HD' motif	HD domain
127	translation initiation factor 4E	translation initiation factor 4E	Eukaryotic initiation factor 4E
179	uncharacterized		uncharacterized
180	Zn-finger containing protein; similar to EGF-like domain containing protein	Zn-finger containing protein; similar to EGF-like domain containing protein	extracellular region
183	Calcineurin-like phosphoesterase	Calcineurin-like phosphoesterase	bis(5'-nucleosyl)-tetraphosphatase (symmetrical) activity
223	Aspartyl/Asparaginyl beta-hydroxylase		Aspartyl/Asparaginyl beta-hydroxylase
244	uncharacterized		uncharacterized
256	protein phosphatase 2C	protein phosphatase 2C	protein serine/threonine phosphatase activity
264	lipocalin family protein	lipocalin family protein	Lipocalin-like domain
283	DNA primase	DNA primase	D5 N terminal like
286	cytochrome P450 family protein	cytochrome P450 family protein	Cytochrome P450
292	Translation initiation factor SUI1	Translation initiation factor SUI1	Protein translation factor SUI1 homolog
301	HD phosphohydrolase	HD phosphohydrolase	uncharacterized
315	GIY-YIG-like endonuclease	GIY-YIG-like endonuclease	GIY-YIG catalytic domain
346	prohibitin homologues		prohibitin homologues
350	uncharacterized
379	tyrosyl-tRNA synthetase	tyrosyl-tRNA synthetase	Belongs to the class-I aminoacyl-tRNA synthetase family
397	Uncharacterized protein conserved in bacteria (DUF2263)		Uncharacterized protein conserved in bacteria (DUF2263)
398	mannose-6P isomerase	mannose-6P isomerase	Cupin domain
421	3'5' exonuclease
437	uncharacterized
438	uncharacterized
444	putative dehydrogenase	putative dehydrogenase	Dehydrogenases with different specificities (Related to short-chain alcohol dehydrogenases)
461	uncharacterized
462	Esterase lipase superfamily	Esterase lipase superfamily	alpha/beta hydrolase fold
467	2OG-Fe(II) oxygenase	2OG-Fe(II) oxygenase
487	phosphatidylethanolamine-binding protein	phosphatidylethanolamine-binding protein	Phosphatidylethanolamine-binding protein
492	Zn-finger protein	Zn-finger protein
518	Flavin-containing amine oxidoreductase	Flavin-containing amine oxidoreductase
519	Esterase lipase	Esterase lipase
541	nucleoside diphosphate kinase	nucleoside diphosphate kinase	Major role in the synthesis of nucleoside triphosphates other than ATP. The ATP gamma phosphate is transferred to the NDP beta phosphate via a ping-pong mechanism, using a phosphorylated active-site intermediate
545	uncharacterized
546	uncharacterized
548	Esterase lipase superfamily	Esterase lipase superfamily	Belongs to the type-B carboxylesterase lipase family
549	Esterase lipase superfamily	Esterase lipase superfamily	Serine aminopeptidase, S33
565	trypsin-like serine protease	trypsin-like serine protease	Trypsin
648	uncharacterized
657	adenylosuccinate synthetase	adenylosuccinate synthetase	Plays an important role in the de novo pathway and in the salvage pathway of purine nucleotide biosynthesis. Catalyzes the first commited step in the biosynthesis of AMP from IMP
777	putative ubiquitin-activating enzyme E1	putative ubiquitin-activating enzyme E1	Required for the formation of a threonylcarbamoyl group on adenosine at position 37 (t(6)A37) in tRNAs that read codons beginning with adenine
818	uncharacterized
1210	serine hydrolase	serine hydrolase
1394	GTP cyclohydrolase	GTP cyclohydrolase	Pyrophosphatase that hydrolyzes non-canonical purine nucleotides such as inosine triphosphate (ITP), deoxyinosine triphosphate (dITP) or xanthosine 5'-triphosphate (XTP) to their respective monophosphate derivatives. The enzyme does not distinguish between the deoxy- and ribose forms. Probably excludes non-canonical purines from RNA and DNA precursor pools, thus preventing their incorporation int…
1402	tyrosyl-tRNA synthetase	tyrosyl-tRNA synthetase	Belongs to the class-I aminoacyl-tRNA synthetase family
1524	cystathionine gamma-synthase activity		cystathionine gamma-synthase activity
1675	putative hydrolase	putative hydrolase
1859	uncharacterized
2082	Involved in chromosome partitioning		Involved in chromosome partitioning
2133	uncharacterized
3032	uncharacterized
3687	uncharacterized
3706	fatty-acyl-CoA binding		fatty-acyl-CoA binding
5089	uncharacterized
5092	uncharacterized
